# Supplementary material for: An Ultra-Sensitive Comamonas thiooxidans Biosensor for the Rapid Detection of Enzymatic Polyethylene Terephthalate (PET) Degradation
Source: Appl Environ Microbiol. 2022 Dec 12;89(1):e01603-22. doi: 10.1128/aem.01603-22 (PMC9888244; doi:10.1128/aem.01603-22)
Supplement: Supplemental file 2 — Table S1. Download aem.01603-22-s0002.xlsx, XLSX file, 2.2 MB [file aem.01603-22-s0002.xlsx]

## Sheet: Tabelle1
ID (PATRIC)	Sequence Name (PATRIC)	product	Differential Expression Log2 Ratio	Differential Expression p-value	Differential Expression Adjusted p-value	Differential Expression Log2 Standard Error	Differential Expression Base Mean	Differential Expression Confidence	Differential Expression Absolute Confidence	Sequence	Direction	ec_number
fig|363952.7.peg.524	BBVD01000018	BUG/TctC family periplasmic protein	6.46084	0	0	0.159514	2250.26	1000	1000	ATGCGCAACGCATCCATTCGCAGACGCGAAGCATTGATCGGCATTGCCGCTGCGGTCGCTGCAACAGGTAGCCTGGCTCAGTCAAATCAACCTCTCAAGATCGTCGTGCCTTTCTCAGCCGGAGGTACCGCCGATGTACTGCCGCGCCTAGTAGCCGAAAAAATCCGCGCGGACTACGCAGGTGGCGTGATCATTGAAAACAAGCCCGGGGCTGGTGGAAACATCGGTGCCGATCTAGTGTTCCGGGCACCGCCGGACGGAATGACTGTGCTGGCCTCCCCTCCGGGGCCCATCGCCATCAACCACAACCTCTATCAGAAGCTCAGCTTTGACCCGACTCGCTGGGTACCGGTGACGATTTTGGCCACAGTGCCCAACGTCCTGGTCATCAACCCGAAG…	forward
fig|363952.7.peg.1375	BBVD01000010	Aerobic carbon monoxide dehydrogenase (quinone), small chain (EC 1.2.5.3)	5.6198	1.81227e-174	6.99258e-172	0.199567	1221.25	171.16	171.16	ATGAATGTTCAGTTCACGGTCAATGGCCGCGCGGCCAGCATTGACGTCCCCCCCAATACCTTGCTGGTGCAGGCGCTGCGTGAACAGCTGCGCCTGACGGGCACCCATGTGGGCTGCGATACCAGCCAGTGCGGAGCCTGCACGGTGCTGGTCAATGGCAAGGCCATCAAGTCCTGCACCATGCTGGCCGTGCAGGCCCAGGGCGCAGAGGTGCAGACCATAGAGGGCATGGCCGCTGCCGATGGAACCATGCATCCCATGCAGGCGGCCTTCAAGCAGTGCCATGGCCTGCAGTGCGGCTTCTGCACGCCCGGCATGGTGATGAGTGCGGTGGATCTGTGCCGCCAGAAGCCTCAGGCCACCGATGCCGAGATCCGCGAACTGCTCGAAGGCAATATC…	reverse
fig|363952.7.peg.526	BBVD01000018	Ortho-halobenzoate 1,2-dioxygenase beta-ISP protein OhbA	5.42204	1.08605e-307	2.72382e-304	0.144605	1543.26	303.56	303.56	ATGATCAATGAAATTCAAATCGCGGCCTTCAATGCCGCTTACGCGAAGACCATAGACAGTGACGCCATGGAGCAATGGCCAACCTACTTCACGAAGGATTGCCACTATCGCGTCACCAATGTCGACAACCATGCTGAAGGGCTTGCTGCCGGCATTGTCTGGGCGGATTCGCAGGACATGCTCACCGACCGAATTTCTGCGCTGCGCGAAGCCAATATCTACGAGCGCCACCGTTATCGCCATATCCTGGGTCTGCCTTCGATCCAGTCAGCCGATTCAGCACAGGCCAGCGCTTCCACTCCGTTCATGGTGCTGCGCATCATGCATACCGGGGAAACGGAGGTCTTTGCCAGCGGTGAGTACCTCGACAAATTCACCACGATCGATGGCAAGTTACGT…	forward
fig|363952.7.peg.2309	BBVD01000007	hypothetical protein	5.34349	1.83013e-226	2.29498e-223	0.166322	2610.36	222.64	222.64	ATGCCTTGCACCCGTATCGCCCGCCGCACTCTGGCCGGGCTGGCGGCCGCCGCGCTTCTGACGGCATCCCATGCTGCCGACAACTGGCCCGCCAAGCCCATACGCATCATCGTTCCCACGCCGCCCGCCGGCCCTTCCGACATCGCCGTGCGCCCGCTGGCGGCGGCCGTGCAAAAGGCGCTAGGTCAAGCCGTGATCGTGGAAAACCGGGCCGGTGCCAATGGCAATATCGGTGCGGCCGAGGTCGCCCGCGCCCCGGCCGACGGCTACACATGGCTGTGGGCCATGGACCCGGTGCTCACCGTCAACAAGCATATCTACAAGAACATCGGCTATTCCAGCGATGCCATCGTGGTGCTCAACGCCGCCGCCAGGTTCTCGCAGACCCTGATCTGCAAC…	forward
fig|363952.7.peg.525	BBVD01000018	Ortho-halobenzoate 1,2-dioxygenase alpha-ISP protein OhbB	5.26611	3.49053e-294	5.83617e-291	0.143658	4628.83	290.23	290.23	ATGCAAGAATCCATCGTCCAGTGGCATGGGGCCACCAATACGCGCGTGCCTTTCGGTATCTATACCGACACAGCCAATGCGGATCAGGAACAGCAACGTATCTATCGCGGCGAGGTCTGGAACTACCTGTGCCTGGAATCCGAAATCCCCGAGGCAGGCGATTACCGCACCACCTTTGCCGGCGAAACACCGATCGTTGTCGTGCGGGATGCTGACCAGGAAATCTACGCCTTCGAGAACCGCTGCGCGCATCGCGGCGCTCTCATCGCGCTGGAAAAATCGGGCCGTGCGGATAGTTTCCAGTGCGTCTATCACGCCTGGAGCTACAACCGACAGGGAGATCTGACCGGCGTTGCCTTCGAGAAAGGCGTCAAGGGCCAGGGTGGCATGCCGGCCTCG…	forward
fig|363952.7.peg.527	BBVD01000018	hypothetical protein	5.11793	2.94348e-210	1.84556e-207	0.165386	3106.15	206.73	206.73	ATGACAATAGTGCACCGTAGATTGGCCTTGGCCCTCGGCGATCCCCACGGCATTGGCCCAGAAATCGCACTGAAGGCTCTCCAGCAGCTATCTGCCACCGAAAGATCCCTGATCAAGGTCTATGGACCGTGGAGCGCTCTTCAACAAGCGGCGCAGATCTGCCAAATGGAGTCCCTTCTTCAAGGCCTCATTCATGAGGAAGCCGGCTCGCTTGCACAACCAGTGCAATGGGGAGAGATCACCCCGCAGGCAGGCCTATCCACGGTGCAATCTGCAACAGCAGCCATCCGGGCGTGCGAAAACGGCGAGGTCGATGCCGTCATTGCCTGCCCCCACCATGAAACGGCCATTCACCGCGCAGGCATAGCGTTCAGCGGCTACCCATCTTTGCTCGCCAAT…	forward
fig|363952.7.peg.4320	BBVD01000002	hypothetical protein	5.09324	5.86377e-216	4.90211e-213	0.16238	2331.24	212.31	212.31	ATGGCTCGCCTGACTGCACCCCGCCGCCTTCTTCAAACCAGCCTGGCTCTGCTGCTGGGCTGCTCCGCCTTCGCCTCCCAGGCCCAGCCTGCCGATGGCGCAGCCGTCGCCGCCTGGCCCGGCAAGCCAGTACGCATCGTGGTGGCCTTCCCACCGGCTGGCGCAGCCGACATTCTGGCGCGCAGTGTGGGCGAGGTGCTGCAACGCGAAACCAAACAACCCTTTGTCATAGACAACCGCCCCGGTGCGGGCGGCAACATCGGCACGGACAACGTCGCCAAATCTGCTGCTGACGGCTACACCATGCTGATCGGCATAGACACCACCTTCACGGTCAACCCCTTCATCTATAAGAGCATGCCGTTCAAGAACAGCGATCTGCGCCCGGTGCTGGTACTG…	forward
fig|363952.7.peg.3856	BBVD01000004	Flp pilus assembly protein, pilin Flp	5.01848	3.53435e-130	7.38678e-128	0.206728	1083.5	127.13	127.13	ATGAAAGACCAAATCATCAAATTCTGGCGTGATGAAGAAGGTGCAACGGCGATTGAATACGGTCTGATCGCTGGGCTGATTGCTGTAGGACTTTTAGCTGCTGTAACTGATATTGGGAAATACTTGCAGGTGGTTTTTGAAAAAATAGCAACCTCATTGGAAAAAGTAGGTACAAAAGCTCCTGCATAA	reverse
fig|363952.7.peg.1437	BBVD01000010	Glutaryl-CoA dehydrogenase (EC 1.3.8.6)	4.63651	1.81962e-210	1.30389e-207	0.149754	2554.65	206.88	206.88	ATGGCCAATGGCTACCAGTGGGACGACTGCTTCCAACTCGACCAGCAACTGACCGAAGACGAGCGCATGATCCGCGACGCAGCGCGCGAGTACTGCCAGGACAAGCTCAAGCCTCGCGTGCAAGCCATGTTCCGCAACGAGTCCGTGGACGTCAGCATCTTCCGCGAGATGGGCGAGCTGGGCCTGCTGGGCCCCACCATCCCCACGCAATACGGTGGCGCGGGTCTGAACTATGTGAGCTACGGCCTGGTGGCGCGCGAGATCGAGCGTGTTGATTCGGGCTATCGTTCCATGGCCTCCGTGCAATCGTCGCTGGTGATGGTGCCCATCAACGAGTTCGGCACCGAAGCGCAGAAGATGAAATACCTGCCCAAGCTGGCTTCGGGCGAGTTCATCGGC…	forward	1.3.8.6
fig|363952.7.peg.2310	BBVD01000007	hypothetical protein	4.15271	1.49764e-172	5.36584e-170	0.148296	1855.8	169.27	169.27	ATGCAAAGAAGAATCTTCGGCAAGCTCGCCGCAGGGCTCTGCCTGAGCGCAGGCTTGCTGGGCGGCGGCGCGCTGCAGGCCCAGGAGAGCCATGCCCTGTTTCCCAACAAGACACCGCTGCGCATGGTGGTCGGCTATCCGCCCGGTGGCGCCACCGACCGCGTGGCACGCATCGTGGCCGACCGGCTGCAGGCCCGCCTCGGCAGCCCGGTGATCGTGGAAAACAAGCCCGGCGCAGGCGGCCGCCTGTCGGCCCAGTACGTGAAGAACGCGCCCCCCTCCCAGCCCGCCGTGCTGCTGGCCAATCCCGCCGTGATGGTGGTGGCGCCGCTGGTGTTTCCGGACTCGGGCTACGAGCCGGAAAAGGACTTCCGCCCCATCAGCGAGGTCAACCGCTAC…	forward
fig|363952.7.peg.1374	BBVD01000010	Aerobic carbon monoxide dehydrogenase (quinone), large chain (EC 1.2.5.3)	4.13549	3.49977e-180	1.46291e-177	0.144482	2903.3	176.83	176.83	ATGGGTGCATCTGACTTTTCCAAGCTGCCGCATATCGGCGAAGCCGTTCTGCGCCGCGAGGATGATCGCTTTCTGACCGGCGCAGGCCAGTACACGGACGACATCACGCTGGGCGCGCAGGCCTATGCGGTATTTGTGCGCTCGCCCCATGCCCACGCGAGGCTGCGCAGCGTCAACGTGGATGCCGCCAAGGCGGCGCCAGGCGTGGTCGGCGTGCTCACGGGCGCCGATGTGGCGGCCGCCGGCATCAACGGCCTGCCCTGCGGCTGGCTGATCACCAGCACCAATGGCGAGCCCATGAAGGAGCCGCCGCACCCGATCCTGGCCCTCGATACCGTGCGCTATGTGGGCGACCAGGTGGCCATGGTGGTTGCCGAGACCCTGCAGCAGGCACGCGAT…	reverse
fig|363952.7.peg.1373	BBVD01000010	Aerobic carbon monoxide dehydrogenase (quinone), medium chain (EC 1.2.5.3)	4.11465	6.8123e-181	3.10641e-178	0.143468	699.681	177.51	177.51	ATGTATGCCTTCAGTTACTCCAATCCCCGGACGCTGGATGAGGTGAGCGCTGCCAGCGGGCAGTTTCTGGCCGGCGGCCAGAGCCTGATTCCTTCCATGAAGCTGCGCCTGGCTCAGCCCGGCGCGATTGTGGACCTCAACCAGGTCGATGGTCTGGCGGGAATCCGCGTCAGCGGTGATCAGGTCGAGATCGGCGCCATGACCCGTCATGCCGATGTCGCCGCCAGCCGCGAGGTGCAGCACGCCATTCCCGCGCTGGCCGAACTGGCCGGCGGCATTGGCGATCGGCAGGTGCGCGCGCGAGGCACGATGGGCGGCTCGCTGGCCAACAACGACCCCGCGGCATGCTATCCCAGTGCGGTGCTGGGTCTGGGCGCCACCGTGCTCACCCAGCGGCGC…	reverse
fig|363952.7.peg.1438	BBVD01000010	L-carnitine dehydratase/bile acid-inducible protein F	3.96449	1.77681e-128	3.56499e-126	0.164405	2487.4	125.45	125.45	ATGAACGCATCGACAAGCACTTCCACGGGCGCACTGGCAGGCATCAAGGTGCTGGATCTGTCGCGCGTGCTGGCGGGCCCCTGGGCCACTCAGATGCTGGCCGATCTGGGGGCCGACGTGGTCAAGGTGGAGCGCCCGGTTGCCGGCGACGATACGCGCCACTGGGGTCCTCCGTTTCTCAAGGACGATGCAGGCAACGACACGCGCGAAGCCAGCTACTTCACGGCCTGCAACCGCAACAAGCGCAGCCTCACCGTGGACATGGCCCACCCCGAAGGCCGGGCACTGCTGCAGCGCATGGCGCAAGAGGCCGATGTGGTGGTGGAGAACTTCAAGACCGGAGGGCTCGCTCAATACGGTCTGGACTATGAGAGCCTCAAGGCGCTGAACCCGCGCCTG…	forward
fig|363952.7.peg.1923	BBVD01000008	DipZ protein	3.85834	7.64878e-207	4.26292e-204	0.125718	848.54	203.37	203.37	ATGCTGCTGATCGTCCTTGCCTATCTGGGCGGTGTGCTGACCATCGTCAGTCCCTGCATCCTGCCCGTGCTGCCGTTTGTGTTCTCTCGCGCGAACCAGCCCTTTGTGCGCAACGGCCTGCCACTGCTGGCAGGCATGGCATTGACCTTTGCGATCGTTGCCTCTCTCGCCGCCGTCGGCGGCGGCTGGGTGGTGGCTGCCAATAAGTATGGCCGCTGGCTGGCACTCGCTCTGGTGGCGGTTTTCGGGCTGACACTGCTGCTGCCGCATCTGTCGGAGCGGCTGACCCGCCCATTGGTGGCAGTCGGCGCACGCCTGTCGGAATCGGCACAGACCGGCGTTGCACCGCAAACAGGATCCTCCGTCTTGCTGGGAGTCGCAACGGGGCTGCTATGGGCT…	forward
fig|363952.7.peg.1945	BBVD01000008	ABC transporter, substrate-binding protein (cluster 6, sulfate/molybdate/tungstate/phosphate)	3.78324	4.1165e-142	1.08676e-139	0.149059	630.457	138.96	138.96	ATGAGCGCAGCACTCAAAGGCATTTCTTCCATGGCAACCCGCCAGGTCCTCGCGGATCTGGTTGCAGCCTGGCAGGAGCAGGGCTGCGAGCCGGTGCAGATCGAATCCGTGGGCGGTGTGGATGCCGCGCAGCGTGTGCAGTCCGGTGAAGAGGCTTTTGATGTGGTCTTCCTGGCCTCCAACGCCATCGACAAGCTGCAGGCCGCCGGCCGTGTGGTTGCAGGCAGCAAGGTGGACTTGGTGCTCTCCAGTACTGCCGTGGCCGTGCCCGCTGCTGCGGAGCAGCCTGATATCGGTTCTGAAGAGGCGGTGCGTGCTGCCGTGCTGGCCGCGCCCAGCATTGGCTATTCCACCGGCCCCAGCGGTGTGGCACTGCAAAAGCTGTTCGAGCGCTGGGGC…	reverse
fig|363952.7.peg.1372	BBVD01000010	Carbon monoxide oxidation accessory protein CoxD	3.70181	3.63436e-135	8.28635e-133	0.149607	431.476	132.08	132.08	ATGAATACTGATGTGAACAGCGCTTTGGAGTCGGTGGATGGGCTGCTGGCCGCCTTGCAGGAGGTCGGCTATTTCGCGGACCGGCGTCTGGCTACGGCCGTGTTTCTGGCGCTCAGGCTTCAGCGGCCCCTGCTGCTGGAGGGCGAGCCGGGCGTTGGCAAGACCTCGCTGGCTCAGGCGCTGTCCCAGGTGCTGGCGCGGCAGCTGATCCGGCTGCAGTGCTATGACGGCCTGGAGCAGCGTGAAGCGCTGTATGAGTGGAATTACGCGGCGCAGCTGCTGCATCTGCGCGCGGCCGAGCTGCGTGGTGCGGCGGAACTGGAAGCTGTCGAGCAGGAGGTCTATCAGCCGCGCTATCTGGTGCGCCGGCCTTTGCTGCAGGCCCTGCAGGCGCCCGCG…	reverse
fig|363952.7.peg.528	BBVD01000018	2-polyprenylphenol hydroxylase and related flavodoxin oxidoreductases / CDP-6-deoxy-delta-3,4-glucoseen reductase-like	3.66259	7.78747e-163	2.44137e-160	0.134687	2915.81	159.61	159.61	ATGAACCACCAGATCCAAATCCACGACTCTGATATCGCGTTCCCCTGCACGCCCGGGCAATCCGTACTGGATGCTGCTCTGCAGGCCGGCATCGAACTGCCTTATTCCTGCCGCAAAGGTAGCTGTGGCAACTGTGCGAGCGTCCTGCTCAATGGAAGTATTGCGTCCTTCAATGGCATGGCCGTGCGCAACGAACTCTGCACCTCGGAGCAGGTACTGCTGTGCGGCTGCACCGCCGCCAGCGATATCCGTATTCAGCCGAGCTCCTTTCGCCGCCTTGACCCGGAAGCCCGAAAACGTTTTACGGCCAAGGTGTACAGCAATACACTGGCGGCACCCGATGTCTCGCTGCTGCGCCTACGCCTGCCTGTGGGAAAGCGCGCCAAATTTGAAGCCGGC…	forward
fig|363952.7.peg.4321	BBVD01000002	Arylsulfatase (EC 3.1.6.1)	3.63175	3.24837e-150	9.05213e-148	0.139124	1985.4	147.04	147.04	ATGACTCGCCCCAATATCATCTTTATCGTCGCCGACGATCTCGGTTATGCCGATCTTGGCTGCTACGGCGGCCGCGATGCCGACTTCGGCCCGGTATCCCCGGTGCTCGACCGCCTGGCGGCCAACGGCCTCAGGCTCACCCAGGGCTATGCCAATTCACCCGTGTGCTCGCCCACGCGTTTTGCCCTGGCCACGGCCCGCTATCAATACCGCTTGCGCGGCGCGGCCGAGGAGCCCATCAACAGCAAGACGCGCGGCACGCCGCTGGGCGCCAAGCTAGGCCTGCCGCCCGAAATCCCCACCGTTGCCTCGCTGCTCAAGGGCGCGGGCTATCGCACGGCACTGATAGGCAAATGGCATCTGGGCTACCCTCCCCACTTCGGCCCGCTGCGCTCGGGC…	forward	3.1.6.1
fig|363952.7.peg.1291	BBVD01000010	Broad-specificity amino acid ABC transporter, substrate-binding protein	3.60485	6.91728e-114	1.19645e-111	0.158938	1908.39	110.92	110.92	ATGCATCGCTTGTCCCAGTCTGCGCCCTCTGCCTGCCTGCTGGCTCTCGCCCTGACGGCGGCCTTCGCGGCCCCCGTCATGGCACAGGAAAAAGTCAAGATCGGCTTCATCACCGACATGTCCAGCCTCTATGCCGATGTGGAAGGCAAGAACGGTGCCGTTGCCATACAGATGGCGATTGACGACTTTGGCGGCAAGGTACTGGGCAAGCCCATCGAGCTGCTGACGGCCGACCACCAGAACAAGGCCGATATAGCGGCCAGCAAGGCCCGCGAATGGATAGACACGCAAGGCATCAGCCTGGTGTTCGGCGGCACCAACTCCGCCACCGCCCTGGCCATGGCCAAGGTCGCGCAGGAGAAAAAGCGGGTCTTTATCGACAATGGCGCGGGTAGCTCG…	forward
fig|363952.7.peg.1922	BBVD01000008	Peptide-methionine (R)-S-oxide reductase MsrB (EC 1.8.4.12)	3.59996	1.29867e-111	2.10133e-109	0.160359	443.864	108.68	108.68	ATGACCACCCGACGCCATATGCTGCTGGGCGCAGCAGCCTCCACCGCAGCGCTTGCCACCGGAATCTTCCAGCGCCACGCGACTGCAGCGACAGAGACCTTCGAAATCAGCTATACCGACGCCCAGTGGCGTGCCCGGCTCAGTCCTCAGCAATATGCCGTGCTGCGCCAGGAGGCCACGGAGCCCCCCGGCAGCAGTCCGCTCAACAAGGAGCATCGTCCTGGAACATTTTCCTGCGCAGGCTGTTCCTTGCCCTTGTTTGCCTCCTCCACCAAGTTCGACAGCGGCACCGGCTGGCCCAGTTTCTGGAAGCCGCTGGACAACGCCGTCGCCACCCGCAAGGACCGAAGCTACGGCATGGTGCGTGTCGAAGCGCACTGCCGGCGCTGCGGCGGTCAC…	forward	1.8.4.12
fig|363952.7.peg.1944	BBVD01000008	4-hydroxybenzoate transporter	3.59007	2.11986e-191	1.06332e-188	0.121655	780.656	187.97	187.97	ATGACTTCGCAAACTAGCAAACAGAGCACCGGCCCGGCGGTCGTCAACGTGCAGACCGTGCTCAACGAGAGCCCGTTTTCACGCTTCCAGTGGGGGATTTTCTTCCTCTGTTTTTTGATTGTTCTGCTCGACGGTTTTGATACCGCCGCCATCGGCTTCATCGCTCCTTCGCTGCTCGGCGAATGGGGCATCGACAAGTCCCATCTGGGCCCGGTGCTGAGCGCGGCCCTGTTCGGCCTGGCGTTCGGCGCGCTGGGCGCGGGCCCGCTGGCGGACCGCGTGGGCCGCAAGACCGTGCTGATCATCGCTTCGGTGGTGATGGGCGGTGCATCGATTGCTTCCGGTCTGGTGCACGATCTGCAAGGCCTGACCATCTGGCGCTTCATCACCGGCCTGGGT…	reverse
fig|363952.7.peg.2077	BBVD01000008	Cytochrome c, class I	3.56777	2.35196e-45	1.00833e-43	0.252429	190.96	43	43	ATGAAAACTGCATCCTGGCTGAGTGGCTTGACGGTGTTGCTGGGGCTGGCTGTTCCTGCACTGGCGCAGGCGGATCAGGCGCTGGCGCAGAAGAACGCCTGCATGGCCTGCCATGCGGCGGACAAGAAACTGGTAGGCCCGGCGTTCCAGGATGTGGCCAGGAAATATGCGGCCCAGGCCGATGCACAGGCCTATCTGGTCAAAAGCATCAAGGCCGGTGGCTCCGGCAAATGGGGGCCGGTGCCCATGCCAGCCCAGCCAGCACTCAGCGATGCGGACACCCAGACGCTGGCGGCCTGGATTCTCAAGGGTTCCAAATGA	reverse
fig|363952.7.peg.3025	BBVD01000005	Uncharacterized MFS-type transporter	3.55545	3.6369e-132	7.93162e-130	0.145338	3092.13	129.1	129.1	ATGACAAGCATGAACCCGTCCGTTGGTCTTACTCAGCAAGACTATGAGAACTCGGAAACCCTGGCCTATGCGCATACCGACGAGGATGTGACCCCCGGCGAGATTGCCGTGGGGGTGATCATCGGGCGCTCTTCCGAGTACTTTGACTTCTTCGTGTTCGGCATCGCCTGCGTGCTGGTGTTTCCCTCGCTGCTGTTTCCCTATTTATCCAAGCTCGATGGCACGCTGGCCGCGTTTGCCATCTTCTCGTTGGCCTTTGTGGCCCGCCCCGTGGGCACGGCGCTGTCCATGGCCGTGCAGCGGGTCTGGGGGCGTGCCACCAAGCTGACTCTGGCGCTGCTTCTGCTGGGCGTGTGCACGGTGGGCATGACCTTCCTGCCCAGCTATGAGACAGCGGGC…	reverse
fig|363952.7.peg.3855	BBVD01000004	hypothetical protein	3.53291	5.01924e-54	2.76665e-52	0.228279	141.806	51.56	51.56	TTGATATATTTACATATACCTTTCATGATTTTTAGTGAAGGTTATCAAAAAAATAAGAAGAGATTCATTCCTTATGTCGCCTATCTTTCGTTATCAACTGTGATTGTTTTGATACTGAATACATAG	reverse
fig|363952.7.peg.2311	BBVD01000007	Arylsulfatase (EC 3.1.6.1)	3.52308	8.73375e-220	8.76169e-217	0.111329	1421.53	216.06	216.06	ATGACTGACTCCCGCCCCAATCTGATCTTCATCCTGGCCGATGACCTCGGCTATGCCGACCTGGGCTGCACCGGTGCGCGCGATGCGCACAACAACGCCACCGACGTCTCGCCGCGCCTGGACGCCATGGCCGCCCAGGGCCTGCGCTTCACGCGCGGCTACTCCAACTCCTCGGTGTGCTCGCCCACGCGCTTTGCGCTGGCCACGGGCCGCTGGCAGTACCGCCTGCGCGGTGCGGCCGAGGAACCCATCGCCAGCGTGCATGGCGACAAGGTGCTGGGCCTGCCGCCCGATCACCCCACGGTGGCCTCGCTGCTGCGCGATGCCGACTACGCCACGGCCCTGGTCGGCAAATGGCATCTGGGCTACCCGCCGCATTTCGGCCCGCGCCTGTCGGGC…	forward	3.1.6.1
fig|363952.7.peg.2074	BBVD01000008	Sulfur oxidation cycle carrier protein, SoxY subunit	3.38161	6.35125e-72	4.97779e-70	0.188554	250.878	69.3	69.3	ATGAAACGTAGAGACGCCCTCAGGAACAGTGCGGCCGTGCTCGGCATGCTGATGGCCGCCGGTCTGCTGCCGCAAGCAGCGCAGGCTGCCTATAACAAGACCGCTTTCGACGCCAAGACCGTGGCCGATGTGCTCAAGGCCATGGGAGCTGCTGCGCCTGCCGAAAGCAAGGACGTGACGCTGACGGCGCCCGACATCGCCGAAAACGGGGCCGTCGTGCCCCTGGGCGCAGCGACCAGCCTGCCCAATGTGAAGCAGATGCTGGTGCTGGTGGAAAAGAATCCCAACACGCTGGTTGCGGCCTTCACCGTCAACGAGGCGTTGGAAGCCAACTTCCTGACCCGCGCCAAGCTGGGCCAGTCCTCCGATGTGTATGCCGTGGCCATCACCAATGACGGC…	reverse
fig|363952.7.peg.3391	BBVD01000005	Geranyl-CoA carboxylase carboxyl transferase subunit (EC 6.4.1.5)	3.37953	3.83792e-81	3.8502e-79	0.177142	1076.32	78.41	78.41	ATGAGCGTCTTTGCATCGCAATGGAATGCAGCTGGCGAGCAGGCGCAGCAGCGCCGGGCCGCCACGCTGGCGCGCATCGCCGCGCTGCGTGAGCTGGAGCAGCGCGCCGCGCAGGCATCGCAACGCTCCAAGCCGCAGTTTGAAAAGCGTGGCCAGTTGCTGCCGCGCGAGCGCGTGGCCTTGCTGCTGGACCCGGGGGCCCCCTGGTTGCCGCTGTGCTCACTGGCAGGCTATCTGCAGGACAGGGCAGACCCTGAAAAATCCGTGCCCGGCGGCGGCATGCTAGCCGGCATTGGCTTTGTCAGCGGCGTGCGCTGCATGGTCGTGGCCAGCGACTCGGGCATCGAGGCGGGAGCCATCCAGGAAAAAGGCTTGGACAAGATGCTGCGCGTGCAGGAG…	reverse	6.4.1.5
fig|363952.7.peg.1943	BBVD01000008	4-oxalomesaconate hydratase (EC 4.2.1.83)	3.34388	4.43619e-96	6.01404e-94	0.160773	1110.61	93.22	93.22	ATGATCATTGACGTACACGGTCACTACACCACGGCGCCTGCGGCTCTGGGCGCATGGCGCGATCTGCAGATCGCCGGCCTCAAGGACCCGAGCAAGACCCCGTCGGTGGCCGATCTGAAGATCAGCGACGATGAAATCCGCGAGACCATCGAAACCAATCAGCTGCGCCTGATGAAGGAGCGTGGTTCCGATCTGACCATCTTCAGCCCCCGTGCCTCGTTCATGGCGCACCACATCGGTGACTTCCAGACCTCCAGCACCTGGGCCGCCATCTGCAACGAGCTGTGCTTCCGCGTCAGCGAGCTGTTCCCCGATCACTTCATTCCCGCCGCCATGCTGCCCCAGTCGCCCGGCGTGGACCCTGCAACCTGCATTCCCGAGCTGGTCAAGTGCGTGGAG…	reverse	4.2.1.83
fig|363952.7.peg.3870	BBVD01000004	hypothetical protein	3.29116	1.84867e-35	5.36008e-34	0.264825	109.152	33.27	33.27	TTGCGACCGGATTCAAACTCTGTTTTTTTTAATAGCTGCTACCGCTCACCAGGCATTGAATTCAATGTTTTTTCTATTTGGATTCATTACAAATCAAGCGCAAGCAGCTCCTGTTTTAGATAG	forward
fig|363952.7.peg.1444	BBVD01000010	Branched-chain amino acid ABC transporter, substrate-binding protein LivJ (TC 3.A.1.4.1)	3.19929	8.35883e-112	1.3976e-109	0.142387	4340.35	108.85	108.85	ATGAAGAATTTTGGCAAGTTGTGTATCGCGACAGTCGTAGCAGGTATGGCAGGGGGCGTGATGGCCCAGGAGCAGATCATCAAGATCGGCCATATCGGCCCGACCTCCGGCCCTCAGGCTCACTTCGGCAAGGACGATGAAAACGGCGTGCGCATGGCCATCGAGGACCTGAACGCTAAGGGCATGGAAATCGGAGGCAAGAAGGTCAAGTTCGTGCTGGTGGCCGAGGACGATGTGGCCGATCCCAAGCAGGGCACGGCGGCTTCGCAAAAACTGTGCGATGACAAGGTGGCCGGTGCAGTGGCCTTTGTGAACTCCGGCGTGGCGATTCCTTCTTCCAAGGTGTTCCAGGACTGCGGCATTCCCATGATCACGGGCGCTGCGACCAATCCCGATCTG…	reverse
fig|363952.7.peg.4119	BBVD01000003	hypothetical protein	3.1309	1.01576e-28	2.27458e-27	0.281585	2636.1	26.64	26.64	GTGGTGATGATGAAATGCGAAAACCGGCCGCTGTCGAACCCGCTGGCCAGTCCCCTTGGCAAAGCGAAACACCCGATATCTCCCCTGGCGGCTTGGGCCGCACTGTCTGGTTTCCTTCAGGCAGGAGAGAAGCCCGAAGGATTGCTGCTATCCATGAAATAA	forward
fig|363952.7.peg.3388	BBVD01000005	Geranyl-CoA carboxylase biotin-containing subunit (EC 6.4.1.5)	3.13057	8.9506e-87	1.0441e-84	0.158554	799.268	83.98	83.98	ATGAAGCGCATTCTGATTGCCAATCGTGGCGAGATTGCGCTGCGCATCATGGCTACGGCCAGGCGCATGGGCATAGATACCGTGGCGGTGTACTCGGATGCGGACGCGGGAAGCCTCCATGTGCAACAGTCCACGCAGGCCTATGCACTGGGCGGGCTGACATCGGCACAGAGCTATCTGGACATGCACAAGCTGCTGGCGGCCGCCAAGGCAACAGGGGCCGATGCCGTGCACCCCGGCTACGGCTTTCTCAGCGAGGATGCCGGCTTTGCCCAGGCCGTCCAGGAAGCGGGCCTGATCTGGATTGGCCCGCCGCCGGCGGCGATTCGCCAGCTCGGCAGCAAGGCCGCAGCCAAGCAACTGGCCAAGGCCCATGGCGTGCCCTGTCTGCCGGGCTAC…	reverse	6.4.1.5
fig|363952.7.peg.3390	BBVD01000005	Citronellyl-CoA dehydrogenase	3.11164	1.63252e-93	2.15492e-91	0.151688	903.291	90.67	90.67	ATGCAATGGACCCATGAACATCTGGAAGTGCGCAAGACCCTCAAGCGCTATATCGACGAGAAGATCAATCCCTATGTCGACGCATGGGAGGAAGAGGAAATCTTTCCCGCTCACCAGGTCTTCAAGGGGCTGGGCGATCTGGGCCTGCTGGGCCTGACCAAGCCCGAAGCCTATGGCGGCTCGGGGCTGGACTATTCCTACAGCCTGATGATGGCCGAGACTCTGGGTCATATCCGCTGCGGCGGCGTGCCCATGGCCATTGGCGTGCAGACCGATATGTGCACGCCCGCGCTGGCACGCTTTGGCAGCGACGCCTTGCGCGATCAGTTTCTGGCGCCCGCCATCGCGGGCGATATGGTGGGCTGCATAGGCGTGAGCGAGCCCGGTGCGGGCAGCGAT…	reverse
fig|363952.7.peg.1260	BBVD01000010	CBS domain protein	3.10568	9.47873e-88	1.15964e-85	0.156398	736.004	84.94	84.94	ATGACGACCGTCGCCGAAATTCTGCGCGCCAAGGGCAACAGCACTATCTACAGCGTTTCTCCCTCCGACACCATGCTGGCTGCACTGCAGCTCATGGCGGAAAAAAGCATTGGCGCGCTGCTGGTGCTCGAAGGTGGCGATATCGCGGGCATCGTGACCGAGCGCGACTACGCGCGCAAGATCGCTTTGCAAGGGCGAAGCTCGGCCAGCACGCGCGTGGACGAGGTCATGACGCGCAAGGTGCATTGCGTGCTGCCGCGCCAGACCAGCGAGGAGTGCATGTCGCTGATGACCAGCAATCGCATGCGCCATCTGCCCGTGATCAACGAGACCCGCGAGCTGCAGGGGCTGATTTCGATTGGCGACATCGTCAAGGAAATCATCTCGGCCCAGCAGTTC…	reverse
fig|363952.7.peg.4117	BBVD01000003	Cytochrome c oxidase polypeptide I (EC 1.9.3.1)	3.09678	4.25394e-79	4.026e-77	0.164456	2767.31	76.4	76.4	ATGAGCGCCGTAGTTCCTCCCGTCCACACCCATGAGGGCCATGGTCACGACCATGGGCACGACGACCATCACCACGCCATGCCCTCTGGCTGGCGCCGCTGGCTGTTTGCCACCAATCACAAGGACATCGGCACGATGTACCTGCTGTTCTCCTTCACCATGCTGATGGTGGGAGGCATTCTGGCCATGCTGATCCGTGCCGAGCTGTTCGAGCCCGGTTTGCAGATCGTCAACCCCGAGCTGTTCAACCAGCTCACCACCATGCACGGTCTGATCATGGTGTTCGGCGCCATCATGCCGGCCTTCGTGGGCTTCGCGAACTGGATGCTGCCGCTGCAGATCGGTGCGTCCGACATGGCGTTTGCGCGCATGAACAACTTCAGCTTCTGGCTGCTGATT…	reverse	1.9.3.1
fig|363952.7.peg.3392	BBVD01000005	Citronellol dehydrogenase; Citronellal dehydrogenase	3.06828	4.45134e-56	2.56643e-54	0.194473	967.019	53.59	53.59	ATGTACCAATCCGTATTCCGTGCCGCATTGTTTGCGGGGCAGGTGGTTGTGGTGACCGGTAGCGGCTCGGGCATCGGCCGCTGTGTTGCGCACGAGCTGGCATCCTTGGGCGCCACAGTTGCCCTGGTGGGACGTAATCAGGACAAGCTGGTTGCTGTCCAAGCCGAGTTGCAGCAGGCCGGAGTACCGGCAGACAGAGTCAGCCGGCACGGAGCGGATATACGGGATGAGGCTGCCGTCAAAGCGCTGGTGGCCGAGGTTCTGGCCCGCCACGGGCGCATCGATGCCCTGGTCAATAACGCGGGTGGGCAATACATTGCGCCCCTGGCCAGCATCGGAGCCAAGGGATGGCAGGCCGTGCTGGACACGAACCTCACAGGCGGCTTCCTCATGGCGCGC…	reverse
fig|363952.7.peg.1370	BBVD01000010	Carbon monoxide oxidation accessory protein CoxG	3.00552	1.1885e-68	8.76691e-67	0.17164	195.032	66.06	66.06	ATGGAAATGCATGCCAGCCGTCCTCTTGCCGTGAGCCAGCAGCAGGCCTGGGAGGCGCTCAACGATCCGCAAACCTTGCAGCAATGCCTGGCCGGCTGCGAGAAGTTTGAGGATGCGGGCGATGGCTCCTATGCGGTGATCATGTCCGTGAAGATCGGTCCGGTATCGGCCAAGTTCAACGGCCGGGTCACGCTGTCGGACGTGCAGCCGCCCAAGAGCTACACGATTGCCTTTGAAGGGCAGGGCGGTGTGGCCGGCTTTGGCAAGGGCCAGGCCAAGGTGGATCTGACGCCCATCGATGCAGGGCATTGCGAGCTGCAGTACAAGGTGCAGGCCCAGGTCGGCGGCAAGATTGCCCAGCTGGGCCAGCGCCTGATCGACGGCGCAGCCAAGAGCATG…	reverse
fig|363952.7.peg.3024	BBVD01000005	hypothetical protein	2.99204	1.41847e-165	4.74335e-163	0.109103	2122.77	162.32	162.32	ATGACCCATAAGCTCAATATGAGCCGTCGCCAAGCTGCATTCGCACTCGGCGCCATTGCCGCAGCCGTGGCAGCCCCCTCTTTCGCCCAGGGCGACAAGTGGCCCACCAAGTCCTCGCGCATCATCAACCCCTTCCCCGTAGGCGGTGGCCCCGATGGCCTGTCGCGCCTGGTGGCCGACAAGCTGGGCCGCGCCTGGGGTCAGCCCGTGGTGGTGGAAAATCGTCCCGGCGGCAACGGCTTCATCGCCATCAGCGAATTCAAGCGCGGCGCAACCGACGGCACGGACATGATCCAGCTGGACAACGTCCATATCGCCGCCTACCCCCACCTGTTCAAGAAGCTGCCCTACGACCTGAACAAGGACTTCGAAATCCTGATGCCCTTGTTCCGCAACTTC…	forward
fig|363952.7.peg.3384	BBVD01000005	Oxidoreductase, short-chain dehydrogenase/reductase family	2.9898	1.72323e-74	1.417e-72	0.163735	326.627	71.85	71.85	ATGAATGTGCAGTTTGATTTTTCGGGCCGCCATGTGATGGTGTTTGGCGGCACCACAGGCATCAACCTGGGCATTGCTCAGCACTACGCGATGGCAGGAGCCCGGGTCTCGGTCGTCAGCCGCAAGCAGGCCAATGTGGACGCGGCCCTGGCGACGCTGGGGGCGCAGGCCTTTGGCGTGGTAGCCGATGTGCGCGATGAACCGGCGGTGGCAGCGGCGCTGGCGCAGGCCGTGGCTTGCCAGGGGCCGCTCGACGTGCTGGTGTCTGGTGCGGCAGGCAACTTCCTCGCACCTGCGGAGCAGATGTCGTCCAACGCTTTCAGGGTGGTGGTGGACATCGATCTGCTGGGCAGCTTTCATGTCGCGCGTCAGGCTCTGGCGCACTTGCGGCAGCCGGGG…	reverse
fig|363952.7.peg.3389	BBVD01000005	Isohexenylglutaconyl-CoA hydratase (EC 4.2.1.57)	2.96451	3.8491e-70	2.97032e-68	0.167441	538.03	67.53	67.53	ATGACTCAGGTGCTTGAAATCGAACGTCTTCCCTTGGGCAACGGTTTTGTGGAATGGTGGCGGCTGAATTCGCCGCAAACCCGCAATGCCCTGACCGACGAGCTGGTGCGGGCCTTGCGCGAACACGCCGCCAGAGCGCAGAAGGATTCACTGCTGCGCGTGGTCGTGCTGTGCGGCAACGGCGGGCATTTCTGTGCGGGCGGCAGCCTCGGAGGCTTTGCCAGCAGCATAGGCTCTCCGCTGCCTGCGGGCGCGCAGGACCCGCTGGTTCAGGTCAACCGCGAGTTTGGTCATCTGCTGCAGCAGTTGGCAGAGCTGCCCCAGTTGCTGATCGCTGCCGTGCAGGGCGCAGCCATGGGCGGCGGTGTAGGGCTGGTCTGCGTGGCCGACTGGGTGGTG…	reverse	4.2.1.57
fig|363952.7.peg.2965	BBVD01000005	Transcriptional regulator, AcrR family	2.94813	5.80153e-70	4.40917e-68	0.166734	447.201	67.36	67.36	ATGTCCACCACCCGTCCTCCATCCGCCGAACGCCGCGCCCAGTTGTTGGACGCGGCCGATGCCGTGTTTGCCGAGCATGGCGTGACCGCACCCCTGGATCTCATCGTCGAGCGTGCCCAGGTGGGCCGTGCCACGCTGTATCGTCAGTTTCCGGACCGTCGCGCCATCATGCTGGCGCTGCTGGAGCGCTCGGTCGAGAAGACCCGTGCCGCCGCAGCCGCCTGGCATGACGACGACCAGGCCTTCTTCAAGCTGCTGGCTCTGGTGGGCGAGCGCATCGCCGTCTCCGCCACGCTGGTGGACTACTGGCGTACGGTGGACCAGAGCGATGCAGAAGTCATTCATGCGCGCCAGCAGATGTGGCTGGTGTTCGAAGAGCCCATGAAGCGTGCGGTGGCC…	reverse
fig|363952.7.peg.4113	BBVD01000003	Cytochrome c oxidase polypeptide III (EC 1.9.3.1)	2.91971	6.29734e-97	9.02499e-95	0.139751	1048.54	94.04	94.04	ATGAGTGCAACCCCGCAGGGCGCAACCCCTTACTACTATGTGCCAGCCGAATCCAGCCATCCCGTGATGGCGGCCATCGGTCTGTTCTTTGTGATTCTGGGCGCAGGCACCTGGATCAATGGTCACGAATGGGGAATGTATTCCCTGTTCGTCGGTCTGGTCTGGTGGCTGGCCGTGCTGTTCGTCTGGTTCCGCGATGCAGCGCGCGAAAGCGAGGCCGGGCTCAACAGCCGCAAGATCGACCTGTCCTACCGCTGGAGCATGAGCTGGTTCATCTTCTCGGAGGTGATGTTTTTCGGCGCCTTCTTCACTGCGCTGTGGTGGGCTCGCGCGCACTCGGTGCCGGCACTGGGCAGCCTGGCCAACGAGCTGCTGTGGCCCAACTTTCAGGCCGTGTGG…	reverse	1.9.3.1
fig|363952.7.peg.1025	BBVD01000013	Transcriptional regulator, MarR family	2.88428	4.63439e-68	3.369e-66	0.16545	876.079	65.47	65.47	ATGTCCAGCACCACCTCACTGTCCAGTCGTCAGCGCCAGCTCATGTTTGTCATGGCGCAGGTCAACAAGCAATGGCGTCGCACGCTGGACAAGGTCCTGGCACCCCTGGGTCTGACGCAGGCGCTGTGGCTGCCCCTGGTCCACCTGGAGCGCAGTGCGGGTGCCATGCGGCAAAAGGACCTTGCTCTGGCGCTGGCGCTGGACAGCTCTTCCATCGTGCGCCTGATTGACGGCCTTCAGGCCCAAGGCTGGGTGGAACGCATCGACGATGCTGATCGGCGCGTCAAGCGCATACAGCTCACGACGGCCGGACTAATGCAGGTCGAGACCGTCAAGACCATCGTGGCGGATGTCCGCAGCGAAGTCATGCAGGAGCTGCCCCCCGATCTGCTGGATGCT…	reverse
fig|363952.7.peg.1919	BBVD01000008	hypothetical protein	2.87437	6.4457e-33	1.76676e-31	0.240521	84.0914	30.75	30.75	TTGAAAAAAGACTTTGGCTCTGCGTATGAGTGCCCGCTTTGCGGGCATTTTCTTTGGGGTGTGTGCTTCTTTCTGCCCGACCTCAAACCCACCGCTGATTCAAAAAACCTGAACACTCGGTCATCGCGCAACTGGCTGTGCATGGCCGAGGTTCGCACGATGTAG	reverse
fig|363952.7.peg.3385	BBVD01000005	Long-chain-fatty-acid--CoA ligase (EC 6.2.1.3)	2.82153	1.84122e-74	1.4896e-72	0.15455	512.771	71.83	71.83	ATGAACGCTTGTACTCTTCCTCGGACCGTGGCGCAGGCACTGGCGCAGACCGTGGCCGACCATCCCCACAGGAATGCCTATATCGACCAGGGGCGCGGCTACAGCTGGCAGCAGGTGGATGTCATGGTCAGCGCCTGGGCTGCTCATCTGTCCTCGTTGGGCCTGCGACCCGGTGATCGCATCGGCATCATCCTGCCCAACGGTCTGCCCTGGGTGCTGAGCTATCTTGCGGCGGCGAAGACGGGGCTGGTCGTGGTGGGCCTCAGCGTCCGATACCGCGATGCCGAGCTGGACTTCATGCTGCAGGACAGCCAGGTCAAGGCCGTGCTTGCGCCGCGCGAGTTTGCCGGCTTCGACTACCAGAACTATCTGGCGCAGGCCCGTCGGCGTTTTGCGGCG…	reverse	6.2.1.3
fig|363952.7.peg.1439	BBVD01000010	BUG/TctC family periplasmic protein	2.81497	3.50009e-39	1.19432e-37	0.214959	468.258	36.92	36.92	ATGTTCAAGTTCACAGCCACCGTTCTGGCTGCCATGGCTTTTTGCGGCGCTGCACAGGCACAAGGCGCCTATCCCAACAAGCCCATCCGCCTGCTGGTTCCCTTTGCTGCTGGCGGCACGACCGACCTGATCGCCCGCATCATTGCCGAGCCGCTGAGCCGCGAACTGGGCCAGTCCGTGGTGGTGGAAAACAAGGGCGGCGGCGGCGGCAGCATCGGTGCCTCCGAAACCGCCCGCGCCGCGCCCGATGGCTACAACCTCGGCATTGCCACCGTGTCCACCACGGCGACCAACCCGGCCATCAACCCCAAGATTCCCTACAACGTCGCCACCGACTTCACGCCCATCGTGAACATTGCGGCCACGCCCAACATCATTGCGGCCAATCCCAAGTTTGCC…	forward
fig|363952.7.peg.529	BBVD01000018	Mobile element protein	2.76398	2.02611e-91	2.60589e-89	0.136307	1783.55	88.58	88.58	ATGTTGGTACCGATATTGATCCTTGTTTGCGTAAATCATCTTTCACTCAGTGCTGAGTCAGCCATTCTCGGTCTTGTGCATGGTGATCTTGCCCTTCATCTGAAGCTGCTGCTCTTGCAGCCAGTACAAGACTTCCTGTGCCTTGGCGGCTTCGTTACGGGCAAGCCCATCGAAGCCATGGATGCGATGGTGCACTTACTCATGGACAGAGCTTACGAAGGCGATGAAACGCATGTAGTAACTGCAGCACGTAACTTCGTGCCCGTGGTGCCAGCCAATCCACAGCGCAAACAGACATGGCTGCTGGACAAGCACTGGTATCGCTAG	forward
fig|363952.7.peg.2964	BBVD01000005	Inner-membrane proton/drug antiporter (MSF type) of tripartite multidrug efflux system	2.76086	5.60548e-137	1.40586e-134	0.110827	2243.4	133.85	133.85	ATGAGTCAAGCTGCAGCACAAGCCACTGGGGCTCAAGCCAATCAAGAAGGCCCGAAACCTCCCAGCAACCAGGCTTCAGCTTCTCCAGCCATTCCGCAGGGGCCCGTCATCCTGCTGCGCCGCCCGCCGGACTGGGCCGAGCATGAAAAGCCCGCGCTGCCCGGCTCGCCGGCCATGCCCCATCACGAGCCCTGGATCCGCGTCTGCTATGGGCTGATTGCAGTCCTGGTGGGACTGACCGGCGGCCTGGGCAATGCCATGTTCACCGCCAACCTGCCAACGATTCAGGGGCAGTTGGGGCTGACCTCGGTCGAGGCTGCCTGGCTGACGGGCGCCTACGTCATGTTCAATATGACGGCCAATCTGCTGGTCTACAAATTCCGCCAGCAGCTCGGCATG…	reverse
fig|363952.7.peg.3393	BBVD01000005	Acyclic terpenes utilization regulator AtuR, TetR family	2.73509	4.24845e-75	3.5517e-73	0.149163	864.016	72.45	72.45	ATGCTGCGTCTCATGCAAACAAGTCATGAAGCAGTCATAGTAAAAAAGCGCGGTCGCGGCAGGCCTCCGAAGTCGGCCGATGAGCGCAATGAAAGCATGCGTCGTGGCGAGCTGGTGAAGGTCGCGGCGCAGCTGTTCAGGCAGCGCGGATTTCACGGCACCAGCACCCGTGACATCGCCGCCGCTGCAGGTATGCAGTCGGGGTCTATCTTCTATTTTTTTGAGAGCAAGGAAGCCATTCTGCACGCGGTGATGCAAGATGGAATGACTCAGGCTGCGGTGAGTCAGGACGCTGCGCTGCAAGCACTGGGGGCACGTGCCAACGGCGTGGAACGACTGAGCGCTCTGGTGCGCAATCATCTGCAAATCATGGTCGGCGGCGAGAGCGACTTCATCCCC…	reverse
fig|363952.7.peg.3335	BBVD01000005	hypothetical protein	2.72236	1.24382e-107	1.94969e-105	0.12353	492.84	104.71	104.71	TTGACCGACGTGGCCAAGATTTATGGAGAGCATCACCCCTGGCTTTTGGGCTGGCTGAGGCGCAAGCTCGGCGGGGCTGATCATGCCGCGGATCTTGCGCAAGATACCTTTGTGAGAGTGCTGGCTGCCCAGGCGGAGCAGCGCGCGCTGGTGTTGCGCGAACCGCGTGCCTATCTGACCACGGTGGCGCGCAATCTGCTCATCAATCATGTGCAGCGGCTGTCGCTGGAGCAGGCATGGCTGGACGCGATGGCCCAACTGCCGGAGCCTCTGGCGCCTTCGCCCGAGCAGCAGTTGCTGGTGCTGGAGTCATTGCATCAGGTCGATGCCATGCTCAACGGCTTGCCACCCAAGGTGCGCGAGGCGTTTCTACTATCCCAACTCGATGGTCTGAGCTAT…	reverse
fig|363952.7.peg.4567	BBVD01000002	UPF0324 inner membrane protein YeiH	2.71204	1.13852e-18	1.42414e-17	0.307467	11716.3	16.85	16.85	ATGAACACTACAACACTGAAAAACTCCGCACCCTCGCAAGGCTGGATGCACAAGACCGGCGGGATGATTCCCGGCCTGCTGCTGGCGGGCGCCATCGCTGCCGTGGCCACCTGGGCCGCGCAGTTTCCGGCCATCAGGAACAACGGCCTGAGCGCGTTGACGCTGGCCATCATCATCGGTCTGCTGATCGGCAACACCATCTATCCGGCCATCGCCAGCCAGTGTGCCAGCGGCATCGCCTTCACCAAGGCCCGCCTGCTGCGCACCGGCATCGTGCTCTACGGTCTGCGCCTGACCTTCCAGGACATAGGCCAGGTCGGCATGGCCGGCGTGGTGATCGATGCGCTGGTGCTGTCCAGCACCTTTTTGCTGGCGCAGTGGATAGGCCAGAAGCTGCTG…	forward
fig|363952.7.peg.1026	BBVD01000013	Quino(hemo)protein alcohol dehydrogenase, PQQ-dependent (EC 1.1.2.8)	2.65577	7.53857e-153	2.22432e-150	0.100844	3554.71	149.65	149.65	ATGCAAAACCCTGCGTGCATCCGCACCCACCACAGGCCAAACCGGCGTTTGGTGAGCCTGGCCGTTGCAGGATTGCTGGGCTGGCTGTCCATGCCGGCGCTGGCTGGGCAGCATGTGGATGACGCTCATATCGAAGCCAATGCCAGGACCGGCAAGGACTGGCCCAGCCATGGGCTGAACTATCAGGAAAATCGCTTCAGCCCGCTCAAGCAGATCCACAGTGGCAATGTGGACCAACTGGGCCTGGCCTGGTCGTACAAGCTCGATTCGTCGCGCGGCGTGGAAGCCACTCCCATCGTGGTGAATGGCGTGATGTATGTTTCCGCCCCCTGGAGCGTGGTGCATGCGGTGGATGCGCGTACGGGCAAGGCGCTGTGGACCTACGACCCACAGGTGCCG…	forward	1.1.2.8
fig|363952.7.peg.2169	BBVD01000008	ABC transporter, substrate-binding protein RSc1750	2.65357	1.35633e-61	8.50418e-60	0.16024	1393.92	59.07	59.07	ATGAAGTTTGCAATCAAGGCTTTGACAGCATCGGTGATCCTGGCGTGCGCGGGGAGTGCGATGGCGCAGAAGGGTGAGACCGTCAAGGTCGCCTGGATTGACCCGCTCTCGGGCCTGATGGCAGCGCTGGGATCCAATCAGCTCAAAAGCCTGCAGTACGTGGCCGAGGAAATCAACAAGAGCAGTGCTTCGGGGGTGAAGTTCGAAATCATCGGCATCGACAACAAGCTCAGCCCGCAGGAGACCACGGCCGCGCTGCGCTCGGCCATGGATCAGGGCGTGCGCTATGTGTTCCAGGGCAATGGCTCGGGCCCGGCGCTGGCCATCATGGATGCGCTGGAAAAGCACAATGCGCGCAACAAGGGCAAGGAGGTCGTGTTCCTCAACTATGCGGCGGTG…	reverse
fig|363952.7.peg.154	BBVD01000026	Prevent host death protein, Phd antitoxin	2.63116	8.44728e-37	2.71613e-35	0.207635	636.031	34.57	34.57	ATGCAATCTATCGGTATCTACGAAGCCAAAAGCCGCTTTTCCGCCCTGGTCGAAATGGTCGAGCAAGGCGAAGAAGTTCGCATCACGCGCCATGGCAAAGAAGTCGTGCGCATGCTGCCCATGCGCCGCAAGCCCGTGATCACCGATGAACAGATTGCCCGCGAGCTGGAGCAGATCTCGGCCCTGCAGCAGACAGTGAAAGCTCAAGCAGCCACAAACCCGGCGGCGAACAGCATCACCGGTTTGCGCCACACAGGACGGAGCCAGGCATGA	reverse
fig|363952.7.peg.1921	BBVD01000008	Two-component transcriptional response regulator, OmpR family	2.61948	4.13681e-76	3.6404e-74	0.141881	397.528	73.44	73.44	ATGACTCTCGCCCGTCGCATTCTGCTGGTCGAGGACGATGCCCACATCGCCGATCTGCTTTCGCTCCACCTTCGGGACGAAGGGCTGGAGGTGGTGCATTGCGCCCGCGGCGATGACGGCCTCGCGCATCTGGAGCGCGGTGGCTGGGATGCGCTGGTGCTGGATCTGATGTTGCCTGGCGTGGACGGCTTGGAGATATGCAGGCGTGCGCGTGCCATGACCCGCTACACGCCGATCATCATCATCAGTGCCCGCTCCAGCGAGGTGCATCGCATTCTGGGGCTGGAGATCGGCGCGGACGACTATCTGGCCAAGCCGTTTTCCGTTCTGGAGCTCGTGGCACGGGTGAAGGCTCTGCTGCGCCGGGTCGATGCTCTGGCTCTGAGTGCGCGCCTGGAA…	reverse
fig|363952.7.peg.3672	BBVD01000004	Organic hydroperoxide resistance transcriptional regulator	2.61526	1.52668e-35	4.45222e-34	0.210179	848.357	33.35	33.35	ATGCGATCCGATGACAACCTTCTCCCCGACAGCTCCGAGCTGCTGCGCCTGGACAATCAGGTCTGCTTTGCGCTGTACTCGGCATCGCTGGCCATGACCAAGCTCTACAAACCCTTGCTGGATGCCATAGGCCTGACTTACCCTCAGTACTTGGTCATGTTGGTGCTCTGGGAAGGCGACCAGCTCACGGTCTCGGAACTGGGTGAACGTCTTTACCTGGATTCAGGCACGCTGACGCCCTTGCTCAAGCGACTGGAGAGCGCAGGCCTGCTGGCACGCCAGCGCGATGCACAGGACGAGCGCCGCGTGCGCATCGCCCTCACGGATACCGGCCGGGCACTACGCGCCGAAGCCGAAAAAATACCTGCCTGCGTGCTTCAGAGCACGCAGTGCACCCTG…	forward
fig|363952.7.peg.4114	BBVD01000003	Putative transmembrane protein	2.6131	1.76242e-36	5.49086e-35	0.207155	125.782	34.26	34.26	ATGACTCAGGACGTCAAGAAGACCGGATTCTGGCGCAGCATTGTTGCCGTCGCCTGGGCCATGCTGGGCGTACGCAAGGGTAAGGAGTACGAAAAGGATTTCGCCAGCATCACGCCGCTGCATGTGATTGCCGTGGGGCTGGTGGCGATTTTTGCCTTGGTATTAGCGTTGATATGGATCGTCAACCTGGTCGTTTAG	reverse
fig|363952.7.peg.3249	BBVD01000005	hypothetical protein	2.59767	6.67962e-73	5.31825e-71	0.143842	635.053	70.27	70.27	ATGCGTACTACTACTTTTACCGGCAAGGCACTGTCTGTTGCCATTGACGGCAAGACCCCGTTGAGCCTGCGCAGCCTGTGTGCCGTAGCCTTGGTTGCCAGTCTGGCTGCCTGTGGCTCTAGCGGCTCTCTGCGCAGCGACCTCGGACCCGACGGCACCGGCGGTGGAGATGTTGTTGCCGGAGGCGGCACTGGTGGGGGCACCGGCGGTGGCACAGGTGGAGGCACAGGCGGTGGTACTGGTGGTGGCACAGGCGGTGGTACTGGTGGTGGCAACACCGGTGGCGGTGATGGCGGCACGGGCAACCCGCCTGTGGCAAGCACTCCGCTCACGCCGGTGCGCGACACCGTGGCGGATGTCACAGGAACGCTTTCCGGAACAAGCGGCGTCATCAGCGAC…	forward
fig|363952.7.peg.3849	BBVD01000004	Flp pilus assembly protein TadB	2.58537	1.26334e-135	3.01757e-133	0.104307	1568.08	132.52	132.52	ATGGCTAGCAATGCGTTTTTGCTCCTGAGTCTGGCGCTGCTGATTGCGGCTGCCGCGATTGCGCTGTGGATGCTTGTCGGCCGGCAGCAGAAGACGCGCCGTATGACCAGGCATCTGGAGCAGAGCCTGGAAAAAAGCGCAGCCGCTGCGGCCGGGTTTGTCGCCAAGGATGCGACATCGGCTTTTGATGGTTCAGTGGCGGATGCCTTACTGGGCAACGAGAAAAGAACAGGCTGGCCGGTTCCCGCCATTTTGTTGGGGACGGCCAGTGCCAGACTTTTCTATGGCAGTCTGGCCTTGATTGTCGCGGCGTTTCTGATCGTTGGCTTTGCTGCTGGCTGGCTGGCCGGTAGTGCGGCGCTGGTGGTATTGGGCATTGGCTTTTTCTTTTTGCTTTAC…	reverse
fig|363952.7.peg.2796	BBVD01000006	hypothetical protein	2.5847	1.97912e-58	1.21064e-56	0.160384	316.584	55.92	55.92	ATGAGCGAGCAGATTGCACGCCAGATCGTGCTGGGCCAGAGGCCCAAGGGCATCGTCTACTCCCTCAGGATCACCATGCTGGACGGGACTGAGGGGCTGTTGCCCGTGACGTTCCGCTACCGCGACCGCGTGGAGTTTGGCGAGTTCCTGGACAGCGTCTACGGGGCTCAGGCGCCAGCCTTCGATGGCACGGTTGCCAATGCTTCCAAGCAGTTGCAGCGTGGGGCTGTGCAGATCAACGGCCAATATGTCTTGAGCTGCCTGGAGGACTGGGGACTTGACGTTCCCTTGACTCTCGACAACTGCATTCAACTGGCGCGTGAGATCCCTGCCGCCGTGCAAGCGGTGATGGAGACCTATCGACAGATCTGCATCGAGGGCCGCCTGGGAAACTGA	reverse
fig|363952.7.peg.4115	BBVD01000003	Cytochrome oxidase biogenesis protein Cox11-CtaG, copper delivery to Cox1	2.58394	9.38104e-69	7.02318e-67	0.147451	703.301	66.15	66.15	ATGGTGGGCAAGCTGGCGATCGTTGCCCTGGGCATGTTTGCGTTTGGCTATGTGCTGATACCCATCTACAAGCATATCTGCGAGCTGACGGGCATCAACATCCTGTCGCTGTCCGAAAAGCAGGTGCCCGGCGCCGGCGTGGCGGGCCGCGACGTGAAGCTTCCGCCCAACAGCCAGATCGACACCAGCCGCACCATCACCGTGGAGTTCGATGCCAATGCTCGCGGTCCCTGGGACTTCAAGCCGGCCATGCGTTCGGTGCAGGTTCACCCCGGCGAGCTGGCCACGGTGATGTATGAGTTCCAGAACGTGCAGAACCGGCGCATGGCCGCCCAGGCCATCCCCAGCTATGCACCGCGCCAGGCCACGGCCTTCTTCAACAAGCTGGAGTGCTTCTGC…	reverse
fig|363952.7.peg.3383	BBVD01000005	Long-chain-fatty-acid--CoA ligase (EC 6.2.1.3)	2.553	3.46615e-114	6.20936e-112	0.112411	1484.15	111.21	111.21	ATGATCGAGATGAGTCTGACGAAGGAGGCACGGCGCATCCGGCGCATTGCGCTGGGCGACCTGCTCCACCGCAGTGCGCGCAAGTCTGGCAGCCGCACGGCGCTGGTCGATGGTGCTGAGCGCATCAGCTATGCCGAGCTGGATGCGCGAAGTTCGCGCTTCGCGCATTATTTGCTCTCGACGCAGGGGACGGGCAAGCAGATCGGCATGCTGTGCGCCAATTCCATAGACATGGTGGTGGCCTGCAATGCCATTCACAAGGCGGGGCAGGTGTGGGTGCCCGTCAATATCAAGCTGGAGGTATCGAGCATTGACTACATCCTGCGGCATGCAGAGGTGTCGGCAGTGGTGGTCGATCAGGAGTTGCTGGCCCTGCCCGGGCTGGCCGAAATTCTGCAG…	reverse	6.2.1.3
fig|363952.7.peg.4116	BBVD01000003	hypothetical protein	2.55104	7.57809e-46	3.27687e-44	0.179483	177.413	43.48	43.48	ATGACGACACAGGAGCAACGCAAGAACAACCTGAGGCTGGGGCTGATCCTGGCCTCCACGGCTGCCGTGTTCTTTATCGGCTTTGTGGTGAAGATGGCCTGGCTGCATTGA	reverse
fig|363952.7.peg.4118	BBVD01000003	Cytochrome c oxidase polypeptide II (EC 1.9.3.1)	2.52221	3.50598e-49	1.65906e-47	0.171099	2329.04	46.78	46.78	ATGAAAAACATTTCCACCAAGCTGGTTCCCTGGAGTTTGGCCTTGGCGGCGTGGGGTAGTTCCATGGCCTATGCGGCGCAGGATCTGCCGGGAGGCCCTGCCGTCAACCAGCTCAATCTGCATCCGCCAGTGACACGCATTGCCGTGGAGCAGCACTGGTTGCACTGGATGATGCTCATCATCTGCACGGTGATCTTTATCGCGGTGTTCGGGGTGATGTTCTACTCCATCTGGAAGCACCGCAAATCCCAGGGGGCCAAGGCCGCGAACTTCCATGAATCGGTCAAGGTGGAAGTGGCCTGGACGGTGGCTCCCTTCATCATCGTGATTCTGATGGCGCTGCCCGCCACCAAGGTGCTGGTGGCGCAGAAGGACACGACCAATGCCGACCTCACCATC…	reverse	1.9.3.1
fig|363952.7.peg.4808	BBVD01000001	Osmotically-inducible lipoprotein OsmB	2.4883	2.60508e-96	3.62975e-94	0.11949	1175.58	93.44	93.44	ATGAAACTGCGAACTCTTGCCATCACCGTGTCTGCTGCCTTCACGCTGGCCATGGCAGGCTGCTCCACCTCGCCCACCAATGCCCAGATCGGCACTGGTGTCGGCGCCGTCGCTGGCGGCGTGGTCGGTGATGCACTGTTTGGTTCCACTTTGGGCACCGTAGGCGGTGCCGCGGCAGGCGCGCTGATCGGCAACGAGGTAGGCAAGCGCAAATAA	forward
fig|363952.7.peg.19	BBVD01000032	hypothetical protein	2.47271	5.09298e-22	8.24078e-21	0.256336	81.0071	20.08	20.08	ATGGAGCGGGGCCATGGATGGCTGTCGCTGAATACGCGAAGTGCCAAGGCCAATGTTCAGTATTTGCAGGCGGTAGAGCAAATCATGGACAGCCTCTTGAGCTCCCATCAGGAAAAAATGATTCACAGCGGTCAGTAG	forward
fig|363952.7.peg.1369	BBVD01000010	Dehydrogenase	2.47162	9.28802e-43	3.55639e-41	0.180325	140.384	40.45	40.45	ATGACCACCGAACGCCTGACCAATCACCCCGAAGAAGCCGCCGTGCGCGTGCCGCTGGAGCTGTATATGCGCGGCCATGCCGAAGACAATGCCGAGCATATGCGCGCAGCCTTCATGCCCACGGCCCGGCTGGAGTCCGTGCGCGAAGGCCCGCTGACCTCCTGGGACCTGGACTTCTACTGCCAGCGCTTCAAGAACACGCCCGCTGCCGACGAAGCCACGCGTCGCCGCGTCATCGACTCCCTGGACATCGTGGGCACGGCCGCCATGGCCAAGGTCACGCTCTACCACGGTGCCGTGACCTTCACCGACTACTTTGTGCTGCTCAAGACCGAGCAGGGCTGGAAGATTGCCAACAAGGCTTTCCACGCCCAGCCTCAGTAA	forward
fig|363952.7.peg.2071	BBVD01000008	Sulfur oxidation cycle carrier protein SoxY-Cys110-persulfide--sulfur compound transferase, SoxX subunit	2.45839	5.24396e-49	2.45829e-47	0.167079	167.19	46.61	46.61	ATGCGCAAGCAAAAACACATGTCGTACCTGGCCGTAGCCGCATCGTTGCTGGTGCTGGGCTGTGCCTCCGTCGACGGGGCTGCGGACATCGATGCCTTGACGGCCAAGATGGTGCAGACCTCTTTTCGCGATCAGGGCATCGCCAAGGTCGATCGCCTGCAGCAGGACGAATCGAATGCGGCCTGCAGTGCTGCCGATGCATCCGGCAAGCCGCTTGCGCCTGCGCGTGCGCAAGCCATCGAAGCTGCCAATCTCAAGACCGTCAAATGGCCTCAGGATGGCAAGCTGCTCGGCGACTGGAAGGAGGGCGAAAAAATCGCCCAGAACGGTCGTGGCATGACCTGGAGCGACAAGGCGGGCAGCGCCAATGGCGGCAATTGCTACAACTGCCACCAGATC…	reverse
fig|363952.7.peg.18	BBVD01000032	hypothetical protein	2.45557	1.56714e-33	4.3671e-32	0.203485	106.328	31.36	31.36	ATGCCACGTCAAGGTAAAGGCAGAAATCACGCGGCTGTTGCCAGCATTCAGACACAGCACCCTTCAGCCCCGCCATGCCATGTCTTCGATAAATCTTCAAAGATTCTGAAGCTGCTCTATTGA	reverse
fig|363952.7.peg.2425	BBVD01000007	Benzoate ABC transporter, permease protein 1	2.42507	1.2938e-83	1.35202e-81	0.125175	1114.16	80.87	80.87	GTGGATCTCGCCACTTTTCTGGTGCAGTGTCTGAACTCTGTTCAGTACGGACTGCTTCTGTTTCTGCTGGCCTCTGGCCTGACGCTGATCTTCGGCATCATGGGGGTGATCAACCTCGCCCATGGCAGCTTCTACATGATTGGTGCCTATGTGGCGTTCTCGCTCGCACCGTACCTGGGCCAGCATTTCATCATCATGCTGCTGGTCGGCGTGGTGCTGGCCGTGGTGCTGGGCTATTTGCTCGAATGGGCATTCTTCAGCTTTCTCTACGAACGCGATCACCTGCAGCAGGTGCTGATGACCTATGGCCTGATTCTGGTGTTTGAAGGCCTGCGCGCCATCCTCGTGGGCAACGATGTGCATGGTGTGGAAAAGCCGGCCTGGCTGGCCGGCAGCTTC…	forward
fig|363952.7.peg.2075	BBVD01000008	Periplasmic sulfane dehydrogenase, diheme c-type cytochrome subunit SoxD	2.41619	8.392e-48	3.82675e-46	0.166345	387.84	45.42	45.42	ATGTTCAGCTTGCGTAAACCGCTGGTGCTGCTGACGCTGCTTGCCATGGGCGTGGCCGCCGGGCCCGCTGCGGCGCAGAGCAAGTCTGCCGAAGACCGCTATCCCGGCGTGGGCCGCAATGCCACGGGCAAGGAGGTTCTTGCCTGGGATATCGATGTGCGCCCCGACTTCAAGGGGCTGCCCGCAGGCTCGGGCTCGGTGCAAAAAGGCATGGATGTCTGGGAAGCCAAATGTGCATCCTGCCATGGGGTGTTCGGCGAATCCAACGAGGTGTTCAGCCCGCTGGTCGGCGGCACCACGGCCGAGGACATCAAGACCGGACATGTGGCGCGGCTCAAGGATCCGGCCTTTCCGGGCCGTACGACCATGATGAAGGTGGCCACGGTGTCCACGCTGTGG…	reverse
fig|363952.7.peg.2797	BBVD01000006	hypothetical protein	2.39975	1.12432e-44	4.69965e-43	0.171127	501.086	42.33	42.33	ATGCGCAAAGTTCCTCTGCCCGATGGGGCAAAACTCTATCTGTACACCGCAGCGCTGACGGCCTTGGCCGTCGGCGAAATGTCCAATGCCGCGCACGCGGTGGTGACGGTGGCCAACACCTTGACGGCCAACGCTGTGGTGGTAATCACCAGCGAGGATTACCCCGAGCTGGAAGGGCGCATCGCCCGCGCCAAAGCTGTGACGGCCGATAGCGTCACACTGGACGGCGTGGATACCCTTGACCTCGTCAAATTCCCGCCCGGCGGCACTGTAGCGCTGATCCCCCTGGCTGCTGATGACTGGCAGCGTTTGCCTTATGTCCCGACCTTTGGTCTGACCGGTGGTGACGTCAAGACCGGCACCAGCTCTTACCTCGACGTTCCTGATGACCAGGAATTC…	reverse
fig|363952.7.peg.3850	BBVD01000004	Type II/IV secretion system ATP hydrolase TadA/VirB11/CpaF, TadA subfamily	2.3903	8.34622e-123	1.61018e-120	0.101425	1503.08	119.79	119.79	ATGAGCATGGACATTGTTTTCGCCGAAAAAGGTAGTCATTTTTCGGACTCGAAGCAACTGCTGCTGATCAAGAACGTCGCACACGAGCATTTGCTGACGCGTGTGGAGGAGCTGGGCGCGGTGTTTGCCAAATGGTCAACCAGTCGTGTGCGCCAGTTTGTACACCAGGAGCTGGAGCAGTTTGTGCGTCAGCAGCGGTTTCCCGTCAATGACGAGGAGGTGCAATGGATTGCGCAGGCTCTGAATAAGGAGCTGTCCGGGCTGGGGCCGCTTGATGACCTGATGGCCGACCCGGAGGTCGAGGACATTCTGATCAACGGCTATCAGCGCGTCTTTGTCTCGCGCAAGGGAATTTTGCAGCAGGAGGCCTTGCATTTCACCGACAACGCCCATGTGTTG…	reverse
fig|363952.7.peg.1371	BBVD01000010	Carbon monoxide oxidation accessory protein CoxE	2.34038	1.3926e-85	1.55228e-83	0.119375	397.487	82.81	82.81	ATGCCACAGCCTGAGCTGCAGGCGCAGGCGCCAGCCCGTTCCGCAAGCGTGAGCTGGTGGGGCGATGCGCGCAGCGGCAAGCTGCCCATCAATCTGCTGGGGTTTGGCCGAGCCCTGCGCCGCGCGGGGCTGGCGGTGGATGCCGAGCGCCTGGCGCTGGCCCAACAAGGCCTGATGCTGGTGGGCGTGAACCGCGAGGACGTGGCCGCCGCGCTGGAGGCTGTGCTGGTTTCGCGTGAACAGGATCTGGCGGTCTTTCGCGAGCTGTTCGCGGCCTACTTTCGCAATCCCGAGGTGGCGCAGCAGCTTCTGAGCCAGTTGTTGCCGGGCGCGCCGGAGGCTGCCAGGCCGCGTCACAGGCCGCGTGTTCAGGAGGCCTTGTCGGCGATTCGCGCCGCA…	reverse
fig|363952.7.peg.2805	BBVD01000006	Phage head, head-tail preconnector protease C	2.3359	2.51643e-32	6.74996e-31	0.197341	738.321	30.17	30.17	ATGAGCCTCAAAAAGCTACCTGAAATCCGGGCTGACCACCGCCTGGCCAAGGCTGGTTTTGACCTGCGGCCTGATGCTGTGGATCGCTGGGAACCCGCCGTGTGTGCGAAGGCCGGCGATGACGCCGAAGCCAGCATCTCCATCTATGACTCCATTGGTGAGAACTGGGAGGGCACGGGCATCACTTCCAAGCGCATCAGCGCGGCCCTGCGCTCCATCGGCGCCAAGGATGTGGTGGTCAACATCAACAGCCCAGGCGGCGACTTCTTCGAGGGCATGGCCATCTACAACCTGCTGCGCGAGCACCAGGGCAAGGTCACGGTGCGGGTTCTGGGCGTGGCGGCCTCAGTGGCTTCGGTCATTGCCATGGCCGGCGACGAAATCCTGATCGGTGACGGC…	reverse
fig|363952.7.peg.2802	BBVD01000006	hypothetical protein	2.33098	1.07684e-36	3.41862e-35	0.184223	350.969	34.47	34.47	ATGCCCATCTTGACCACCGAGCAGGCCATCAAGCACTGCCGTGCTGATCCGGATGCAGACGCGGTCATGGTCGAGCTCTATCTGGGTGCGGCCATCGACGCCGCGCAGGACTACTTGGGCCGCAAGGTGTATGCCGACCAGGCGGAGCTTGATGCGGCAGTCACTGCGGGCACAGCAGGCGAGGAGCCCATGGTGGCCTCATTTGCCATCAGGGCCGCCATGTTGCTGATCTGTGCCCACCTCTTCGCAAACCGTGAGGATGTGGTGGTAGGCGCGCAGTCATTCTCCATAACAAACGGATCGCGCGACCTGCTGCGACCTCATCGCCGGAGCCAAGGTCTATGA	reverse
fig|363952.7.peg.3852	BBVD01000004	Type II/IV secretion system secretin RcpA/CpaC, associated with Flp pilus assembly	2.32544	4.91201e-76	4.24804e-74	0.126018	932.414	73.37	73.37	ATGAACAACAAGACTGTTTCAATCGCATCCCGCATCTTTTCGCTGAAGCCGCTGTATCTGCTCTGCGGCCTGCCCTTGAGTGTTGTCACTGTGCCGGCCCTTGCGCAGCAAGTGCCCAATGTGGGCGAAAGCAGAGCGCAGCAAGCGACAGCAGCCAGGGAAATCAAGCTGGTGATGGGCGCTCAGCATGAAATGAACCTGCCCGGCGGAGTGGAGCGCATTGCAATCGGTGACGACACGATTGCGGCGGTGCATATCAAGCGTGCGGGCAAGGGAGCTGCCGCCAAGATCCTGCTGAGCCCGCTCAAGCCTGGCAGTACATCGTTCATGGTCTGGCCGCGCGGTGAAGCGCAGGCGCAGACCTATATGCTCAATGTGCAGCAGCGGGTGGAATTGCGC…	reverse
fig|363952.7.peg.2787	BBVD01000006	hypothetical protein	2.31065	7.72527e-27	1.5752e-25	0.215434	85.1764	24.8	24.8	ATGAGCAACGAAAGCAAGGTTCAAGCATTGATTGAAACCGCAAAGGCGGCACCGGCGGTTGCCGGGGCAGCTGCATCCACTCTGACGCTCAATGAGTGGGTGGCCATTGCAACAGGCGTGTACATCGCCATTCAGGCGGCATACCTGCTGCGCAAATGGTGGCGAGAGGAGCGAGGGCAGGGCGGCTGGCTTGGAGAAGAGGAAGGGACATGA	reverse
fig|363952.7.peg.1918	BBVD01000008	Gluconate 2-dehydrogenase (EC 1.1.99.3), membrane-bound, gamma subunit	2.30693	1.01455e-39	3.6092e-38	0.174913	161.172	37.44	37.44	ATGTCCAACTTTTCCCCACCAAGCCGCAGATCCTTTCTGTTCGCCTCCGGTGCTGGCGTCGCACTGGCTGGAACGGCCGTGGCAATGCGTGCCAACTCCAAAGAGCCTGCGCTCAAACTGGATGCATACAAGCCCGAGTACTTCAATGCGGACGAGTGGGCTTTTGTTCTGGCGGCAACAGCTCGCCTGATCCCGTCCGAAGGGGATGGACCTGGAGCGATCGAAGCTCATGTGCCGGTGTTCATCGATCGCCAGCTCAAGGGCTACTACGGCAATGCCGAGATCTGGTACATGGAAGGCCCGCACGACCCGGCCGCCACGCCCGATCGCGGCTGGCAATCGCCTCTGAACCCTGCGCAGCTCTATCGCAAGGCCATTCCCGCCTTCAATGCGGCTTGC…	reverse	1.1.99.3
fig|363952.7.peg.1273	BBVD01000010	ABC transporter, substrate-binding protein (cluster 11, riboflavin/purine nucleoside/unknown)	2.29886	1.48587e-36	4.6875e-35	0.182049	162.245	34.33	34.33	ATGGCTTCGGCCGTAGCCGTGCCGGGCTTGCTGGCATTGACGGCCTGTGCCGGCAGGGCCGGAGTTTCCGGGCCTGCCGCATCCGGCGGTTCCCTGGTGGTGGGCGGTCTGTTTGCGGGCTCGCGCAGCGACAAGGGCTTTATGGAGGCCGGCTGGCGCGGCCTGGAAAAAGCACGCCAGGAGCTGGGCGTGCAGACCCGCTTTCTCGACGGCATGGCGCCCAGGAAGGAGTTGCTGGTGCCGGCTCTTGCACAGCTTGCGGAGCAGGGTGCGCAGCTGGTGATTGCCCATGGCGGGCAGAACAATCAGGCCGCAGCCGAAGTTGCTGCGCGCTTCCCCAGAACCCAGTTCGTCGTGACCCAGGGCGCGGTACAGGGAGGCAATCTCTGCAGCTATGAC…	reverse
fig|363952.7.peg.3854	BBVD01000004	Flp pilus assembly protein TadG	2.29786	1.17312e-47	5.30126e-46	0.158449	742.57	45.28	45.28	ATGCAACTCAAAAAGCAGCAAGGTGCAGCCGCAATTGAATTTGCCATTCTCTTTCCCATCTTCTTTCTGATCTTCTACGCCATCATCACTTATGGCCTGATCTTTGCTGCACAGCAGACTCTGACTTTGGCTGCCGCCGAAGGAGCAAGAGCCGCAGTGCGCTATCCAGCACCGTCCTCTGGCAGTTCGGCGACTAAGGAGAAGCAGTTGCTGGATCGTCTTGCTGCGGCCTGCGCTAGTGCGGCTATAGCGACTGATTGGCTTTCCCAAATCGGTGCAGGCCTTGGCTCTACGACCTGTGGCTCAGGTCTCAGCAATGCAGCGGGCTTGTATGCCACCTCTGGTCTGTGTGGTACCGGATCTGCGTCCTTCACAGCTAGCAGCAATACCAGTCAGGTG…	reverse
fig|363952.7.peg.1295	BBVD01000010	Broad-specificity amino acid ABC transporter, substrate-binding protein	2.29363	1.30617e-85	1.48904e-83	0.116971	693.757	82.83	82.83	ATGAAGCCTCGCTCTGTTTGCTCCGCTACCTCTTTTTCCCCAAGAACATTGACGCTGGCACTGGGATGCCTGCTGACCGCTGCAGGCGCTCAGGCGCAGGACAAGATTCGCATCGGCTTCATCACCGATATGTCGGGCCTCTATGCCGATGTGGACGGCAAGGGCGGAGCCCTGGCCGTGCAGATGGCCGTGGACGACTTTGGCGGCAAGCTGCTGGGCAAGCCCGTCGAGGTGCTGACGGCCGACCACCAGAACAAGGCCGATATCGCGGCCAGCAAGGCACGCGAGTGGTTCGACACCCAGGGCATGAACATGCTGATCGGCGGCACCACCTCCAGTGCCGGTCTGGCCATGGGCAAGGTGGCCGATGAGAAGAAAAAGGTCTACATCATCAACGGC…	forward
fig|363952.7.peg.2078	BBVD01000008	hypothetical protein	2.29215	3.69648e-42	1.40466e-40	0.168468	156.992	39.85	39.85	ATGGAAACAGCCAGCTCCTTTCGTGCCCGCAGAAGACTGTGCTTGCAGCTGCTGCTGGCGGGCGCGGCCCCGGCGTGGGCGGCGCTTGATGCCTCTGAGCGCCTGCTGCCCACCAGTCAGAGTCTGCAGCACGACCTGGCCTTGGCGCTGGCCCGCAAGCAGCCGTTGGTGGTGATGGCAAGCCTGCATGGCTGTCCGTATTGCAAGATCGTGCGCGAACATTACCTGCTGCCGTTGCAGCAGTCCGGGGCTCTGGTGACTCAGATTCACTTTCTGTCGCGTGAGCCTTTGCAGAGCTGGGATGGCACGGCGACCACGCATGGCGACATGGTCAGGCAACTGGAGATCGAGGTTGCTCCCACCGTGCTTTTTCATGGAGCAGGACGGCGGGAAGTGGCT…	reverse
fig|363952.7.peg.2427	BBVD01000007	Benzoate ABC transporter, ATP-binding protein 1	2.26338	4.53371e-36	1.36995e-34	0.180499	284.27	33.86	33.86	ATGGCTGATGCAGACAATGCTCCCCAGATGTCGGTGCGCGGCCTGACGCGGCGCTTTGGCGGGCTGGTGGCCGTGAACAATGTGGACCTGGATCTGCACCAGGGCGAGGTCCATGCCGTCATCGGCACCAACGGCGCAGGCAAGTCCACGCTGATCAACATGCTCTCGGGCGAGATAGCGGCCAGCAGCGGCAGCATTGCGCTTGAAGGCCGGGACGTCACGCAGATGCCGCAGCCGCAGCGCGCCAAGGCCGGCATCGGGCGCAGCTATCAGCGCACCACCATCTTTCCCGAGTTCACGGTGCTGGAGAACTGTCGCCTCACGGCCCAGGCCCAGGCCCTACCAAGGCCCTGGCGCATCTGGGAATCGGCCCAGCATTGCGCAGCCAGCATGCAGCGG…	forward
fig|363952.7.peg.2791	BBVD01000006	hypothetical protein	2.25257	8.14287e-31	2.06286e-29	0.195171	124.426	28.69	28.69	ATGAAGCAGATCGTAGACATTGCCCGCCGCTGGGTGGACACGCCGTTTCACCATCAGGCCCGGCTCGAAGGCGTGGGCGTGGACTGCGTGGGCCTGGTGATCAGCGTGGCCCGCGAGATCGGCGCCGTGCCGGCGGACTGGGATGTGGGCGGTTATGGCCGGGTGCCTGATGGCAAGCAGCTGGTGCGCCACCTGAGCGAGCGCTTGGTGCCCGTGGACCAGGATGACATGGCGCCTGGCGATGTGGTGCTGGTGGCCTTTGATAGTCATCCCCAGCATGTCGGCATCGTGGGCGACTACCTGCACGGCGGCCTGTCCATCATTCACGCCAGTGGCGCCCATGGGCGGGTGCTGGAGACTCGTTTGCTGTTCACCAGGGCCATGCGCTTTGTGGCGGCC…	reverse
fig|363952.7.peg.3851	BBVD01000004	hypothetical protein	2.24336	8.79184e-62	5.65383e-60	0.135256	1132.95	59.25	59.25	ATGCGCATGGACTCATCCCAACTCAATACCGCACAGCCAGGGGCGGTGAGCGGCAATGCACGAGTGGTGCTGGTCACCCAGTCGCCATCGCACGCTTTCTGGCTGGCGAGTGCTCTGGGTAGCGATGCGGAAGTGATACCGGTGGCAGGCGATCTGGCTGCGCTTCATACTGCGATTTCGGCGCCAGGGCTTGGCGTGGTGGTAGTAGATTTCTCGGCTCCCATGACGGAGGCTGCCATCGCCCTGGTCAGCGATCTGCGCGTCATATTCCCTGGGGTGGTGATCATGGGGGCTGGATCCGCCGTGGAGCCAATGTCCATGCGCGCAGCCCTGCGCTGTGGTGTGGCTGAATTCATTGACTGGGATGCGTCCGAAAGTGAGGCCAGCGTCGCCATCAGG…	reverse
fig|363952.7.peg.2426	BBVD01000007	Benzoate ABC transporter, permease protein 2	2.23919	1.55346e-57	9.16722e-56	0.140056	703.781	55.04	55.04	ATGAGCGATACCTCCTATACGCCGCTGCCGCAATCCAATCAGGCCTATGCAGAAGCACCGGCCGTCACCAACCAGAGCCGCCCCATTCGCGCCAAAAGCGTGTGGGTAGCTGTGGTGCTGCCGCTGGCTGTTGCAGCGCTGCTGGCTGCCGCACAGCCCTTCTGGTCGGCCTATCTCTCCGATCTGGTGGTCAAGATCATGATCCTGTCCATCTTTGCGCTGAGCCTGCATATCCTGGTGGGCGGCGCAGGGCTGGTCAGCCTGGGCCATGCGGCCTACTTCGGGCTCGGTGCCTATGCTGCGGTGAAGGCCGCCGGCCAGGACGGCAGCAACTTTCTCGTCATGCTCGGCGCCGCCGTCGGTGTCTCGGGCCTGTATGCGCTGGTGGTGGGCGCCCTG…	forward
fig|363952.7.peg.3288	BBVD01000005	Putative inner membrane protein	2.23314	1.95667e-75	1.6635e-73	0.121509	696.87	72.78	72.78	ATGGATGCTCGACGCTGGATGTGGATTGTCTGGCCGGCCTTTCTGGCGGCGGCAATCATGGAGATGGTGGTTTTCGCTTTTGTGGACCCGCTGGATGTGCACTGGCTGGGCTCCCCACTGGACTGGTCGCGCCAGGCCATCTATACGGTCGCTTTTTTTGCCTTCTGGGTCGTGACGCTGATTGGAGGTGCGATGACGGTGATGCTGGGGCGCTCCGTCAGCGATCTCAATGGCGGCATCGTTTCCGAGCCTCTGCCCGAGTAA	reverse
fig|363952.7.peg.3386	BBVD01000005	hypothetical protein	2.21836	4.21865e-87	5.03827e-85	0.112138	916.917	84.3	84.3	ATGTCCGACAAAGCCATTATTACCTGTTCCATTACCGGGGTACTGACCGATCCGAATCAGCATCATGTGCCCGTGACGCCAGAGCAACTGGCGCAGGAGGCGCGCCGAGCCTATGACGCAGGCGCATCGGTGGTTCATGTCCACTTCAGGCGCCAGGAGGAGGGCAAGGGTCATTTGCCCAGCTGGGATCCGGCAGTGGCCAGGGCCTGCGTGGATGCCATGCGTGCAGCCTGCCCCGAGCTCATCATCAATCAGACCACCGGCGTGGTCGGCCCCGACTACCAGGGACCGCTGGACTGCCTGCGTGCCACGCGACCCGAGATGGCGGCCTGCAATGCGGGCTCGCTCAACTATCTCAAGACCCGCAGCAATGGAAGCTGGGCCTGGCCCCCCATGCTG…	reverse
fig|363952.7.peg.2354	BBVD01000007	Histidine utilization repressor	2.21636	1.3896e-82	1.4225e-80	0.115131	427.365	79.85	79.85	ATGAATGTCCGAGACCCTGCACAGCGCAAACCGGCTCCTGCCGCCCAGATGCCGCTCGCGCTGTACCAGCAGGTCAAGGACCATGTGCTGCGCAAGATCGGCGACGGATCGCTGGCCGCCGGTGCGCGCGTACCTTCCGAGCAGGAACTGGTGAACGAGTTCGGCGTGGCGCGCATGACGGTGAACCGTGCGCTGCGCGAGCTGGCCGAGCAGGGCGTGATCGTGCGTGTGGCCGGTGTCGGCTCCTTCGTGGCCGAGGAAAAGCCGCAATCGACCCTGCTGCGCATCGCCAATATCGGTGAAGAGATCACCCAGCGCGGGCATGACCATCGCTTCGAGCTGCTCGACATGCGCCGCGAGTCCGCCTCGCCCGAGGTCGCTGCGGCGCTGGACCTGGCG…	reverse
fig|363952.7.peg.3848	BBVD01000004	Type II/IV secretion system protein TadC, associated with Flp pilus assembly	2.21459	4.32615e-81	4.2549e-79	0.116118	809.113	78.37	78.37	ATGGAGACATCCCGTCTTTTGCTGATGCTGAGCGTGGCATTTCTGGCTTTGGCGGCGCTGATCAGTGCGGCTTTGATTGCCTATGCACATCAGCGACGCGAACGTAGCAGTCAGGTGGTGCAGGATGCACTGAGCCGCAGCGGCGCGGCTGCGGCGAATGAGGCTGCTACGCCTGCCAGGCCCGCAGATCTGCTGCGCTCGCTCAATGGCGATGGCGAGCTGCCTGCGCACTGGCTCAATACCTCGCTTGGCAAGGCGTTGGTTGCACAGGAAGACCGGGTTTTGCTGGGCAAATGCGGCTGGGGGTCGACTCGCGCGCAGCTGCAGTATTTGATAGCGCGCTGCGTGGTCTCTGTATTGTTTTCGCTGCTTGCTGCCTTTGTTTTTTCGGGTAGTAAG…	reverse
fig|363952.7.peg.2072	BBVD01000008	Sulfur oxidation cycle carrier protein SoxY-Cys110-persulfide--sulfur compound transferase, SoxA subunit	2.20759	2.12655e-29	4.96129e-28	0.196099	158.23	27.3	27.3	ATGAGACATTCCTCCCCGGGCCAGGCGGCTGCTGCCGTGCTGGCCTTGTGCATGGCCGCGCCGGTGCTGGCGCAAAAGTCCACAGCCGACGGCATTGCCGAGTACCGCGAGATGTTGCAGGACGGCAACCCTGCCGAGCTGTTCGAGATGAAGGGCGAGGAGCTGTGGAAGCAAAAGCGCGGCCCGCGCAAGACGTCCATGGAGCAGTGCGATCTGGGCAAGGGGCCGGGCGTGGTCAAGGGCGCATTTGTGGAGCTGCCGCGCTATTTTGCCGACACGGGCAAGGTGCAGGATCTGGAGTCGCGCCTGCTGACCTGCATGGAAAGGCTGCAGGGGCTGGATGCGCAAAAGATTGCGGCAACAGCGTTCGGCAAGGACGAGCAAAAGAACATGGAAGGG…	reverse
fig|363952.7.peg.2076	BBVD01000008	Periplasmic sulfane dehydrogenase, molybdopterin-containing subunit SoxC	2.20578	1.63851e-30	4.08895e-29	0.19212	434.781	28.39	28.39	ATGCAAAGCCAGTTGATGGGCAAGGTGCGCAAGGCACCCGAAAACTTTGTGCGGGCGGACGATGTAGGTACGGTGTTTGCCGAAGCCCGGGCAGGTCGGCGTGACTTCATTCGCGGGGCTTTCGCGGCCGCGGCGACCAGCGCTGCAGCCGTCCATGCGCAGGGTCGGCAGGCCGTGAGCGCTGAGGGAGACCCCAATATTCTGGAGCTGCCCGCACACAGCAAGGGCCTGGGTCAGCCGGTGGTCACCGACGGCTACGGCAAGCCCTCCAGGTACGAGGCCAATGTGCAGCGCCGCCAGAGCCCGGGTCTGACCCAGACCAAGCAGGCCTCGGTATCGTTTGCGCCGCTGCAGTCGCTGTTCGGCATCGTCACGCCCAGCGGTCTGCATTTCGAGCGT…	reverse
fig|363952.7.peg.2788	BBVD01000006	hypothetical protein	2.20229	2.18258e-39	7.65583e-38	0.167715	173.502	37.12	37.12	ATGATCAGCCGCATCAAGCAAAGAGGAATGCTCCTGAACCCCTTCCGGTTTGGAGCGAGCGCCGGCGGCGACCCGCATTGGGACAAGGTGGCCCTGCTGTGTCCCTTCACGGATGACCTGCTTGACTACAGCCCAACACCCAAGGTGGTGACGGCCTACGGAGACGCGCACATCAGCACGGCCCAGGCCAAGTACGGCGCCGGCTCGCTGTATATGGATGGCAGCGGGGACTATGTGTCTGTCGCTCATGACCTCCAGCTGAACATGACGGGCACTGACTTCACGTTTGAAGGCCTGCTGTATTGGCCTTCGGGTGCCTCCGAAGGGCAGATCTTCAACAAAGACGGTGTCAGCGGCGCCTCCTACCCGCAGTACGAGCTGCAGATCTCCGGCGGCGTG…	reverse
fig|363952.7.peg.2073	BBVD01000008	Sulfur oxidation cycle carrier protein, SoxZ subunit	2.1733	5.91014e-14	4.9574e-13	0.289386	51.0732	12.3	12.3	ATGGCTGATCCAATGCGTATTCGTGCCCAGGCTGCAGGTGACAAGACCACCGTGCGCGTGCTGATGTCCCATGAAATGGAGACCGGCCAGCGCAAGGATGCGGAAGGCAAGACCGTGCCCGCCTGGTTTATTCAGGAGGTGACGGCCGCGCACAACGGCAAGCAGGTGCTGCAGGCTGAGTGGGGGCCTGCGGTTTCCAAGAACCCGTTTCTGCAGTTCGTGGTCAAGGGTGCCAAGGCTGGCGACAAGATCTCGGTGAGCTGGAAGGACAACAAGGGCGAGACCCGCACCGATGAAGCGACCGTGAGCTGA	reverse
fig|363952.7.peg.129	BBVD01000027	hypothetical protein	2.16751	3.74149e-32	9.98261e-31	0.183632	144.176	30	30	ATGTCTACTCTCATGATTCAACTGATTGGTCTGCAACTGGTCGTCTTGCTGGTGGCCTGGGTCATTTACGAGGTCAGAGACGATTGGACGTAA	forward
fig|363952.7.peg.2793	BBVD01000006	hypothetical protein	2.16649	6.06252e-50	2.95239e-48	0.145801	238.701	47.53	47.53	ATGGCATTTTTTGAAGAGCTGTTCCCCCCGCGCATCAGCCGGGAAGCAGAGGGCGGGCCGCGCTTTATCAATAGCAAGGCCTACTCTGCATCGGGGCAGCGCATCACCAACCGTGAGGCGAAGTACCCGCTGCATGAGTACACCATCGCGCACCCGCCGCGCAAGCAAGAAGACTTTGAGGCCCTACGGGCCTTTTTTTATGTCGTGGGCGGCGATGCCGATGCTTTCCGTTTCAAGGACTGGAGCGACTTTCAGGCCACCGATGCCAACACCACTCTGACCTCTGTCGAGGATGTGGCCAACACCTGGCAGCTATGCCGCACCTATGTCTTTGGCAGCCGCATGTTTGTGCGTCCCATCTACAAGCCCGCCAAAGGCTGCAAGGTGCAGCGCATGCGC…	reverse
fig|363952.7.peg.2428	BBVD01000007	Benzoate ABC transporter, ATP-binding protein 2	2.16568	2.01312e-52	1.04101e-50	0.142134	423.662	49.98	49.98	ATGTTCAGCCTGCAAGAGGTGCACAGCTTTTACGGCGACAGCCATATCCTGCACGGCATCTCGCTGGACCTTCCCCAGGGCCAGGCCGTGGGCCTGCTGGGCCGCAACGGCATGGGCAAGACCACGCTGATCCGTACGCTGATGGGCTATGTGGCGGCACGTTCGGGCCGGGTGTTTGCCGACGGCAAGGAGGTAACGAATTCCGCCCCCGAAAAAATGGCGCGTCTTGGCATTGGCTATGTCCCCGAAGGGCGCGGCGTATTCCCCAATCTCTCCGTCAAGGAAAACCTCTTGATGAGCGCCAGAGCCGGCCTGGACGGCAGCCGGGGCTGGACCTACGAGCGTGTGCTGGAAACCTTTCCACGCCTCAAGGAGCGACTGTCCAACGGCGGCGACCAA…	forward
fig|363952.7.peg.2810	BBVD01000006	hypothetical protein	2.1643	1.28778e-28	2.87089e-27	0.195023	135.459	26.54	26.54	ATGGACCGAATGCAGCACCCATCAAACAATGCTGTGCTTGGCGCGCCGGCAGGCTGGGATCAGAAGACCCTGCCCTGCAACGCGCTGCCCATCACCCGTACCGACTGGGATGGCGTGCCGGCAGTGGTTTCGTTCTGGACGCCGACGCCTGCCGAGGTCGAGGCGATCAAGGCCGGCCAGCCTGTCATGTTGTGGGTGTCAGGTAGCACCATGCCTCCTGTTGCTCTGATGGTGGAGGCTGCGTAA	reverse
fig|363952.7.peg.1660	BBVD01000009	hypothetical protein	2.1538	7.64027e-39	2.58943e-37	0.16522	428.742	36.59	36.59	ATGAAGTGGCTGCTTGTCAGTTTTGCGCTCATGGTGTTGACGCTCTGCGTCAGCTTTGTCGCGTCGGTCGCGGACGACCTGAGGCAAGGCAGCGATCAGGATTGA	reverse
fig|363952.7.peg.3846	BBVD01000004	hypothetical protein	2.15176	8.36606e-43	3.27845e-41	0.156902	181.851	40.48	40.48	ATGAATACGCAGACAGCATTCACCCAACGGGCCCGCGCATTCACCCTGGCGTTGATGGCACTGGGCACGGCCTCGGTCGCCATGGCGCAGGCCGGCAGCAGTACCGGCTCCAGCACAGGCGTGACCAATATGAGTGCGCCCCGAAGTGCGGCGGTGACGCCCACTGCAACAGCTCATGCAGCAGTGACGCAGACACCGGCTCCCGGCAACGCTTCCCTGACACCACCCGCAAGCAATCGTGTGGGCGATGCCACCAGCTATCTGCTGGCGCTGCAGGCCAGTGGGCAGTACGCATCGCGCAATGCCTATCCCGTGACAAGCGATGTGGCCCAGCGTAGCTATCAGCGCTATCTGGAGAGCTTTACCCACAAGATCCCGGAAAGCGCGGAAACACAGGTG…	reverse
fig|363952.7.peg.1571	BBVD01000009	Transcriptional regulator, Crp/Fnr family	2.15011	8.99455e-38	2.9682e-36	0.167369	146.391	35.53	35.53	GTGCCCACTGCACGCAAGCGCGGCAGCTTCGAGCATGTCAACTCCAATGATCTCTGGGCCATCGTGCAGGCCGGCCGCTGGTTCCGCTCGCTGCCGCCGGAATTGACCGCCCAGATGCAGCAACTGGCCCAGCCAAGGCTGCTGGCCGCCGGCGAATGGCTGTTTCGCCGCGGCGATGCCCCCTGCGGCCTGTATGCGGTGGCCAGGGGATCGCTCAGCATCTCCGGCACGGCAGCGCTTCAGGAAAACACCCGCACGGCCTTGCTGACCTTGATCGAGCCGCCGAGCTGGCTGGGCGAGATCGCCCTCTTCGATGGCGAGCCCCGCACCCACGACGCCTGCGCCAACACCGCCTGCGCCCTGCTGCATATCCCTATACCGCCGCTGCGCGAATGGCTG…	forward
fig|363952.7.peg.126	BBVD01000027	hypothetical protein	2.12947	1.54496e-47	6.85797e-46	0.147029	1188.69	45.16	45.16	ATGCCAGATAGCCGTATTCCCCCGCCAATCCAGAAGTTCTGGGAAACCACCAAGGAGCTGTTCTCCATGGACAAGGATTTCCCTGCGCCGCCCCAACTAGACCCGCAAGAGCCCACAGACATGGAAAAAAAGCAGGAGGAAGAGAGACTGCTGCGCATGCGCCACAACTACCGATACTGGTAG	reverse
fig|363952.7.peg.2155	BBVD01000008	hypothetical protein	2.11348	8.64637e-26	1.68101e-24	0.201286	111.427	23.77	23.77	ATGGAGTTCTGGAACTGGTTGAAAAAAGTCTTTACGCCCCAGCCAGGCGCTTCGGGCCACAGCACCGATTCGCAGCTGACTTGGACTTCGGCGAGCAGCCGCGAGGACGGCCGCGACGTCTTCAACGACAGCTATTTTTGCGGCTCGGGCAGCAACGAGAGTGCCTGCAGCTCGGACGGCGGCGACTCTGGCGGTGATGGTGGAGGCAGCGGCGACTGA	reverse
fig|363952.7.peg.1570	BBVD01000009	Predicted membrane protein	2.11302	1.99905e-36	6.18964e-35	0.167643	139.656	34.21	34.21	ATGAAAACCCTAATCGATCAACTGTCCAACTACGCCGACTACCACCGCGACCCGCGCAATATCGTCACGCACTACATCGGTGTGCCCATGATCATGCAGGCGGTGGTGATTCTGCTGGCCAGGCTGCAATGGGGAGCGCTTGGCGGCATGCCGATCTCGCTGGCTCTGCTGGCAGCGGTTGCTGCAGCAGTGTATTACTGGCGGCTCGACGGGCGATACGGCCTGTTCATGAGCGTGTTGCTGGCCGCCATGCTGGCGCTGGCAACTCCTGTCGCCGCGCAGCCCATGGGGAGCTGGCTGGCCTGGGGGCTGGGCCTGTTTGTGCTGGGCTGGGTGATCCAGTTCATCGGTCACTACTGGGAAGGACGCAAGCCCGCTTTTCTTGACGATGTGATGGGC…	reverse
fig|363952.7.peg.4270	BBVD01000002	Branched-chain amino acid ABC transporter, ATP-binding protein LivG (TC 3.A.1.4.1)	2.1039	8.59022e-43	3.3402e-41	0.153434	724.242	40.48	40.48	ATGGCAGAGAGCACGACTTCAGCGGTCCTTCATGTCTCGGACATCTCCAAGCGCTTTGGCGGTTTGCAGGCACTGTCCGGTGTGAGCATGAAGATTGATAGAGGCCAGGTCTATGGCCTGATCGGCCCCAATGGCGCAGGCAAGACCACATTTTTCAACGTGATCACCGGCCTCTATACGCCCGACACCGGCAAATTCGAGCTGGCCGGAAAGCCCTATGAGCCGACGGCGGTGCACAAGGTGGCCAGGGCGGGCATTGCACGGACCTTCCAGAACATCCGGCTGTTTGCCGAGATGACGGCACTGGAGAACGTCATGGTCGGGCGTCATGTGCGCACGCATTCCGGTCTGCTCGGGGCGGTGTTTCGCACCAAGGGCTTCAAGGCCGAGGAGGCCGCG…	reverse
fig|363952.7.peg.2424	BBVD01000007	Benzoate ABC transporter, substrate-binding protein	2.08246	4.13925e-54	2.30694e-52	0.134451	987.324	51.64	51.64	ATGAGCAAGCAATGGGCAATATGGAGCGCAATCGCACTGGCTGCCGCCGCAAGCGGCAGCAGCGCCATCGCGCAGGAGAAGATCAAGGTCGGCTTCATGCTGCCTTTCAGCGGCACTTATGCAGCCCTGGGCGTGGCGATCGAGAACGGCTTTCGCATGCAGGTAGCCGAGCAAGGCGGCAAGCTGGGCGGGCGCGAGATCGAATACTTCAAGGTCGACGATGAGTCAGATCCCGCCAAGGCAACGGACAACGTCAACCGCCTCATCAAGCGCGACAAGGTCGATGTGATCGTCGGCACCGTGCACTCCGGCGTGGCCATGGCCATGGCCAAGGCCGCCAAGGAAAGCGGCACCGTGCTCATCGTGCCCAATGCGGGAGCCGATGCAGTCACCGGCCCC…	forward
fig|363952.7.peg.2795	BBVD01000006	hypothetical protein	2.0795	2.02615e-29	4.74914e-28	0.184651	135.475	27.32	27.32	GTGCGCGCCCGGTACACGCAGCTCCCGGATGCCCAGTACCTCAAGGACTGGGGGCTGCCCGTTAGCCAGTACGCCGACATGTTCAGCGTCGAGGTATGGCCAGAAAACTGGACCGCCTGGTGCCTGTTCGAGGCCCTGCAGACGCAGTGGCGCGTTGGCGCAGGCGGGGTTGTGGGGCTGGACTACAGCGTTTTGGCCGACGAACTCCGCGCGCGCGAAATCCCCCATGAAGACCACGACCGGCTCCGCGCCGAGGTTCGGATCATGGAGGGTGCCGCACTTCAAGAAATCTATGCCGAGACTGAAAAATGA	reverse
fig|363952.7.peg.2808	BBVD01000006	hypothetical protein	2.07464	7.32265e-38	2.43248e-36	0.161295	293.906	35.61	35.61	ATGCCAAGAGGTGGCGCGCGGCCCGGGGCTGGCCGCCCAAAAAAGCAGCCCGAGGCGGTCAAGCCTCCCAAGAAGTCTGCAGCCAAGCCGGCGGCGCCCACGGTGGATGCCAACGGCTACAAGGACGATCCCAAGTGGCCATTCGGAAAGCAGCCACCGCAAGAGCCGGAGCCGCCTCCCGATCTGAGCAACCTCATGCCGCTGGATTACCTGCTGGAGGTCATGCGCGATAGCACTGAGGAGCGCGGCCGCCGGATGCAGGCTGCCACGTTGGCGGCACCGTACTGCCACCCCAAAAAGGGTGAGGCCGGCAAGAAAGAAGAAAAAGCCGTAGCCGCCAAGAAGATCGCCAGCCGGTTTTCACCAGCTGCGCCGCCGAAGTTGGTGGCCGCTAATGGC…	reverse
fig|363952.7.peg.4836	BBVD01000001	Broad-specificity amino acid ABC transporter, substrate-binding protein	2.06776	2.88108e-23	5.01788e-22	0.208092	799.744	21.3	21.3	ATGAAAGCAAAACTGAGCGTTCTCTCGTGCATGCTGGCCGTGGCCGGCCTGTCCAGCCCTCTGGCCCAGGCCCAGGAAAAGGTGAAGATCGGTTTCGTCACCGATATGTCCAGCCTGTACGCCGACGTGGAGGGCAAGAACGGTGCGGTCGCCATGCAGATGGCAATCGACGACTTCGGCGGCAAGGTCCTGGGCCAGCCTATCGAGCTGGTCAGCGCAGACCATCAGAACAAGGCCGACATCGCCGCGTCCAAGGTGCGCGAATGGATTGATACGCAGGGCATCTCCATGGTCTTCAGCGGCACCAATTCCGGCACGGCACTGGCGGTTTCCCAGATCGCCAACGAGAAAAAGCGCGTTCACTTCAACAGCGGCGCGGGTTCTTCCGCGCTGACCAAC…	reverse
fig|363952.7.peg.4271	BBVD01000002	Branched-chain amino acid ABC transporter, permease protein LivM (TC 3.A.1.4.1)	2.06286	1.95338e-51	9.70116e-50	0.136725	1162.72	49.01	49.01	ATGAAGAACAACAAGACGCTCCACTGGATTCTGGGCGGCATAGGCCTGCTGGTGCTGCCGCTGATCCTGCAGTATTTCGGCAACGCCTGGGTGCGCATCGCCGATCTGGCTCTGCTCTACGTGATGCTGGCGCTGGGCCTGAACATCGTGGTCGGCTACGCAGGCCTGCTGGATCTGGGCTACGTGGCCTTCTATGCCGTGGGCGCCTATATGTTTGCGCTCATGGCATCGCCGCATCTGGCCGAGACCTTCGAAGGCTTTGTCGCCATGTTTCCCAACGGACTGCACACCTCGATCTGGTTGGTGATTCCGCTAGGAATGCTGCTGGCCGCCTGTACGGGTGTGCTGTTGGGCCTGCCGGTGCTGCGGCTGCGCGGTGATTACCTGGCCATCGTGACA…	reverse
fig|363952.7.peg.1665	BBVD01000009	hypothetical protein	2.06011	3.86702e-08	1.62863e-07	0.374782	421.185	6.79	6.79	ATGAGCAAATCCAAAGAGTCCACAGTCCATCGCATCGTGGATGCAAAGCAGTGGGAACTCAATCGCGAAAAAGAGCGCATCACCTATCCTGCCAACCACGCCGGCCCGATTCAAATGGACTGGCGCAAGCGTGAGAACTACTCGGCCACTGACCTGAACTACCGGGGAAGAAGCAAAACCCCATAA	forward
fig|363952.7.peg.1924	BBVD01000008	Peptide-methionine (S)-S-oxide reductase MsrA (EC 1.8.4.11)	2.05931	5.41058e-53	2.82703e-51	0.134398	264.904	50.55	50.55	ATGAACACGCGCATCATCTCAGGGGCCGCCTTGAACCGGCGCGGCCTGCTCCAGACACTGGCCGGCAGCATCGTTTTGCCGGGCGGCGGACTGCTCTGGCAACCAATGGCCTTCTCGGCCGAAGAAGCGGTTCGCCTTCCTGCCCCTGTCCTGGACCTCCCGGCCACCGGACCCTCCCCGCAGCGTGCAATCTTTGCCGGCGGCTGCTTCTGGGGAGTACAGGGCGTATTCCAGCACGTCAAGGGCGTGCAACGCGCGGTCTCCGGCTATAGCGGAGGTGCTGCATCCACCGCCTCCTACGAGCTGGTCAGCCGCGGCAACACCGGCCATGCAGAATCGGTCGAGATCACCTTCGATCCGACCCAGGTGAGCTATGGAAAGCTGCTGCAGATATTTTTC…	forward	1.8.4.11
fig|363952.7.peg.3049	BBVD01000005	Formate dehydrogenase O beta subunit (EC 1.2.1.2)	2.05494	7.60154e-58	4.5392e-56	0.128175	788.467	55.34	55.34	ATGTCCTCAACCATGTCTCTCGATATCAAACGCCGTTCGGCCACGACAACCCCCGCACCCAGCGCACGCGGTGCGCACGCGGGGGAAGTCGCCAAGCTGATCGACGTCTCCAAATGCATTGGCTGCAAGGCTTGCCAGACCGCCTGCATGGAGTGGAACGACCTTCGCGACGAAATCGGCACGGTTGCCGCAGGCGTCTACGACAACCCGACGGATCTGACGTCGGAGTCTTGGACCGTGATGCGCTTTGCCGAGTACGAAAACGAAGCCACAGGCAACCTGGAATGGCTGATCCGCAAGGACGGCTGCATGCACTGCGAAGACCCGGGCTGCCTGAAGGCCTGCCCCTCGCCTGGCGCCATCGTCCAATATGCCAACGGCATCGTGGACTTCCAGCAA…	forward	1.2.1.2
fig|363952.7.peg.4154	BBVD01000003	BUG/TctC family periplasmic protein	2.04652	4.55452e-67	3.21767e-65	0.118283	511.436	64.49	64.49	ATGCCCGCTTTCACCGCATGCGATCCCTTCACTCTGAACCGCCGCCAATGGAGCCAATGGGCTGCGGCCACCGCCTTGGGCGGTCTGACCGGCACAGCTCTGGCACAGGACTCGAGGTACCCCAGCAAGGCCATACGCATGGTCATTCCGTTCACGCCCGGCGGCTCCGCCGACATTCTGGGTCGCGCCATAGGTCATGAGCTGACGACCGCCTGGGGCCAGAGCGTGGTGCCGGAAAACGTTGCCGGCGCAGGCGGCAGCATCGGCGCGGACCGCGTGGCAAAGGCCAGTGCCGATGGCTACACCCTGCTCATGGGTCATGTGGGCACGCTGGCCGTTACACCCACGCTCTACCCCAAGCTGCCTTACGACCCTATCAAGAGCTTTACGCCTCTGGCC…	forward
fig|363952.7.peg.3365	BBVD01000005	hypothetical protein	2.0464	6.28689e-34	1.78164e-32	0.168532	370.428	31.75	31.75	ATGCTTAATTACTCCCTCATGAAACCCGAAGGCATCTTGCTGCTGGAGCCCCATGGGCCCCTGACCGAGCAGGATTTCGACGGCGTCAGCCAGGATGTGGACGAATTCCTGGCCGAGCATCCCAAACTGCATGGGGTGATGATTCAGTCCAAGGACTTTCCAGGCTGGGAAAACTGGGCCGGCTTCAGCGCCCATATGGGCTTTGTCAGAGATCATCGCCATCAGGTGGAGCAGATCGCTCTGGTGACCGACAGTCATCTGGCGGGCATGGCCGAGTTCGTCGGCAGGCATATCACGCATGCCGAGGTCAGGCATTTCCCCTTTACCGAAGATGCCATGGCCATGCAGTGGCTGCATGCGGCCTGA	reverse
fig|363952.7.peg.2804	BBVD01000006	Phage major capsid protein	2.03736	9.64799e-26	1.86224e-24	0.194228	1441.93	23.73	23.73	ATGGCAAAGAAAAATCCTGTGCCTCGCGGCATCATGGGCGTGTACGCCGAGGCGCCTAGCAATGCAGAAGTCAAGGCACTTGTTGAAGGTTTGCAGACTGCCTTTGCGCAGTTCAAGGCCGAGCACACCAAGCAGCTCGAGGAGGTCAAGGCTGGCCGCTCCGGAGCTGACCAGGAGGCCAAGCTGAAAGAGATCAATGGCGCTCTGGACGCCCTGCAGAAGGAAGTCGAAGACGCTCACACCAAGATTGCCGCCGGCCAGATGGGTGGCCCCGGCGCAGGTCTGCGCGACAAGGAGTACACAGAATCGTTCAACGCTCACATGCGCAAGGGCGATGTGCAAGCCGCTTTGAACAAGGGCACTGCTGAAGACGGTGGTTTCCTCACCCCGGTGGAGTGG…	reverse
fig|363952.7.peg.3847	BBVD01000004	hypothetical protein	2.02516	4.92799e-101	7.27023e-99	0.094904	1203.05	98.14	98.14	ATGAAAAAAGAAAGCCGATATCTGATGCTGCCATTGGCCGCTGCAACCATGGCCCTGCTGTCGGGCTGCTCCAGCATGGGTAATCTGCTGGGGCAGAACCAGCCCGTGTTGTCGCCCGCAGCCAAGGCCGCAGCAGACAGACCGCTGGAGAAGGAGGCGGTGGTCGACACGCAGGACACTTACCTCGCTCTGGTCAAGCAGATGCAGTCCAAGTCGCTCTGGTATGCCTCCATTGCGCACCTGGATGCGCTGGACAAGCAGTGGGGCGCTTCCAGCGATTCGCGGCTGCTGCGCGCCGATGCATTGCGTCAGGTGGGGCAGCTCAGTGCGGCCATCCCCATTTACCAGGGCCTGCTGGGCAGCGCCAAGGACGGAGCCGCACGCTACGGCCTGGGCCGC…	reverse
fig|363952.7.peg.1920	BBVD01000008	Two-component system sensor histidine kinase	2.00981	1.86771e-80	1.80162e-78	0.105806	678.23	77.74	77.74	ATGAACCTGACTCTGACCCAGCGGCTGGCGATCGTGTTTGCCGTGTTGCTACTGGTCTGCAGCGGTACCTCGGCCTGGCTGCAGCTTCGCTCCAACCGCATGCATGAACTGGAGGTGGTGCAAGCCTTGTCCCGGGACGTCGCAGAGAGTATTGCCCGCGATGCCCAGCTGACCGATGCGAATGGCTTGATGCCTAACGCGGTGCGAAATCTTTTCAACCAGCTGATGATGGTGAACCCGAGTGTGGAGGTCTATCTGCTGGAGCCTGACGGCCGCATTGCCGGCCACGCGGCACCCGAGGGGCGTTTGCGTCGCGACCGGGTCGATCTTGAGCCGGTGCATCGATTCATCGATGGACAGATGCTGCCGATTCTGGGCGATGATCCGCGCAGCCGCGAT…	reverse
fig|363952.7.peg.4820	BBVD01000001	hypothetical protein	2.00971	1.06922e-76	9.57717e-75	0.108425	509.291	74.02	74.02	ATGTCCTTGACTCACCGCGCCAGCTTTTCGACCCTGCTTTGCAGCAGCGCCTTCATGCTGTTCAGCCAGAGCGCCCTGGCCCAGGCGGGTGCGCCCCAGGCGGGGGGGCCCCAGCCGGGTGCGGCTCAGACCGGAGGCCTGTCCCGGACCATGGTCGGCAAGGCCGATGTTTCGGTACCGGGCCGCGAAGCCGTGGTGGCCAAGGTGGAAGTCGCCCCAGGCTCACGCGCGGGCCGCCATACCCACCCCGGCGACGAGATCAGCTATATCAGCGAGGGTGAGGTCGATCTGCTGATCGACGGCCAGTCGCCGCGCACGCTCAAGGCCGGCGAAACCTTTGTCGTTCCCGCTGGTGTGATTCATGACGCACACAATGCCAGCAATGGCACGGTCAAGCTG…	forward
fig|363952.7.peg.3942	BBVD01000003	Transcriptional regulator, AraC family	1.98583	7.52666e-17	8.0843e-16	0.238153	980.755	15.09	15.09	ATGAAGCCCCGTATCCGAAGTGTGAGCCTGTGCAAATACGCCAAGGTGGCGAATGAGCTCGGCATCGACCCGCTGCGCATGTTCCGCCAGGTGGGGCTGGACCACAGCTGCCTGAATTCTCCCGATCTCATGGTTCCCGAAGCTGCGTTTGCGCAGTTGCTTGAGGTTTCGTCCGCCCAGGCAGGGCATGCCTCGCTGGGCCTGCTCATGGGCTCGCATTGGCGTCTGTCCGACTTCGGGTCGATCAGCCTGCTGCTGCAGCACCAGGCCAGCCTCTCCAGCATGCTCAAGACCTTCAAGGACTATGACCACATGATCAGCACCACCGTGGGCACGGAGGTGGTGACCCAGGGGCGCTATTCCATCATCCAGCTGAACCTGGATACCGAGCGCGAGAAC…	reverse
fig|363952.7.peg.2789	BBVD01000006	hypothetical protein	1.98047	1.37361e-32	3.72433e-31	0.1666	154.863	30.43	30.43	ATGAGCGTATTGCAGCAATGGGAACCAGCGCAGGCTGACCCTCAAGTCATCGTCAACGAAAACTTCGAAGCGCTGGAGCATATGGCCGTCTACGGCAAGGATGCCACCAGCACGGCAGGGCTCACCTGGGGCTATCTGGGCGGGCGCTGGGCTGGTCATGCAGTGGTGGCCGGCACGGTGGCCTTGGCCGCCAGCTCCACCCAATATGTGGTCGTGGCCCGTGCCACGGGCGTGCTGTCCGTGTCCGGCAGCTCGACCAACTGGAACAACACCGCTGCCTATGCCCGTGTCTACAAACTGACCACGGGTCCGGCTACGGTGACCGCTGTCGAGGATTGGCGCGCGGGCGGCTACGGGGTGCACGGTCAGGGTGAATCGTCGGGCGGCGGTGGCAGCACC…	reverse
fig|363952.7.peg.1233	BBVD01000011	Putative transmembrane protein	1.95978	3.45968e-52	1.77079e-50	0.128921	316.242	49.75	49.75	GTGGACCCGCGCCAGTTCAAGAGCTTTGCCGAGTTCTACCCCTTCTACCTGGGCGAGCACAGCAACGCCACCTGCAGACGGCTGCACTTCATCGGCACCAGCCTGTCGCTGGTGTTCCTGCTGGCGCTGTTTTTGACGGGCGACTGGTGGTATTTGCTCGCAGGCCTGATCTGCGGCTATGCCTTTGCCTGGGTGGGGCATTTCGGCTTTGAGAAAAACAAGCCCGCCAGCTTCAAGCGTCCGCTCTACAGCTTTCTCGGCGACTGGATGATGTGGCGCGACATCTTGCTGGGCCGCATCAAGATGTAG	reverse
fig|363952.7.peg.2792	BBVD01000006	hypothetical protein	1.95854	2.77993e-39	9.68343e-38	0.14936	196.085	37.01	37.01	ATGAAGCAGATCCCTGCAGCCCTGCAGGCCCACTATGACAGCGGCGGCACCAGCGTGGCCCATGCCATCGTGATTGAGCGCACGGATGGCCAGCTCTACGGCTTCACCAGCCATGACCTGGCGTTCGTCCTCGATGTCACGCCCTGGGGGCTGGGTAGCGCCGCCCTGGTGTTTGATGCCAGGCAGGGCCTGTCGGCCAGCAACTTGGTCAGTACTTCGGGCTTTGCCGTAGACAACCTGGAGCTGACCACGCTGGATGATGGCTCGCTATTCCAGCGGGATGAGGTAGTGGCCGGGGTCTGGCGCAATGCGAGCTTCAGGATCTTTCGCTATCGCTGGGATGTGGCCTCGCCCACGATTGCCAACGATGTGGAGACGCTCACCCGGGGCTGGTTTGGC…	reverse
fig|363952.7.peg.2356	BBVD01000007	Histidine ABC transporter, permease protein	1.95801	1.15557e-84	1.23326e-82	0.100424	777.959	81.91	81.91	ATGGAAGCGGTATCACCTTCTATCAAGTCTGCATCACCCGCATCGGTTCAGGTGGCATCGCCTTCCGTGAGGCCGGCTCGCCGGCGCTACATGGCCCCTCTGGAGCCTGTCAGCCCCAAGGCCAAATGGCTGCTCGGCACGGGCTTCTTCGTGCTGTTCCTGCTGATCTGGTCGGCCGTCACCTTTGGCGGACTGGTCTCGCCGACCTTTCTCGCCAGCCCGCTGACGATGCTGCGCGAAGGCATTTTGCTGTTCACGGAGTTCGACTTTCATCATGACATCGGCATGACCGTATGGCGCGTCATGGGGGGCTTCATATTGGCCAGCGTCGTGGCCGTGCCGCTGGGCATTGCCATGGGGGCCTGGAAGCCCGTGGAGGCGTTCTTCGAGCCCTTTGTC…	reverse
fig|363952.7.peg.3210	BBVD01000005	FIG004684: SpoVR-like protein	1.95692	1.9124e-43	7.55324e-42	0.141594	1188.01	41.12	41.12	ATGAACCTCAATCTCTATCCCGTGCTGGATCTCAGCGCCAGCAGAAAGGCCGGAAATTCGCATGCCCAGGGGGAGCCGCGCTTTCGCGATGTGCCGCAGGCGCCTTTGATGGCGTCCCTGCGACCGGCGTCTCCCTTGCCCGACCCCAGCGACTGGACTTTCGAGCTGATCGAACAGTATCACGCGGCGATTGCGGCCACGGCTGAGCGCTACGGTCTGGATACCTATCCGAATCAGTTGGAGATCATCACGGCCGAGCAGATGATGGATGCCTATTCCAGCGTGGGCATGCCGGTCAATTACCGGCACTGGAGCTATGGCAAGGAGTTTCTGGCCACGGAGCGCCGCTACCGACGAGGTCATATGGGACTGGCCTATGAGATCGTCATCAATGCCAAC…	reverse
fig|363952.7.peg.2811	BBVD01000006	hypothetical protein	1.95066	4.41747e-22	7.19416e-21	0.201912	171.291	20.14	20.14	ATGGCGAAGCTGCAGACCCTCAAGAGCGGCGTGCCAATGCTGGAAACCCAGCGTGTCCAGACCATGCAGGCGGGCAGCTGGCGCACCAGCGAACAGACATCAGCCCAGCGCGGCTATGGCTACAAGTGGCAGCAGGCCCGGGCTCAGTTCCTGCGTGAGCATCCACTTTGCGTGATGTGCGAGGCGGCTGGTCGTGTGGAGGCTGCAACGGTGGTCGACCACATAGCCCCGCATCGAGGTGATCAGTCGCTGTTCTGGCGCCGGAGCAACTGGCAGTCGTTGTGCAGTACTCATCATTCCCGTGACAAACAGCGCGCCGAGCAAAGGATGTGA	reverse
fig|363952.7.peg.3106	BBVD01000005	hypothetical protein	1.94447	2.18522e-36	6.72457e-35	0.154356	3176.45	34.17	34.17	ATGAGTCTGTGGCAGATGATGGCCTGCGCCCTGGCGCTGTGCTTGGCAGGCATGCTGGTGCTGAGCCAGGCCATGGACAGGCATTGCGATCAGCTTGTATCGCGTGGCGAGCCCGGGCCGGCGCTGCGGGTCGTGCTGCGCCTGGCGGGGGCGGCGCTGATGCTGCTCGCACTGTGGCTGTGCATGGGCTTGTGGGGTGCTGCGGTGGGAACCATCGTCTGGCTGGGCTGCCTCAGTGTGGCCGCGCTGGCACTCACATGGCTGCTCGCCTATGTGCCTGGGCCCGGTGCAGTGCTGGTGGCCATGGGAGGTCTGATCGCCTTGGCCGGGACGCTTTGGGTGGCATTCACGGGATGA	reverse
fig|363952.7.peg.2451	BBVD01000007	hypothetical protein	1.94401	2.56657e-40	9.2618e-39	0.146251	657.589	38.03	38.03	ATGTCAGATGATTCCGCAGTGAACCACGAGGCACAGGACGCGGCCGAAGCCGTTGTGCCCTATATCCCCATCATCATTCCCGCCGCTGGCGCCGTGATGATGTTCCTGCTGGCCTTTATCGCCGTGAACATGGCCTAG	reverse
fig|363952.7.peg.3755	BBVD01000004	hypothetical protein	1.92335	4.72685e-18	5.59196e-17	0.222101	5247.85	16.25	16.25	ATGAATTTGCATGATGAGTTTGGAAGAAGATGCACATCGACCAGACACGGCTGCGCCTCATGGCCAAAGCCACGAACAGCAGGTGCAGGTCAGCGAAGCATTCGCGCTGTTGGAGTGATGAAGAAGGCAATCACGATCTGCGCAGAGATCGTCCTGGCTAAACCATGCAGCTGGGCATGGCGGCATGCAGTCATTCAATGTGCATGCCTGGCTGAGTCAAAGATTACCGCAAGGTCTTCTTGTTGCGAATAA	forward
fig|363952.7.peg.531	BBVD01000018	Fumarylacetoacetate hydrolase family protein	1.92221	9.58518e-37	3.06237e-35	0.151807	171.711	34.51	34.51	ATGAAGCTCACCACACTCCTCATCAATGGCACACGCCGCGCTGCAGCCCTCACCGATCAAGGTCTGGCCTTGCTCCCTACAACTCCAGGAACGGACATCGGCGACTTGCTGCGTGCCGGCACCAGCCTCGTGGACTTTCAGCGGCTGGCATTGGAGGCCACTCAATTCGTCGCCCCCCAAAGTGCCACTTTTGCCACTCCGATTGCCGAACCTCCTAAAACTTTCTGTGTCGGACTGAACTACGCCGATCACACCAAGGAAAGTCCGTACGATCAGCCCGACTACCCCACGTTGTTCCTGCGCGCCTCTACCAGCCTGGGAGCTCATCAGGCCGTGGTTGAACGCCCTCAGGTCAGTCATTCGCTGGACTTCGAAGGTGAGATGGTTGTGGTGCTGGCC…	forward
fig|363952.7.peg.4017	BBVD01000003	NAD-dependent formate dehydrogenase delta subunit	1.91966	1.33175e-37	4.30971e-36	0.149785	205.537	35.37	35.37	GTGATGGATGTGAACAACCTGATCCGCATGGCCAATCGCATAGCCGAGTTCTTCGAGGCCATGCCAGAGCATGACGAGGCGCTCGACGGTGTGGCCCAGCATATCCAGAAGTTCTGGGAGCCGCGCATGCGGCTTCGCATTCTGGCGGCTTTGAATGAGCCTTCGGAGGCTGCGCAGCTGCGGCCTCTGGTGCGCGATGCGTTGCACAAGCATGCCGCGCGGCTGAGGCCTGTGCAGGCATAG	reverse
fig|363952.7.peg.3520	BBVD01000004	TRAP-type C4-dicarboxylate transport system, large permease component	1.91743	2.76639e-65	1.85016e-63	0.112369	502.812	62.73	62.73	ATGAAGATGCGCAAGGAACTGTGGTTCGGCTTTTCCATCATGGCCCTGGTCGTGCTCTCGGCCATCGCGCTGCTGCTGGGCGTAGAAAACATCACCAACGGCCATCTGGGCCTGCTGATGCTGTCGCTGGTGGTGGTCGCCATCATGCTGGGCTTTCCCACTGCCTTCACGCTGATGGGCATGGGCATGATCTTCACCTGGCTGGCCTATGAGCGCGATACCACACGCACACTGGATTTGATGGTGCAGTCAGCCTACAAGAGCATGACCAATGACGTGCTCATCGCCATCCCCCTTTTCGTCTTCATGGGCTATCTAGTCGAGCGCGCCAACCTGATCGAAAAGCTGTTCAAAAGCATGCACCTGGCCATGGCCCGCGTGCCGGGCTCGCTTGCTGTG…	forward
fig|363952.7.peg.2070	BBVD01000008	SoxZY-persulfide-sulfonate hydrolase, SoxB	1.91561	2.19981e-58	1.32943e-56	0.118914	523.357	55.88	55.88	ATGAGTCTTTCCAAACGCGAATTTCTGCAAGTGCTGGCGGCAGCCAGTGTCTCGGGCATGGGATTGCAGCGCTATGCCTACGCCGATCAGTCGCTGGCCGACAAGGCCTTGTATGAGGTGGCGCCGTTCGGCAATGTGTCCCTGTTGCATATGACGGACTGCCATGCTCAGCTCAACCCGATTCACTTCCGCGAACCCAGTGTCAATCTTGGTATCGCTGCGATGAAGAACCAGCGCCCGCATCTGGTGGGCGAGCATCTGCTGCGCTCCGTGGGCATCAAGCCAGGCACGGCGTCGGCCCATGCCTTCAGCTATCTGGACTTCGAGGCGGCGGCCAGGCGCTACGGCAAGGTGGGCGGGTTTGCCCATCTGTCCACGCTGGTCAAGCGCATGCGCGCC…	reverse
fig|363952.7.peg.2807	BBVD01000006	Phage head, terminase DNA packaging protein A	1.90865	2.34949e-22	3.87665e-21	0.196254	1089.25	20.41	20.41	ATGCAACCCAGTTGGACTACTGCTGTTCCCGACTGGGAGGAGCGCTTGATAAAGCGGAAATCCATCATTCCGCCGCCCATCTTCCTGGACCAGGCTGAGCAGGCCCTGGCCATCTTCAAGGAGCTCAAGGTTGTCGATTTGCCAAAGGTCTGGGATGCGGAGCTCGATGAATACCGCCCTCCCACATTCGGGGAGTGCTCCGAAGAGTGGGTTTTCGACTTCGTGCGCGTCATCTTTGGTGCATACGACGCCGAGACGGGCAAGCAGCTGATCCGTGAATACGGCCTGCTGATCAGCAAGAAGAACACCAAATCCACCATCGCCGCGGGCATCATGCTCACGGCGCTGATCCTGTGCTGGCGCGAGGACGAGGAGCACCTGATCCTGGCGCCGACCAAG…	reverse
fig|363952.7.peg.552	BBVD01000018	hypothetical protein	1.89376	5.33635e-31	1.35874e-29	0.163567	374.816	28.87	28.87	ATGAGCAGCGATTCAGCAGCACTTGGTACGGCGCAGTGCCAAGTGCTGCGCTATCTATTTACAAAACAGTGGCAATTTTTTTACCTGGGCTTTACAATCCGCGCGGAAATGAAATTGAGATTGATTCTCGTTCTGCTTCTTTGCTGCCAGCCCGTATACGGTCTTTCCGTTCCAGCCACAGCGTCATTGGTACTTCGGCATTCCCCTGCCTGA	reverse
fig|363952.7.peg.935	BBVD01000013	Long-chain-fatty-acid--CoA ligase (EC 6.2.1.3)	1.89372	1.74329e-48	8.02233e-47	0.129419	543.219	46.1	46.1	ATGACACGGACCTTCAATCTGGCGGATATTTTTGAGTTGGTGGTGCAAGCTGTGCCGGATCGCATTGCCTTTGGCTGCGGCAGGCAGAAGCTCAGCTTCAAGCAGCTCGATGAGCGAGCCAATCAGCTGGGCAATGCGCTGCGTGCGCGTGGCATAGGACGGGGCGACAACGTCGGCATCCAGCTCTACAACTGCGCCGAGTATCTGGAGGCCTTTTTCGCCTGCAGCAAGATCGGTGCCGTGCCGGTCAACGTCAACTACCGCTACGTGGCCGATGAGCTTCAGGGGCTGTTCAACAGCCTGGACCTGCGCGGCCTGGTCTATGGAGCGGACTTCGATGCGTCGGTGCTGGAAGTCATTGCCCTAGTGCCCACTTTGCGCCTGGCGCTGCGGGTTGGC…	forward	6.2.1.3
fig|363952.7.peg.3050	BBVD01000005	Formate dehydrogenase O gamma subunit (EC 1.2.1.2)	1.88465	1.80876e-85	1.97234e-83	0.0961946	796.412	82.71	82.71	ATGAAACGCAATCCTCGCGACCTCGTGCGCTACAACGCATCGGAGCGCGCCAACCACTGGGTGGTAGGCATTTGCTTCATCTTGCTGGCCCTGTCCGGTCTGGCGTTCTTTCACCCGGCTTTCTTCTGGTTGACCAATCTGTTCGGTGGCGGTCCCTGGACCCGCATCCTGCACCCCTACATCGGGGTTGTCATGGGCGCATTCTTCGTCATCATGGCCTGCCGTTTTGCCAAGCTCAACATCGTTGAGCCGCGCGACATCGAATGGCTCAAGAACGTCAACAAGATGATCGATGGCGACGACCACGACATGCCCGAACAGGGCAAGTACAACGGCGGTCAGAAGCTGTTGTTCTGGGGCCTGGTCATCGGCATGCTGCTGATCGTGATCACCGGCTTT…	forward	1.2.1.2
fig|363952.7.peg.2803	BBVD01000006	hypothetical protein	1.87771	9.65274e-26	1.86224e-24	0.179009	141.896	23.73	23.73	ATGAAAGCAACCAAGCCATTCAAGGGCGTCAAGGACGGCGACATTTACCCCACCGAGTTCAAAGCCGGTGATGAAATCCCGCCCGAGCTGGAAGCTGCGGCCATTGAGCTGGGCGCGGCAGATGCCAAGAAAGAGCCCGCTAAGAAGGCCTGA	reverse
fig|363952.7.peg.2794	BBVD01000006	Phage tail, tail length tape-measure protein H	1.86529	6.56767e-41	2.40463e-39	0.139265	1151.74	38.62	38.62	ATGAGCGATACCGACCGCCGTAAAGTCCAGATTGAGGCCTCGCTGGATGCCACGGGCGTGCGCGAAGGGGCGGATGACGCTCTCAAAGCCGTCAAGGGCATGGCCAATGGAATGGAGAGTGAGGGCCAGCGCGGGGCGAGGGGCATGAAGCTGCCGGAGGAGCAGTCGAAGCAGACCGCTGCGGCAATGTCTCGTGCTGAAAAAAGCATGGTCGGCAGCATCCAGCGCGCCACTGCCGCCATGCAGTCTGGGGGCAAAGCTGGAGCCGACTACTACGACATGCTGGCCAAGCAGCGCGGCATCTCGGGTGACGTACTTAAGCCCTATATCGAGCAACTGCGTCAGGCGGAGGCTGCGCAGAAGGCTCTGCGGCAATCCGGTGGGATCAGCGAAGGGCAG…	reverse
fig|363952.7.peg.3394	BBVD01000005	Transcriptional regulator, AraC family	1.85534	3.59088e-53	1.91615e-51	0.120876	359.704	50.72	50.72	ATGGCTGCTGCTTCCATCGTTCCTTTCACGATCTCCATGGCGCTGGTGCGGGGTATTGCTGCCGGGGTAAGAAGACACGGGCATGACTGCGAGGAGCTGCTGCTGCGTGCCGGCATAGCCCCTTTGCTGCTGGCGCAGGACGGCGCCAGAGTCACGGCAGACCAGTATGTGGCGCTGATGTGGCGAGTGGTGGAGATGCTGGGGGATGAGGCCATGTGCCAGTTCTCCAGACCGCTCAAGCGTGGCAGTCTGGAGCTGATTGCGCGTCAGGCCCTTTCAGGGCACGGGATGGAGACTGCGTTGCAACGCATGTGCCAGGCCCATGTGCTGCTGCAGGATCAGGTGGATGTGCAACTGGTGCGTGATGGAGCGCTGGCGGGCATTGTGCTGCGCCCTGTG…	reverse
fig|363952.7.peg.3299	BBVD01000005	BUG/TctC family periplasmic protein	1.84526	5.3829e-77	4.9092e-75	0.0993552	1022.93	74.31	74.31	ATGCAGGATTCTTGGGAAAAGAGCGTGGGTTTGCAGCGGCGCACGCTGCTGGGGGCGACGGGGGCGCTGCTGGCGGCTGGAGCATCGGGCTGGACGGGCATGGCCCAGGCATCGGAATGGCCGAGCAGGCCTGTCAATCTGATCGTGCCTTTTCCTGCCGGCGGCGGCACCGACACCTTTGCCAGGCCGTTCTCTGCCCAGTTCGCCAAGACCTCGGGCAAGACCTTGGTGATAGACAACCGCGGTGGCGCGGGCGGTACGCTGGGCGCCAGCATTGCGGCCAAGGCCGTACCCGACGGCTACAACTTCTTCATGGGCGGCACTCACCATGTGATTGCGCCATCGGTCTACCCCAAGCTCGAATACGATCTGGAGCGCGACTTCATCCCGCTGGCGCTG…	reverse
fig|363952.7.peg.3518	BBVD01000004	TRAP-type C4-dicarboxylate transport system, periplasmic component	1.84295	9.06943e-61	5.61633e-59	0.112066	668.671	58.25	58.25	ATGACACAGGAGACCCAGAAAGCCGGCCGCCGCAACCTACTCAAAGGTGCCGCGGTGGCTGCTTCCGCCATGTCCGTGCCCATGATAAGCACGGCCCAGACCACGTCCTGGCGCTTTCAGAGTACCTGGCCGGCCAAGGACATTTTTCACGAGTTTGCCCAGGACTTCGCGAAGAAAGTCAACGACATGACTGGCAACCGCCTCAAGATCGAGGTGCTGCCTGCCGGCTCCGTGGTGCCTGCATTCCAGTTGCTGGATGCCGTATCCAAAGGCACGCTGGATGGCGGACACGGCGTGATTGCGTACTGGTATGGCAAAAGCCAGGCCGTAGCGCTGTGGGGGTCCGGACCGGCCTTTGGCATGGATGCCAATATGGTGCTGGCCTGGCACAACTATGGC…	forward
fig|363952.7.peg.2786	BBVD01000006	Phage lysozyme R (EC 3.2.1.17)	1.8254	1.52902e-29	3.61772e-28	0.161732	177.938	27.44	27.44	ATGAACATCAGTAAAACAAGGGTCGCAGCAGCGGCCCTTTCTCTTTCTGCGGCTGCTGGGGCGGCATGGATGGCATCGGAAGGGGATGGCCCCACGAGCGTCAGCCAGTCAGGCGAGGTCCTGCTGCACCCTTATGTACCCACGCAGGGCGATGTGCCCACCATAGGCCACGGCTCTACGCGCTATGAAGATGGCCGGCGCGTCACCCTGGCAGATCCTCCAATCACCCGCCAGCGGGCGGTTGAGTTGGCACTGGGCGAACTTGACCGCACCTATGCGCAATGCGTGCGCAACAGTCTCGGCCAGACGCTGGTAAATCAAACCGAGTTCGACAAGGCTGCGGACTTCGCGGGGCAGTATGGCTGCGGCGCCTGGCGCGGCTCCAGCATGCTGGCCAAG…	reverse	3.2.1.17
fig|363952.7.peg.3611	BBVD01000004	Long-chain-fatty-acid--CoA ligase (EC 6.2.1.3)	1.81938	6.64897e-67	4.63212e-65	0.105288	1080.41	64.33	64.33	ATGGACGCTGCCGCTCCCTGGTTCAAGAACTATCCGCCCAATGTGCCGCACGATGTGCAGCCCGAACAGTACCGCTCGCTGGTGCACCTGCTCGAAGAAGCCTTCAGCCAGCATGCAGAGCGGCCGTTTTCGGTCTGCATGGACCGCTGGATGAGCTATGCCGAGCTGGACCGGCTATCCGCACAGATGGGGGCCTGGCTGCAGAGTCTGGGTCTGGAGCCAGGAGCGCGCGTGGCCATCATGCTGCCCAATGTGCCGCAATTCGCCGTCAGCATGGCCGGCGTGCTGCGTGCAGGCTTTACCTGCGTCAACGTCAACCCGCTCTACACCGCGCGCGAGCTCGAGCATCAGCTCAAGGACTCGGGCGCCACGGCCATCATCATCCTGGAGAACTTTGCC…	forward	6.2.1.3
fig|363952.7.peg.2806	BBVD01000006	Phage portal protein	1.81519	5.30517e-28	1.15699e-26	0.165463	563.382	25.94	25.94	ATGAAACTACTCGACAAGATCCTCGGGCGAAAGCCTGAGACACAGTCGCGCCCGCGTGCCAGTGCAGAAGGAATCACCTTCCAGGGGCTGGATGATCCGGCGTTGCTGGAGTTCATCCGTAACGGGCATATGACCTCTGCCAACCGGATGGTGCGCAATATGGCCGCGCTGCGCAGCCTTTCGCTCATCAGCAACGGTCTGGGCATGCTTCCCATCAGTCTCTATGAGGCAGGGTCGGACAAGAAGGTGATGCGCGAGCATCAGGCGCACAAGTTGATTCGGGTCAAGCCGAACCCCTGGCAGACGCCCATGGAGTTCAAGAGCCAGATGCAGTTGCTGCTCGAGACCGAGGGCAATGCCTATGCACGCATCATCCGGTCAGGCACTCGACCTATTCAC…	reverse
fig|363952.7.peg.4664	BBVD01000002	hypothetical protein	1.81519	4.26152e-12	2.90038e-11	0.262	53.421	10.54	10.54	ATGCACCGCATTCACTGGCCCGCCGACTACATGCCGGGCACCACCAAAAACTTCGTCTCCAGCGAGCTCATTGCCCGGGGCCTGTATCCGCCGCTTTCCGTGCCCTGA	forward
fig|363952.7.peg.4525	BBVD01000002	Outer membrane porin	1.81245	1.71056e-18	2.10299e-17	0.206549	2407.39	16.68	16.68	ATGACATCTTCATTTGTGAAAAAAACATTGGCTTTGGCTGTGCTGGGTTCGCTGGGGACGATTGCTTATGCACAAAGCAGCGTGCAACTGTATGGCATTGTGGATGCAGCGATTCGTCACACGACTAATGAGGGTCCGAATAAAAGTGGTCTGACCAAAATGATCGGTGGCGGCATGTCGGAGAGCCGCTGGGGTATCAATATCAAGGAAGATCTGGGTGGAGGCTTGTCGGCTATTGCCAATCTGGAAAATCGTTTCTGGACGGATTCGGGCACGCCCAGCACCGCTCAACCTTACTTTGCGCAGTCCTGGGTGGGCTTGCGCAGCACCAGTTTTGGTCAGGTGACCATGGGGCGCCAATACAACGTGCTGTTTGATCTGGTGACCTCTACCTATGCA…	reverse
fig|363952.7.peg.107	BBVD01000028	hypothetical protein	1.81073	3.74097e-24	6.92424e-23	0.178606	1868.02	22.16	22.16	ATGGATGCAATGGTCAGCACCAGCTACAGCATGGAATTGGTTGTACTGTCGTACGCGATTTCAATGATTGGCGCCTTCATTGCGCTGATCTCCGCCAAGCGACTTGAGCCGGAGGTTGATGACCGCCAGACCTATCTGATGAGCCTCGGCAGCACAGGGATTGCTCTTGGCGGCATTGGCGTATGGTCGATGCACTTCATTGCCATGCTTGCGCTGCGCATGGATCTTGGGACCGGCTACTCGATATGGGAGACCGGCGTGTCGCTCATTGCCGCGGTGACAATCTCGGCCCTGGCTTTTCATATCGTGGCTCGCAATCCGCGCAGCATTGGTCGCTTGCTTTTGGCCGGATCAATGCTTGGGCTGGGTGCCGTTGTCATGCACTACCTAGGCATGTAT…	reverse
fig|363952.7.peg.1024	BBVD01000013	Multidrug resistance transporter, Bcr/CflA family	1.80145	3.93768e-42	1.48507e-40	0.132447	350.034	39.83	39.83	ATGCAAAGTCCCGTCACCCCTGTACGCAAAGCGCCGCTCTGGCTGCTGGTCATGGTCACCATCGCCGGCACCATGGCCATGCATATGTTCATCCCGGCTCTGCCCGATGCAGCTCGCCACTTCGGCGCCAGCAGCGGACAGATGCAGCAGACCATCACCGTCTACATCCTCGGCCTGGCACTGGGCCAGCTGATCTACGGCCCCATGTCGGATGCACTGGGCCGCCGCCCTCTGTTGCTGGTCGGGCTGTGTCTCTACACCGTCGCCAGCCTTGCGGCCTTTCTGGCCCCCAGCGCGAATATGCTGATTGGCGCGCGCCTGATTCAGGCTCTGGGCGGCTGCGCCGGCCTGGCACTGGGCCGCGCCATTGCCCGCGACACTGCGACACCGGAAACCGCC…	reverse
fig|363952.7.peg.2357	BBVD01000007	Histidine ABC transporter, substrate-binding protein	1.79851	3.52148e-55	1.98469e-53	0.114948	701.82	52.7	52.7	ATGAAATCGACACGTCGCGTTCCAATCTGGCAACTGGCATTAGCCGCAACCGTTCTAGTGTCTGCTGCACAACATGCAGCGGCTCAGGAGACCAAGATCGTCCTGGGCATGTCGGGATGGACAGGCTTTGCGCCGCTGACGCTCGCGGACAAGGCCGGGATCTTTAAGAAGAACGGCCTCAATGTCGAAATCAAGATGATTCCCCAGAAGGACCGGCATCTGGCGCTGGCCTCGGGGGCCGTGCAATGCGCCGCCACCACCGTGGAGACGCATGTGGCCTGGAACACCAATGGTGTGCCGATCGTGCAGATCTTCCAGATGGACAAGTCCTTTGGAGCGGACGGCATTGCCGTGCGCAACGACGTCAAGAACTTTGCCGATCTGAAAGGCAAGACCGTC…	reverse
fig|363952.7.peg.4834	BBVD01000001	Broad-specificity amino acid ABC transporter, permease protein 2	1.79494	4.18049e-17	4.59854e-16	0.213488	884.217	15.34	15.34	ATGAAATCCAAGACGCTTGTTCAACGCATTGCCCCCGTGGGCTATGGCCTGCTGCTGCTGGGCCTGATCGTCGCGCCCTTCCTCGGTGCCTATCCGGTTTTTGTCATGAAGCTGATGTGCTTTGCACTGTTTGCTTCGGCCTTCAATCTCTTGCTGGGCTATACGGGTCTGCTGTCCTTCGGCCACGCCGCGTTTCTGGGCGGTGCGGCCTATGTGGCTGGCTACACCATCAAGGCCTGGGGCTTTACGCCCGAAGTCGGCATGTTGCTGGGCACGGTGGTCGGTGGTCTGCTGGGCCTGATCTTTGGCTGGCTGGCCATCCGTCGCCAGGGCATTTATTTCTCCATGATCACGCTGGCGCTGGCACAGATGCTGTTCTTTGTCGCGCTGCAGGCCAAG…	reverse
fig|363952.7.peg.3387	BBVD01000005	Acyl-CoA dehydrogenase	1.77981	5.09792e-47	2.24309e-45	0.123589	1006.18	44.65	44.65	ATGACGGATGCTGCTGAACGCGAAATGCTCTATGACCTGGTGCGTCGCTTTGCGCGCGAGCAAATCGCCCCCCATGTCACGGCCTGGGACGAGGCGGGCGAGTTCCCGCGCCAGCTCTATCGCCAGGCCGCCGAGCTGGGGCTGCTCGGCATCGGCTACCCCGAGGAGCTCGGTGGCACTGCGGCTACACACGGCCTGCGCGCAGCCCTGTGGCTGGCGCTGTGCCGCTACGGCGGCAGTGGGGGCGTGCTGGCCAGTTTGCTGTCGCACAACATCGGCCTGCCGCCCGTGTTGGCTCTGGGTAGCGATGCGCTCAAGCAGCAGGTGGTGCCCGATGTGCTCCTGGGCCGCAAGATCGCGGCGCTGGCGATTACCGAGCCCGGCGGCGGATCGGACGTA…	reverse
fig|363952.7.peg.2156	BBVD01000008	Predicted integral membrane protein	1.77816	6.01167e-65	3.9677e-63	0.104485	788.391	62.4	62.4	ATGCAAGCTTCCCCTGTTTCCGAGGTCAAGGCCGAGTCCGGCAATCTGCAGATTCTGCAACTGCGCTGGAGCGAGCCCTGGCAATGGCTGCTGCTGGGCCTTAGCGATGTGCGTCGCGCACCAATGATTGCGCTGTTCTACGGCCTGTGTTTCTGGGGCATGGCGCGTCTGATGGCCTGGGTGTTTCGCTCCAGCCCCGAATATCTGATGTCCATGGCCAGCGGCTGTCTGCTGGTAGGCCCCTTCCTGGCCATGGGTCTGTACTACGTCAGCAAGCAACTGGAGCAGGGCAAGCCCGTGCTGCTGTCGGAGTCGTTGACCTGCTGGGACAAGCATCTGGCCAGCATGGGCATGCTGGTCATGGTGCTGATGGTGCTGGAGATGCTCTGGGGGCGCGCC…	reverse
fig|363952.7.peg.4269	BBVD01000002	Branched-chain amino acid ABC transporter, ATP-binding protein LivF (TC 3.A.1.4.1)	1.76483	1.39795e-35	4.12478e-34	0.141753	929.981	33.38	33.38	TTGAAGATGCAGGATCAAGTGCTGGAACAGGCGCAGGCCTCCAAATCCACGGCCCCGGTATTGCTGCAGGTGAAGGGCCTGAAGGTGGGCTATGGCGGCATTCAGGCTGTCAAGGGCGTGGACTTTCAGGTGCATCAGGGTGAACTGGTGTCGCTGATCGGCTCCAACGGTGCGGGCAAAACCACGACCATGAAGGCTGTCACGCGGGGTCTGCCGATTGCCGATGGCGAAATTCTCTATCTGGGCCAAAGCATCAAGGGCAAGGGCGCCTGGGATCTGGTGGCCGAAGGCCTGGTCATGGTGCCCGAGGGGCGCGGCGTGTTCGCACGCATGACGATTACCGAAAACCTGCTCATGGGTGCCTACACGCGCAAGGACAAGGCTGGCATACAGACGGAT…	reverse
fig|363952.7.peg.2355	BBVD01000007	Histidine ABC transporter, ATP-binding protein	1.75578	4.23266e-35	1.22017e-33	0.142038	334.275	32.91	32.91	ATGAACCAGCTGTCCATTCAAGGCGTTTCGCGCACCTTCACCAGCCACAAAGGCGTCAGCACCCAGGCCTTGCTGCCGGTGGATTTCGAGGTCCGGGAGAACGATTTCGTGACCATTCTCGGCCCCTCGGGCTGCGGCAAATCGACGATGCTGCGCATTGTTGCGGGTCTGGACTTCCCGACGACAGGGCAGGTGCTGCTGGACGGGAAACTGGTGCAGGAGCCTGGCGCCGACCGCGGCATGGTGTTCCAAAGCTACACCTTGTTCCCCTGGCTGACCGTGGCGCAGAACATCCGCTTCGGGCTGCGCGAGAAAGGCGTGAGCGAAGCCATTCAGAAAGAGCGCAGCGACTACTTCATTGCCAAGGTGGGTTTGCGCGGGTTTGAGAATCACTATCCC…	reverse
fig|363952.7.peg.683	BBVD01000015	BUG/TctC family periplasmic protein	1.75453	8.8859e-31	2.23978e-29	0.152118	445.618	28.65	28.65	ATGAAATTTCTGACACGACGAACCGTTCTTGCATGCGGTGCAAGCCTGGCACTCAGCCCCTTGGCCTTTGCGCAGGGCGAATATCCAAACAAGCCTATTACCTTTGTCGTTCCGTTTGCCGCCGGCAGTGCCACAGACCAGCTTGCGCGCGCCATAGGGCAAGCAGTTTCCGAGCAAACCAAGCAGCCGGTCGTGGTAGAAAACAAAGGCGGTGCCAGTGGCATGATTGCGGCTCAAGCAGTGGCCAAGGCCGTGCCCGATGGCTACACCGTGCTCATCACGACCAATACGACGCATGCGGCCAACGAACATTTATACAAAAAACTCTCCTATGACCCTGTCAAGGATTTCACCCCCATCACAGGTCTGGGCAAAGGTGGGCAGGTTCTGGTCGTCCCT…	reverse
fig|363952.7.peg.3212	BBVD01000005	Uncharacterized protein YeaG	1.75152	1.41509e-23	2.53503e-22	0.175024	1634.21	21.6	21.6	ATGGATGTCATCAGCAATTCCGCAGCACGCTACGTTCGCCTGCGTGAAGAAGAAATGTCGCTGGACGAGTACCTTAGCCTTTGCCAGCGTGATCCCATGGCCTACGCCGGAGCCTCACAGCGCATGCTGTCCGTCATCGGCGAACCCGAAATGGTGGATACCCGCAACGATCCCGTGCTGTCGCGTCTGTTTGCCAACAAGGTCATTCGTCGCTATCCCGCATTCTCTGAGTTCTACGGCATGGAAGATGCCATCGAGCAGGTGGTGAGCTTCTTTCGTCATGCGGCCCAGGGTCTGGAGGAACGCAAACAGATTCTCTATCTGCTGGGACCGGTGGGCGGCGGTAAGAGCTCGATTGCAGAGCGTCTCAAATACCTGATGCAAAAGGCACCGTTCTAC…	reverse
fig|363952.7.peg.3874	BBVD01000004	BUG/TctC family periplasmic protein	1.74582	9.51359e-27	1.93199e-25	0.163065	205.258	24.71	24.71	ATGAAAAAACGCCTATTCACCGCCTCGGTTCTGGCCACCAGCATGCTCTGGCTGGCCGCAGCCCCTGGCACCGCCGTGGCCCAGGACAAGTACCCGAGCAAGAGCGTGCGCTGGATCGTTCCCTACGCCGCCGGCGGTGGCTCGGACTTCCTGGCCCGCACCATAGGCCAGGCCTGGGGCGCCCACGCCCATCAGCCCATCGTCGTGGACAACCGCCCGGGCGGCAACACAGCCATAGGCGCATCGGAGACCGCGCGCGCACCGGCCGACGGCTATACCGTGCTGTCGGCCGACAACGGCACGCTGATCTTCAACCCCGTGCTCTACAAGAGCCTGAGCTACAACCCCGGCAAGGACCTCACTCCCGTCACGCTCATGGGCCGCTTTCCCATGATTCTG…	forward
fig|363952.7.peg.841	BBVD01000014	RidA/YER057c/UK114 superfamily protein	1.74251	1.14782e-44	4.75825e-43	0.124272	2115.11	42.32	42.32	ATGCAAGTACTGCTGCCTCCGGGCTGGCCCCGGCCCAAGGGATATGCGAATGGCGTGGCCGTCAGCGGCCGCCAGATCTATGTGGCCGGCATGATAGGCTGGGACGCCGAAGGCCGGTTTCATACTGACGATCTCGCGGCGCAGGCCAGACAGGCCCTGCACAATATCGTCGAGGTGCTGCAGGCCGGTGGAGCCAGGCCCGAACATATCGTGCGCATGACCTGGTATATCACCGACAAGAAGGAGTATCTGGCGCAGCAGGCCGAGATCGGCAAGGCCTATCGCGAGCTGATTGGTTCATTCAGCGTGGCCATGACGGCCGTGCAGGTGGCCGCCTTGATCGAGGACCGGGCCAAGGTGGAGATCGAGGTGACTGCAGTCGTGCCCGACTGA	reverse
fig|363952.7.peg.1180	BBVD01000011	hypothetical protein	1.7393	3.86058e-15	3.56624e-14	0.221302	78.9738	13.45	13.45	TTGCAGCCAGGGTTATTCAGAAAATTGAAAGCTTTCAAGGCAGACCTTGCATTCGTGCAGCTCAAGTCTTATAAAAGATATATATCATCAGTATTTGCCTTGTCCATATTGAGTTTCCTGCTATAA	forward
fig|363952.7.peg.2823	BBVD01000006	hypothetical protein	1.73287	2.38002e-44	9.62884e-43	0.124043	688.716	42.02	42.02	ATGAACTGTCGTCTTGGTGATCTGGCCATCGTGGTCAACGATCTTGACTACCCCAACAACAACGGCTGCCTGCTCGAAATCACTGCTCGAGCTCAGCCTGGCGTCTATTCAATTCCCGCCGACTGGGTCGGGCGCCCTCTTTCGACGTTTGATTTCGGTGGCCGCCGAAACAGCCCAGGTGATGGGCGCTCTGTCGTCTACAGGGATTGCGAACTGCGCCCGCTGCGAAACAGTGACGGTGCCGACGAAACGCTTGCATGGGCCGAGCTGCCTAAGAAGTTGGACAACCTGATTCCTGCCAAAAAGCATGACGAGGTGGTGACAGCCACCCTGCAGACCTCTTTCCTGGGCGCCACTGTGCAGTGCGCCGAGCAATTCGTCAGCGGAGCATGGAGCCTG…	forward
fig|363952.7.peg.2896	BBVD01000005	putative membrane protein	1.72737	9.23164e-24	1.68385e-22	0.171886	1315.65	21.77	21.77	ATGTCCATCATCGGAACCATCATCATCGGTCTTATCGTCGGTTTGATTGCACGGGCCATCAAGCCCGGCAATGACAGCATGGGCTGGATCATGACGATTCTTCTCGGTATCGTCGGCTCGTTTGTAGCTACCTATCTGGGCTCGGCCATGGGCTGGTACCAGCCCGGGCAAACCGCAGGCTGGATCGCATCGGTCATTGGGGCCGTGATTCTTTTGTTTATTTATGGCATGGTGCGCGGTAAGGCCAACTGA	forward
fig|363952.7.peg.530	BBVD01000018	hypothetical protein	1.70927	1.47163e-41	5.46791e-40	0.126571	1006.09	39.26	39.26	ATGAAACCTAAAATAGCTAGCACACCAACCAGTCACTTCAGCATGACGGCAGCCTCCGAAACCTTCAAAACCACGGCCTCGGCCTTAGCCAATGGCATACGCGCAGACATCATTAGCTGCACTCTCGCCCCTGGCGCGCGATTGCGCATCAAGGACTTGTGTGAGCGCTATGACAGTGGCGCGATTCCTGTGCGAGAGGCGTTGTCACGCTTGGCTTCCAGCGGCTTCGTGATTGCAGAGGACCAAAAGGGCTTTCGTGTGGCATCGGTCTCGGCAAAAGAGTTGCTTGACATCACCAACACCCGCGTTCACATCGAATGTGAGGCATTGCGCTTGGCCATCGCAAACGGTGGCCTGGACTGGGAAGAAAAATTGGCTGGGGCCTATCACCGCCTGAGT…	reverse
fig|363952.7.peg.1987	BBVD01000008	hypothetical protein	1.69888	1.9039e-23	3.36266e-22	0.170264	485.109	21.47	21.47	ATGGACCATATCCACTCCACGCCCACCCACCAAGCTCTGGATGTCGCTCCTTACGGAGCCAGGCTTCCTGCCGCTCACTCGAGCGTGCTCTTCAAGGCGGAAGATCTGGAAGTCATTCGCGTCGTGCTGCGCTCGGGCCAGTCGCTGCCGCCGCATCGCGTGCCTGGCAGCGTCAGCCTTCAATGCCTGGAAGGTCGGCTCGAAGTTCTCATCGGCCAGACCGTGCATGAACTGGGCCCCAAGCAACTCATGCATCTGCCAGCCAATATGCCCCACGCTGTGCGTGCCATGGAAGACTCGTCCGCGATTGCCACCATCGTGCTCTGTGAGGTCTGA	forward
fig|363952.7.peg.3924	BBVD01000004	hypothetical protein	1.68462	8.54462e-17	9.13855e-16	0.202394	525.552	15.04	15.04	ATGGCGAATCTGAACGAAAGCCTGCAAGATCTGATGACCCTGGATGGCGCCATGTGCGCGGCAGTGGTGGATTACAACAGCGGCATGCTGTTGGGCAGCATAGGTTCCGGCGTGGACCTGGAGCTGGCTGCCGCCGGCAATACCGAAGTGGTGCGCGCCAAGATGAAGACCATGAAGTCCCTGGGTCTGAATGACAGCATCGAAGACATTCTGATCACCCTAGGTAAGCAGTATCACATCCTGCGCCCTGCCGAGAAGATCAACGGCATCTTCATCTACTACGTGCTGGACAACGGCCGTGCCAACCTGGCCCTGGCCAGGCGCAAGGTCTCGGATGTGGAGTCCAAGTTCGTCATGTGA	reverse
fig|363952.7.peg.3875	BBVD01000004	hypothetical protein	1.68145	5.28656e-09	2.53028e-08	0.288024	38.2745	7.6	7.6	GTGATCGATGGGGCAACGGCTGGGGGTGGAAACGGTCATGGCTCGCTCGCAAACGCAAAGAGGCAGGAGATGGCTTGCGCCATCGGACGAGAGTGCAGAGGCGGCCTGCCGCCAGCCTCTGCGGCATGGATCAGCGGGGCAATCAGTCCAGCGTGA	reverse
fig|363952.7.peg.3853	BBVD01000004	Flp pilus assembly protein RcpC/CpaB	1.68107	1.98176e-49	9.55818e-48	0.113742	867.833	47.02	47.02	ATGGTGAATGTCGCAAAGATCGCAGTCGGGGTTTTGCTGGCAGTGGCATTGGCCCTGGGCGTTTATGGATGGATGCTCGCCAGGGCTCCTCAGGCTCCGGCCCCTCAGGATCAAGCATCCGCCAGCGACAGCAAACCCAATGCCGGCATGAGCGTGGTGGTGGCCGCGCAGGCTATTCCAGCGGGTCAGACACTCAAGGCAGAGGATCTGCAACTCACGCAGTTGCCCGTCAAGCCCGATGGTGCTTATGGCGAGATTCAGGCTGCTGTTGGCTCCGTTCCTGCGGTGGACGTTCCCAAGGGCGCACCGGTACTCCAAGGACAGATGGTGACCGGTCTGGCGCTAAAGTTGTCGGAGGGCGAGCGTGCGGTCGCGGTCAAGGTCGATGAAAGCATTGGC…	reverse
fig|363952.7.peg.4837	BBVD01000001	Broad-specificity amino acid ABC transporter, ATP-binding protein 2	1.67805	2.08066e-13	1.65397e-12	0.228508	344.634	11.78	11.78	ATGAATAAGACAAGTACTCCGGCGCTGGAAATTTCGGGACTCAATGCCTGGTATGGCGAATCCCATGTGCTGCATGGCATGGATCTGGTGGTCAATCCCGGCGAGGTGGTGACCCTGCTGGGCCGCAATGGCGCGGGACGCACTTCCACGCTGCGCGCCATCATGGGGCTGACCGGCTCGCGCAAGGGCTCGATCAGGATCAATGGCGTGGAAACCATTCACATGCCCACGCACAAGATCGCCCACCTTGGGGTGGGTTACTGCCCCGAGGAGCGCGGCATTTTCTCCAGCCTGTCCTGTGAAGAGAATCTGATGCTGCCGCCGCCGCTCAAGACCGGCGAGCCGGGGATGAGCATCGACGAGATCTACCAGATGTTCCCCAACCTCTATGAGCGCAGG…	reverse
fig|363952.7.peg.731	BBVD01000015	hypothetical protein	1.67639	1.10783e-23	2.00609e-22	0.167112	203.889	21.7	21.7	ATGAACAATCCGCATCCACAGTCCCTGAGCGAACATACTTTTGGCCGCGAGCATTTCACGCCGCCTCCGCTGGCGCAGGAGCTGGCAGAGCCCCAGGCTCTGCAGGCTGCGGCACCCGAAGATGAATGGGAGTTGCTGCAGCGCATACGCAATGTGGGCGAATGGTAG	reverse
fig|363952.7.peg.4071	BBVD01000003	UPF0391 membrane protein RGE_28580	1.66946	1.23607e-20	1.81822e-19	0.17925	331.577	18.74	18.74	ATGTTGCACTACGCCATTGTCTTTCTGGTGATTGCCTTGATCGCTGCAGTGTTCGGCTTCGGCGGCATCGCGGCCAGCGCCGTAGGTATCGCCAAGATTCTGTTTTTCGTGTTTCTGGTCATGGCCGTCATCACCTTCCTGATGGGCCTCGTGAAGAAATAG	forward
fig|363952.7.peg.2079	BBVD01000008	MBL-fold metallo-hydrolase superfamily	1.64996	2.81344e-45	1.19595e-43	0.116843	333.745	42.92	42.92	ATGACAAGCTGGGCAGGAGCTGCGCTGAGGAGCTTTGTGTGGGCAGCGGTTGCAGCGACAGGTACAGCGGCAGCGCATGATGCAGCCCCCAGGTCGCTCACTGCGCAAGCGGTCAGCGCGCCCGTGATGGAGTTGCAACAGGTGGCTGCCAATGTATTTTTTGTGCAGGGCGTATCGGCGCTGGGCAGTGCGGCCAATCGCAACTTCATCTCCAATGCGGGCTTTGTCATCACCCATGACAGCGTGGTTGTGATCGACGCGCTGGGTTCGCCCGCACTGGCCGAGGAGCTGGTGCAGAAAATCCGTACGCTGACGCCCAAACCCATCAGCCATGTGCTGCTGACCCACTATCACGCCGACCACATCTATGGCCTGCAGGTGTTCGAGGCCCTGGGCGCA…	reverse
fig|363952.7.peg.533	BBVD01000018	Catechol 2,3-dioxygenase (EC 1.13.11.2)	1.6482	1.00271e-31	2.63328e-30	0.140628	256.836	29.58	29.58	ATGTCCTGGAACCAAGCTCATGAATCCCGCTTTGGCGTTCACTCCATAGATCACTTCGCCTTGCAGGTACCTTCTCTGGCTGAGGCAGAGCACTTCTACAAGCACTTTGGACTGGATATCGAGACCATCGGCTCGCAGCAGATAGCTTTGCGCTGCACAGGCAAGCCCCATGTCTGGGGGCGCCTATTCAAGGGCAATCGCAAGTGCATGGCCTACCTGAGCCTGAACTGCTTTGCCGAGGAATTCGAACGCCTGCGCGAGCAGATACTTGCCAACAACGGCCGAGCAGCGGCCCCAGGCCAGGCCCATGTCACAGAGCAGGGCTTCTGGTTTCTGGATCCTGATGGAAATCTGCTGCAACTGAAAGTCGGCGCCAAGACCATGCCATCGGCAGCAGCA…	forward	1.13.11.2
fig|363952.7.peg.2963	BBVD01000005	Membrane fusion component of MSF-type tripartite multidrug efflux system	1.64104	1.64446e-53	8.96589e-52	0.106563	653.471	51.05	51.05	ATGAGCGACAGTCAACAACCCCATTCCCCCGCCGCATCTGCGGCGACAGCTGCCCCTTCACCCGCTGCAGCATTGCCTCCCACGCCAAAGAAGATCAAGCCTTCTTTGCGCAGCGTGCTCATCATGCTGGTCGTGGCCTTGGCAGGCATGCTGCTCGTGTTGCGGGCCTGGAATCTGTGGCCTTTCAACAGCTCTGTGGTGACCACGGACAATGCCTATGTGCGCGGTGCCGTCACCGTGCTGGCACCGCAGGTCAATGGCTACGTGACCGAGGTGCTGGTCAGGGACTACGAGCAGGTCAAGGCCGGCCAGCCGCTGGTGCGCATCGATAGCCGCAGCTATGAAGCGGCCGTCGCCCAGGCGCAGGCGCAACTGGCCAATGCACAGGCGCAGCTGAGC…	reverse
fig|363952.7.peg.3869	BBVD01000004	FAD-dependent oxidoreductase SPO0682	1.6337	4.30121e-21	6.53784e-20	0.173337	131.09	19.18	19.18	ATGAACGCCATGTCCACCACCGCCATTTCTCTTGACGCCCTGCGCGGCAGCGCCGCCGACATCCAGTCCATCCAGATTCCTTATCGGCGTCATGCGGACCAGGATGCCGATGCGCCGGCTCGCCACCCCGTGGTGGTGGTCGGCGCCGGGCCCGTGGGCCTGTCTCTGGCCATCGATCTGGCCCAGCGCGGCCAGCCGGTGGTGGTGCTCGACAACGACTGCAAGCTGTCCACGGGCTCGCGCGCCATCTGCTTTTCCAAGCGCACGCTGGAGATCTGGGACCGCCTGGGCGTGGGTCAGCCCATGGTGGACAAGGGCGTCTCCTGGAATCTGGGCAAGGTGTTTGCCAGGGATCAGTCGCTCTACCAGTTCGATCTGCTGCCCGAAGCCGGTCACGAG…	reverse
fig|363952.7.peg.4680	BBVD01000002	Methylglutaconyl-CoA hydratase (EC 4.2.1.18)	1.63067	4.01292e-38	1.35093e-36	0.126322	326.818	35.87	35.87	ATGACTGCTTTGACTTTGACCGTGGACGGCGGCATCGCCCGCGTCACGCTGGCTCAGCCCGCCATTCGCAACGCCTTCAGCGATGCGGCGATTGCCGAGATCACCGCCGCCTTCATTCAGGTCGGCGAGCGTGCCGATGTGCGCGCCGTGGTGCTGGCCGCCGAAGGACCCGCATTCTGCGCGGGCGCGGACCTGAACTGGATGCGCCGCATGGCCGATTACTCGCGCGACGAAAACCGCGTCGATGCGGGCTTGCTGGCCGAGATGCTGCGCGTCATCTACGAATGCCCCAAACCCACGATTGCGCGTGTGCAGGGCGATGTCTATGCGGGCGGCATGGGACTGGTGGCCTGCTGCGATATGGCAGTGGCGGCCGACACGGCGGGCTTTTGCCTCAGC…	reverse	4.2.1.18
fig|363952.7.peg.1205	BBVD01000011	Putative inner membrane protein YjeT (clustered with HflC)	1.62493	4.11294e-28	9.00895e-27	0.14781	188.321	26.05	26.05	ATGGACTGGTGGGAGATCCTGGGACTGGCGATCGCCATGTTGCTGGTGCTGGAGGGGCTGCTGCCCCTGTTCGCGCCCGGGCTGTGGCGCCAGCTGTTTTCCCAGTTGCTGCAACTCAGGGATGGGCAGCTGCGCTTTTGCGGATTGCTCTGTATCGCAGCAGGCGCCATCATGCTGGTGCTGCTTTAA	forward
fig|363952.7.peg.1261	BBVD01000010	hypothetical protein	1.62141	1.90849e-13	1.52194e-12	0.220449	81.525	11.82	11.82	TTGAGTGACAGTATCAAGGCAGCTTTGGCTGCCTTTTTTGTTTTTGTATACGGGCATAGCCTGATTGCCGCAATGCAGCAGGATTCTCACACTGGTCATGTCGTCATGCGTTTTGCATGA	reverse
fig|363952.7.peg.4835	BBVD01000001	Broad-specificity amino acid ABC transporter, permease protein 1	1.61833	6.21282e-06	1.91983e-05	0.358115	766.503	4.72	4.72	ATGGAAATCTTCGGCGTTTCATTGCCCGGCCTGATGAGCCAGCTCCTTCTGGGGCTGGTCAACGGTTCGTTCTACGCAATTCTGAGTCTGGGCCTGGCCGTGATCTTCGGCCTGCTCAATGTCATCAACTTTGCGCATGGCGCCCTGTTCATGCTGGGGGCCATGTGCACCTGGATGGCCATGAGCTATTTCGGCATCAACTACTGGGTGATGCTGATCCTGTCGCCGGTGCTGGTGGGGATTCTGGGGGTGTTGATCGAGCGCTTTTTGCTGCGCTGGATCTACAAGCTCGATCATCTCTACGGCCTGCTGCTGACGCTGGGGCTGTCGCTGCTGATCGAGGGGGTGTTCCGCTCCGTCTATGGCGTCTCGGGCCTGGGCTATGACACGCCCGAGCTG…	reverse
fig|363952.7.peg.419	BBVD01000020	Acetoacetyl-CoA synthetase (EC 6.2.1.16)	1.6087	4.24428e-33	1.17621e-31	0.134223	727.468	30.93	30.93	ATGGCATTGGTACAAGGGCAGGAGTTGTGGAGGCCCACGCAGAAGCAGCAGGAGCAAAGCGGCCTGTGGCATTACATGGACTGGCTGCGCGACAGCCGTGGCCATGACTTCTCCGACTATGAAGCGCTGTGGCAATGGTCGGCGACGGATATCGAAGGCTTCTGGCGCTCCGTCTGGGACTATTTCGACATTCAGGCCGATGGTGACCCGACGCAGGTGCTGGCCGGCCGCAAGATGCCGGGTGCCGAGTGGTTTCCCGAAACCCGGCTCAACTATGCCGAACACATCTTCCGTCAGGCCAGCGACCAGCGTCCGGCCATCATTGCGCGCTGCGAGGGCCAGACCCCGGTCGAAGTCTCCTGGCAACAGCTGCAGCGCGATGTGGGCGCCCTGGCGGCA…	forward	6.2.1.16
fig|363952.7.peg.4155	BBVD01000003	Xanthine permease	1.59474	7.49023e-26	1.46191e-24	0.151685	207.298	23.84	23.84	ATGGAAAAGCTGCTTTACGGGGTGGAAGACCGTCCGCCCAGCCTCATCACCACCACGCTGCTTTCGCTGCAGCATCTGCTCGCCGCGCTGGGCGGCATCATCGCCGTGCCGCTGGTGTTCGGCGGCGCGCTCAAGCTGCCGGCCGACCAGATCGTGGCCCTGGTCAATGCGGCTTTGCTGGGCTCGGGCGTCGTCACCATCATCCAGTGCCGTGGCGTGGGACCTGTCGGCATACGCCTGCCCTGCGTGATGGGTACCAGTTTCGCCTTTGTTGGTGCGGGCATCAGCGTGGGACTGGAGCATGGTGTGCCCGGCATCCTGGGCTCTTCGCTCGTGGGCTCGCTGGTGATGATCGTCGGCAGCTTTTTCATGCCGGTGATCCGTCGCTTCTTTCCGCAT…	reverse
fig|363952.7.peg.23	BBVD01000032	hypothetical protein	1.59096	2.98718e-26	5.9696e-25	0.150094	204.453	24.22	24.22	ATGTACATACAGCCGCTTTTTGCCATTTCTGAGGTCAGTGAGTTGCAGCAGGTCATGAATAGCTATCCGCTCGCAACACTGATTGCTGAAGGCGCAGGCGAGGTGGAAATCAATCTGCTGCCACTGCTGTTGGTGAAGGCGGGCTCGTTGGGGCGGCTCACCGGACACGTGAGCAAGAGTCATAACTTGTATTCAAAGGGCCGCAGCATCAAGATCGTGACTGCGATCTTCCAAAGCCCGAATGCCTATATCTCTCCCCAGTGGTATGTCAATGGGCAGCGAAGCGGGCGAAATGCACCAAGCTGGAACTACATGGCCGTTCAAGCGCAAGGCCGCATTTGA	forward
fig|363952.7.peg.4681	BBVD01000002	Dienelactone hydrolase and related enzymes	1.58698	4.50375e-36	1.36914e-34	0.126552	241.457	33.86	33.86	ATGTCGCGTCGCCATTTCCTCACCTGCTTGCCGCCAGTCCTGCTGTCGGCTGCGTTGGCCATGCCCATGGTTGGCGCTGCCGAGCCAGCGGTGCAGCGCATGGATGCGCGCATTCAGGTCTGGGTGCCAGCAAGCGGCGATTCGCCCGCGCACAGCGCCGAGTTGGCAGGTCATGTCTATCGTCCTCATGGGCAGGGTCCTTGGGGATTGATCGTGCTCAGCCATGGCACACCCAGCGGCAAAGAGGCGCGCGAAACCATGCGCGATCGCTACGGCCCGCAGGCGCGCGCTCTGGCCGAGCTGGGCTATGTGGTGGTGACGGGCTTGCGACGCGGCTATGGCGCATCGGACGGTCCTCTGGCCGACCGCTACGGCAGTTGCGATGACCCCGACTACGCC…	reverse
fig|363952.7.peg.1801	BBVD01000009	hypothetical protein	1.58634	0.000920153	0.00197075	0.478698	12.428	2.71	2.71	ATGAACTTTGTACGCATTACCTATATCGGCCGAAAAATCTACCGTGACCGCGCTACGGGCCACATCTGGCAACCCGAAGAGGAGCGCCTGGTGAGCGAAGCCATTGCCAAGCCGCTGCTCAAGTTTGTGGAGTTCAAGCGCACTGCAGACCTCAAGCCCGCGGCTGCTGAACAGCAGCAACTGAGCCAGGAGCAGACCGGCACAGAAGGCCTGGAACTGGGCGCGATGCTGACTGCAGATCAAAGCAGCGACCCATCCAATGCGCAGAAGCCTGAGCTCACTGAGCAAGAGATTGCAGCGCTCGAGCAGCAAGCGCTGGACGACAAGGCCAAGGAAGTGGACGACCAGCGCGAAGCCATGTTGATCACCGTGCAAGGCATGAACAAAACAGCGCTTACC…	reverse
fig|363952.7.peg.3689	BBVD01000004	ABC-type branched-chain amino acid transport systems, periplasmic component	1.58431	1.50525e-30	3.77517e-29	0.137903	809.21	28.42	28.42	ATGATGTTCAAGAAAGTTGCGATTGCTGCCGCTGCTGTTGCTGCAGGCATGGGAGCCTTGATGGCCTCGCCTGCGGCTCAGGCCCAGGAGCAGTTCGTGCCTCTGCTGGTGTATCGCACGGGCCAGTTCGCGCCCCTGGGTATTCCATGGGCGGACGGCAAGCAGGATTACCTCAAGCTGGTCAATGCCAAGGGTGGCGTCAACGGTGTGAAGATCAAATTCGAGGAATGCGAAACCGCCTATGACACGGCCAAGGGTGTGGAATGCTACGAGCGCCTCAAGAACAAGGACGGCGGCGCCTCGGGCTTTGACACCCAGTCCACCGGCATCACCTTTGCCGTGACCGACAAGGCTCCCGGCGACAAGGTGCCAGTGGTCACCCCAGGCTATGGTCTGTCC…	forward
fig|363952.7.peg.2173	BBVD01000008	3-methylmercaptopropionyl-CoA ligase (EC 6.2.1.44) of DmdB2 type	1.58054	3.49867e-56	2.04062e-54	0.100081	1228.24	53.69	53.69	ATGTTGGGTCTGATGCAAAGCCAGCCGCTGTTGATTTCTTCCCTGATCGAGTTTGCCGCGCGCAACCATGCCGATGGAGAGATAGTCTCCCGCCGTGTGGAAGGCGATATCCACCGCTATACCTACAAGGATCTGGCGGCGCGCTCGCGTCAGCTTGCCAACAAGCTCGATGCCATGGGCCTGGTGCAGGGCGAGCGCGTGGCCAGCCTGGCCTGGAATGGCTATCGCCACATGGAGATGTATTTTGGCGTCAGCGGCTCGGGCCGGGTGCTGCACACCATCAACCCGCGCCTGCATCCCGAGCAGGTCGCATGGATCGTCAATCACGCCGAAGACAAGGTGCTGTGCTTTGACCTGACCTTTTTGCCCATCATCCAGGCCGTGCATGCCAAATGCCCG…	reverse	6.2.1.44
fig|363952.7.peg.3876	BBVD01000004	Putative cytochrome P450 hydroxylase	1.57535	7.8718e-29	1.7786e-27	0.141394	656.969	26.75	26.75	ATGACCGTTTCCACCCCCAGCCGTTGCCCCATCGATCACAGCCAGTTCGGCAAGCCCACCGGCCAGAGCGGCCCTACGGGCTGCCCCATCAGCCACGGGGCCGCCGGCTTCGATCCCTTTGCCGACGGCTACCAGCAGGACCCGCCCGAGTATGTGCGCTGGGCACGCGAACAGGAGCCGGTGTTCTACAGCCCGCAGCTGGGCTACTGGGTGGTCACGCGCTTCGACGACATAAAGGCCATCTTCCGCGACAACCTGACCTTCAGCCCCTCGATCGCGCTGGAGAAGATCACGCCGACAGGCGATGAAGCCAATGCCGTGCTCGCCAGCTATGGCTTTGCGCTGAACCGCACCCTGGTCAACGAGGACGAGCCCGCCCACATGCCGCGCCGCCGCGCG…	forward
fig|363952.7.peg.1550	BBVD01000009	2-isopropylmalate synthase (EC 2.3.3.13)	1.57056	2.94576e-17	3.28354e-16	0.185893	1241.46	15.48	15.48	ATGTCCGATCAGCTCATTATTTTTGACACCACCTTGCGTGACGGCGAGCAGTCGCCCGGCGCATCCATGACGCGCGATGAAAAGCTGCGCATTGCACGCCAGCTGGAGCGCCTCAAGGTCGATGTGATCGAGGCAGGGTTTGCCGCGGCATCCAATGGCGACTTCGAGTCCATCCAGACCATTGCGCGTGCCATCAAGGACTCCACAGTCTGCTCGCTCTCCCGCGCCAACGACCGAGACATCGCGCGTGCGGCCGAGTCCTTGAAGGGGGCCAACCGCGCTCGCATTCACACCTTCATCGCCACCAGTCCGCTGCACATGGAGAAAAAGCTGCGCATGACACCCGAGCAGGTGCTGGAGCAGGCCAAGCAGGCGGTGCGCTTCGGGCGCAATCTCATC…	reverse	2.3.3.13
fig|363952.7.peg.3845	BBVD01000004	hypothetical protein	1.56584	9.25015e-62	5.87326e-60	0.0944247	2532.06	59.23	59.23	ATGCAGTCTTTTGCCAAAGGCCTGAGCCGTGTTCGCATCCGTCGCCAATCGGGCTCTGTGGCGACGCTGGGGGCGTTGTGGCTGATGATTGCCGTGATCTGCCTGGCAACCATCGATATCGGCAATGTGTTCTGGCAGAAGCGGGAATTGCAGAAGATTGCGGATCTGGCCGCGTTGGCGGGGGCTTCCGTGAGCAGCATGCAGGACTGTGCCGCCAGCGCGCAGAACAATGCCTTTCAGAATGGCGCGAAAACCCAGGAGATCACAGCCGAGTGCGGGAACTGGAACAAGAACCGTACAGGAGCTACCGCCAGCGACATGTTTGCTGTGGGGCAGAACCCCTTCAATGCGAGCCGGGTGCAGTTGAGCCGGAGCGTGCCTTTCTTCTTCGTCTGGGAG…	reverse
fig|363952.7.peg.421	BBVD01000020	ABC transporter, substrate-binding protein (cluster 4, leucine/isoleucine/valine/benzoate)	1.56115	5.41194e-22	8.70074e-21	0.161943	157.984	20.06	20.06	ATGCACAAGCGCAGCCTGCTGCAGGCGGCCGTTCTGGCGGCCATGGTGGTTCATGTTCCCGGCGCCCTGGCGCAATCCGAAATCCGCATTGCCCATGTCTACAGCAAGACCGGGCCGCTGGAGGCCTACGGCAAGCAGACCCAGGCCGGGCTGCTGATGGGGCTTGAATATGCCACGGGCGGCAGCATGACGGTGGCAGGCAAGAAGCTGGTGCTTATCGAAAAGGATGACCAGGGCAAGCCCGATCTGGGCAAGAGCCTGCTGGCCGCAGCCTATTCGGACGACAAGGCAGATCTGGCTGTCGGCCCCAGCGCGTCGGGCGTGGCGCTGGCCATGCTGCCCGTGGCCGAGGAGTACAAGAAGATCCTGATCGTCGAGCCCGCCGTGGCCGATTCCATC…	forward
fig|363952.7.peg.810	BBVD01000014	hypothetical protein	1.5587	1.77455e-23	3.14528e-22	0.156105	178.962	21.5	21.5	ATGGTCAGCCGGTTGGTCCGCGGCGTGGTGCAGGGCAATGCCATAGGCAGGCAGCGGCCCGTGGAGTTCGACCATCCGATGTCCGACGCCTTTGGCGAGCTGCTGCAGCGCACAGGCTGCCATATCCATCAGGGTCCCGTCCAGCTGGGTTAA	forward
fig|363952.7.peg.3642	BBVD01000004	Fatty acid hydroxylase family (carotene hydroxylase/sterol desaturase)	1.55237	4.90802e-53	2.59144e-51	0.101271	626.712	50.59	50.59	ATGCTCTCCCCCAGCCAAGTCATCGTTCTGGCCACGCCGGTCTTTTTCGCACTGATTGCCGTGGAATGGGCCATCAGCCTAAGACGCGGGCGCAATGCCTATGCGCTGGCCGATGCCATCAGTTCGCTGAACCTGGGCGTACTGAGCCAGACCAGCGCCGTCTTCACCAAGCTGCTGACGCTGGGCATCTACACCGTCGTGGCCAGCCATGTGGCTCTGATCGAGGCCGATGCCTTCTGGCTCAGCCTGCCGGGCTGGCTGCTGGCCCTGCTGTTCTACGACCTCTGCTACTACTGGCTGCACCGCATGGGCCATGAAGTGGGCGTGCTCTGGGCCGCCCATGCCGTGCACCACCAAAGCCAGGCCTACAACCTCTCCACCGCGCTGCGCCAGACCAGC…	forward
fig|363952.7.peg.2962	BBVD01000005	Efflux transport system, outer membrane factor (OMF) lipoprotein	1.54559	1.22505e-35	3.63602e-34	0.124038	625.801	33.44	33.44	ATGAAGAACGCCTTCCATACCGTGCGTGCCTTGCCACTGGCGCTTGCATTCCTGATGGCCGGCTGCAGCGTGCCCAGTTTGACCCGGGCTCCAGACAGCGCCCAGCCTGCAGTGCCTGTCAGCTGGAGCTCGGACCAGGCCGCAGGCGCTGCCGATGCTGTCCAGGCCGGCTGGTGGCAGGCCTTTGGCGATGCGCAACTGAGCCGCTGGGTGGAGCTGGCGCTCGAGCGCAACAACGATGTGCTCACCGCCGTGTCCCGGGTGGAGGAGGCGCGCGCGAATCTCGATGTGGCGGGCTCGGCGGCTGCGCCTCAGCTGTCACTCAGCGCACCGGGCTCGGCCAACCGCAGCCTGAGCGCGCGAACCGGCCAGATGGTGCATGTGCGTTCGGCCCAACCT…	reverse
fig|363952.7.peg.3868	BBVD01000004	Uncharacterized protein SPO0681	1.54192	0.00045682	0.00104157	0.439935	12.2587	2.98	2.98	ATGCTGCTGTCCACTCACCCGAATCTGCAGGCCTGCGACGATTTCTATGAAGCCCTGATCGCCACGCATCAGGGCCTGGAAACCGCGCAAAGCCACGCCCTCAATGCCCGCCTGGTGCTGCTGCTGGCCAATCACATCGGCCATCAAGAGACCTTGCTGCATGCGCTCGAACTGGCCCGCGCCAGCGCAGGATTCGCTCCTGCCGGTGCGGACCCGGCCGAGCGCGGTGCCGTGACACCGGTTGCCCCGGTACACGCTGCCGCTTGA	reverse
fig|363952.7.peg.1966	BBVD01000008	Gentisate 1,2-dioxygenase (EC 1.13.11.4)	1.53276	1.37552e-15	1.31421e-14	0.191891	102.37	13.88	13.88	ATGAGCCTTGCGCAAGCCCAGCCCTCACCGGTCAAGCTCACGGCCCGCGACGCCCCCGGCCAACCCGAGCCTACAGCTGCGCTTGCGCAGTTGTACCGAGGTTTCGAGCAGGAAATGCTGGTGCCGCTGTGGACGGAAATCGGCGGACTGATGCCCGCCCACCCCAAAAGCCAGGCCGCCGCTCATCTGTGGCGTTGGGAGAATCTGCTCAAGCTGGCTGATGAAGCCGGTCGCATCGTCCCCGTTGGCCGGGGCGGCGAGCGCCGCGCGATTGCCCTGGCCAATCCGGCGCTGGGCGGCCGCCCGTTTGCCACGCCCACGCTGTGGGCTGCCATCCAGTACCTGATGCCCGGCGAAGATGCGCCCGAGCACCGCCACACTCAGCATGCCTTCCGCTTT…	forward	1.13.11.4
fig|363952.7.peg.4568	BBVD01000002	Transcriptional regulator, MarR family	1.52745	4.2092e-16	4.22267e-15	0.187823	96.5187	14.37	14.37	ATGTCTTTTGCCGATGCTCCCTCCCGCGACCGCCTGGGCTTTCTCATGGTCACCCTGACCCGCCAATGGCGGCGTTTTGTCGAAGAACAGCTGGCGGCCAGCGGCCTGACCGACGCCACCTGGACGCCGCTTCTGCATCTGCGCGCCTGGGGCGACGGCGTGACGCAAAAGGAGCTGGCCGAGCGCGTGGGCCTCGATGGCTCCAGCCTGGTGCGCCTGCTGGACATTCTCGAGGGCAAGGGCTGGGTGGAGCGCCGAGCCGATGTGGCCGACCGCCGCAGCAAGCGCATCTTTCTCACGGCCGAAGGCAATAGCGCCGTGGACCATGTCCGCGCCACCATGCTGGAGGCCGAGCTCAGCCTGCTGCAGGACCTTAAGGACTCCGAGGTCGAAGCCATG…	forward
fig|363952.7.peg.4702	BBVD01000002	Thioesterase	1.52731	1.43366e-12	1.03174e-11	0.215699	5635.71	10.99	10.99	ATGTCTGTTGCAGGTGTCACCGAGTCTCTGGATTTTGTTCATCGGGTGAAGCAGAGCTTTGCGAAGCAAGGCGCCATGGCCACGATTGGCGCGGAGCTGACCCTGGTGGAGCCAGGCGTTGTGGATATCTGCCTGGACTGGGCTCCCGGCCTGACGCAGCAGCATGGTTTTTTGCACGCCGGCATGGTATCCACCGCACTGGACTCGGCCTGCGGCTACGCGGGCCTGACGCTGATGCCGGCCGATGCGGCCGTGCTCACCATCGAATTCAAGATCAACCTGCTCGCTCCTGCCAAAGGCCAGCGCTTTCGCATGGAAGGTCGGGTCATCAAGCCCGGACGCACCATCACCGTATCCGAAGGCAAGGCATTTGCCATTGACCAGGGAAAAGAGAAACTG…	reverse
fig|363952.7.peg.373	BBVD01000021	ABC transporter, substrate-binding protein (cluster 4, leucine/isoleucine/valine/benzoate)	1.52111	3.17821e-07	1.17652e-06	0.297523	32.3466	5.93	5.93	ACCTTGATCAAGGCCATGGAAGGTATGAGCTTCGATACACCCAAGGGCGTCATGACCTTCCGCAAGGAAGATCACCAGGCCATGCAGAGCATGTACCACTTCAGGATCAAGAACGATCCGGCCATGGCCTGGGGCGTGCCCGAGCTGGTGCGCGAGATCAAGCCTGAAGAAATGAACGTTCCCGTCCGGAACGGACGGTAA	forward
fig|363952.7.peg.283	BBVD01000023	Transcriptional repressor of PutA and PutP / Proline dehydrogenase (EC 1.5.5.2) / Delta-1-pyrroline-5-carboxylate dehydrogenase (EC 1.2.1.88)	1.52079	6.62268e-38	2.21462e-36	0.118164	543.101	35.65	35.65	ATGGTGAAGGCCGCGCACCCGCTCGCGTCCAGGCTCTACGACACCTGCACAGACATGCCGACTTTCACTGCGCTGCCAGATTCCAGCCGCCCTGCCGATGAACTGCGTCAAGCCATCAGTTGCGCCACCCGCATGGCCGAGTCCGATGCCGTGGCCCGGCTGCTGCCTGCAGCCACGCTGCCGCCCGCCGAGGCTGCCCAGGTCGCTGCCCATGCGCAAAAGTTGGTCGAGCAGCTGCGCGCCCAACCCGCCAGCGCTGGGCGCCAGGGACTGGTGCAAGGTCTGCTGCAGGAGTTTTCGCTGTCCTCGCAGGAAGGCGTGGCGCTGATGTGTCTGGCCGAGGCCTTGCTGCGCATCCCCGATGCGGCCACCCGTGATGCGCTGATTCGCGACAAGCTG…	forward	1.5.5.2,1.2.1.88
fig|363952.7.peg.2034	BBVD01000008	Universal stress protein family	1.51606	3.42188e-21	5.23297e-20	0.160447	1149.09	19.28	19.28	ATGTTCAAGCACCTGCTCATTCCCACCGATGGCACCAAACTGTCAGAGGCTGCCGTGCGTGCTGGCGTTCTGCTTGCGCGTGAACAAGGCGCCAAGGTGACCGGCCTTTATGTCATGCCCGATTACCGCGCCATCATCTACGGCGCGGACGCACTGCTGACTTACAACAGCGCAGAGTTCGAGCGAAGTGCCAACAGCGATGCAGATGCAGCTTTGCAGTTCGTTGACCAGATTGCCAGACCTGAAGGCGTACCCTGCAACTTTGTGCGAGTCACCCACGCCTCTGTTTACCAAGCCATTGTTCAGCAGGCGCAGGAATTGCAGTGCGACCTGATTTGCATGGCCTCACACGGTCGCAAAGGTATCGGCGGAATTTTGCTGGGCAGCGAAACCCAGCGC…	forward
fig|363952.7.peg.1376	BBVD01000010	Transcriptional activator of acetoin/glycerol metabolism	1.51508	1.67898e-36	5.26362e-35	0.120072	497.119	34.28	34.28	ATGTCGCCCGCCAGCCCCGCCATTTCCGCGCAAGCCGCAGCGCATCCAGGTGCACGCCATTCCCTGCTTGCCCAGGCCAGGCAGCAGTTGCTGGCGATGGACTCATCCCATGCGCTGGCACCGTCTGGCCTGGCTCCCTGGCTCTGGCGCTCGTGGCAGCGCTGCGTGGCGCAGGGCCGTCATCCCGCGCAAAAAGTGGAGTTCGAGGCCGTCGGACCTCACGCGCTGCGCCACGCCCAGGACAAGCACCAGTTGCTGCTGCAGGCTGCACGCCCGGTCATGACGCAGCTGGTCGCGGCCGTGGGTGCCATGCGCTACTTCTGCCTGCTGACCGATGCCCAGGGACTGGCACTTGAAGTGCAAGGTCCCGTCGACCATAGCGATCTGCGTGCGCTGGCC…	forward
fig|363952.7.peg.3336	BBVD01000005	hypothetical protein	1.50509	2.57871e-21	3.96774e-20	0.158789	514.376	19.4	19.4	ATGTGGTTTTTGGGGAATTTCGGCTCGGCCTGTGCTTCGCCTGCCGGCCATCCCCTCATCGCCAACAAATTCACCGGCACCCTGCAAACCGCACGGCTTTCGACGACCGGCTCGGTTCCTTGA	forward
fig|363952.7.peg.2170	BBVD01000008	hypothetical protein	1.50061	2.14395e-18	2.60389e-17	0.171509	153.065	16.58	16.58	GTGGTTATGAGCGACGCCCAGACTAAAGGGCAAGCCAGCGCCTGCGGCTTGGGGGTTGCCCTAGCGCATATCACTTTGGCGACTGCAGGGTTTACCTCAGGCCGAAGCTCCCAAAACAATAGCTGCTGGCGCCCGCCTATAAAAATGCAGAGACTTATCTGA	forward
fig|363952.7.peg.2799	BBVD01000006	hypothetical protein	1.50039	1.51519e-22	2.54188e-21	0.153572	594.744	20.59	20.59	ATGGACGAAGCTCTACACGCAGCCATTGCGGCTGTAATTCCGAGCTGCTACGGCACTGTGGCCCCGGCCAACGCGCAAACGCCTTATGTGATCTGGCAGCGCTTTGGTGGCGATACCAGCGAATACCTGGACAACGAGGATTCTCAGGTGGACGCCGCCGATGTGCAGATCCGGATTTTCAGCCAAGATATTCTGGAGCCGAAGCGGCTGATGCCGCAACTGGTGAGTGCGCTCCGTCAGCACCCAGAACTGACCATTCGGCCAGTCGGAAACTTCCGCGATGACTTCGACCACGATATGAATCTGTTTTCAGCCGATCAGGATCTGCTCGTTTCCTATTGA	reverse
fig|363952.7.peg.846	BBVD01000014	3-hydroxybutyrate dehydrogenase (EC 1.1.1.30)	1.48797	7.02822e-28	1.52613e-26	0.135951	257.556	25.82	25.82	ATGACAGGCGATCGGAACGATCAACATCAACATGCGCTGGTGACGGGCGCGGGCCAAGGCATTGGCGAGGCGATTGCACGCCAGTTGCTGGCGCAGGGCGCTCGCGTCACGGTGCTGGGGCGTCGCGCTGAGCCGCTGCAAAAACTGGTGGAAGAACATCCCGGTCAATGCCGGATGGTGCTGGCCGATGTGGCGGATGAAGCACAGGTGAAAACGGCGTTTGAAAAGGCAGTGGCTGCGCAAGGTGCCATCAGTATCCTGATCAACAACGCAGGTCAGGCCGGCAGTGCACCGTTCATGAAGATGGATGCCGCGCATTGGCAGCAGATGCTGGCCGTCAACCTGAGTGGCACCATGCACTGCATCCAGCAAGTGCTGCCGGCCATGTCCGCTACGGGC…	reverse	1.1.1.30
fig|363952.7.peg.263	BBVD01000024	Bacterioferritin-associated ferredoxin	1.48571	3.88704e-20	5.49222e-19	0.161646	1250.52	18.26	18.26	ATGGATTCTCATTTATACTCCGCCTATTACATCAATAGCCAGCAACAACTGCCTGTAGCCATGATCGTCTGTGTATGCCGCCGGGTTTCTGACCGAGAAATAGCACGCCACGCGCATGCGGGGATGAGCTTTGACGAAATCCAGTTTGAATTGGGTGTTGCCACACAATGCGGGCGCTGCGAAGGCTGCGCACGTGATGTCGTCGCCCAGTGCAGTGCAAGCCATCCGATCGCGGCCATCCACAACGAAGCGCAATCCTGCGCGTCGGTGCAGACGGTTCAGCTTGCCACCAATATTCTGGAAAGCAAAGCATGGCCCACCTCTCCGTCCTCTCAGCCGTCTTTGGCAGTCTGA	forward
fig|363952.7.peg.3272	BBVD01000005	Glutamine amidotransferase, class I	1.48535	8.69957e-33	2.37158e-31	0.124551	264.639	30.62	30.62	TTGCTGCTGATCCAGGCGGGCACGCCGCCCGAGGACATTCGAGTCATCGCAGGCGATCTTCCCCAGTGGTTTCTGGTAGCTGCTGGCTGCAGGCCCGAAACCATGGACATAGTGAAGGTGTATGAAGGAGAACCTCTGCCCGAGCCCGGGCAGCACCGTGCGGCGATCATCACGGGCTCGTGGTCCATGGTGACCGATCAGCATCCCTGGAGCGAAGCGACCGCCATATGGATACGGCAGGCTGTGACACAGGGGATGCCTCTCATGGGAGTTTGCTATGGGCATCAGCTTATGGCTCATGCACTGGGAGGAGCAGTGGACTACCACCCTGACGGCAGAGAGATGGGGAGTCTGGAAATCGAACAACTGGCGGTTGCTGAGCCGGACGACTGGCTTGCC…	reverse
fig|363952.7.peg.2299	BBVD01000007	Transcriptional regulator, Crp/Fnr family	1.48512	1.25485e-23	2.25602e-22	0.148227	183.52	21.65	21.65	GTGCGCGAACGCGTGCGTGCCGAGATGCGCGAGGTGGACCTGCCCGCGGGCACTGCGCTGTGCCGTATGGGAGATGCGCCTCGGCACTGGTATGGCGCCATCGAAGGGCTGCTCAAATGGTCGGTGAGCAGCGCCGACGGTCGCTCGGTCACGCTGGGAGGTCTGTCGGTGGGCAGCTGGTTCGGCGAGGGAACGGTGCTGCGCGGAGTGGCGCGCACGGCGGACGTGATCGCTCTGCGAGACAGCCGCGTGGCCTTGATGCCTGCCGAGGTCTTTGAATGGCTGCGCGGCAGCGAGCGCAGCTTTGAAGCCTTTTTGCTGCGTCAGATCAACGAGCGCATGCACTGGTTCCTGGGCAACTTTGCGGCCCACCATCTGCTCGATACCGACAGTCAGGTG…	reverse
fig|363952.7.peg.122	BBVD01000027	Permease of the drug/metabolite transporter (DMT) superfamily	1.48478	8.76692e-14	7.1972e-13	0.199078	482.344	12.14	12.14	ATGGAAAAATACCGGGGTTGGTCCATCTACGAGGTTGTGATGCCCTTGTTTCACACCACTGTGTTGACTGGTCTGGCGATGCTGGCCTTTGCCGGCAACTCGCTGCTGTGCCGCCTTGCGCTCCAATCCCACTCCATTGATGCCGCGAGCTTTACGGCAGTGCGCCTGGCTTCGGGCGCGGCCATGCTGGCGCTGGTCGTGAGCCTGAAACGCGCTCCCTCTACCGGTGTTGGCAACTGGACGTCGGCGGGCTTGTTGTTCGCTTATGCGGCGTTGTTTTCCTTCGCCTACGGGAGTCTGTCGGCCGGTGTCGGTGCCTTGCTGCTTTTCGGCGCGGTGCAGGCGACGATGGTGGGCGTGGGCCTTTGTCGTGGCGAGGCACTTTCACCCCGGCAGTGG…	forward
fig|363952.7.peg.2069	BBVD01000008	UPF0394 inner membrane transport protein, YeeE family	1.47563	6.61119e-15	6.00756e-14	0.189385	180.497	13.22	13.22	ATGAGTCCTGCCGAGTTTGATTCCCTGACGGCCACCGTTCTGGTGGCCATTTTGTTGCTGGCCGCTGTGCTGGGCTTTGTGATGCGCGAGACCCGCTTTTGCACCGTGGGCGCCATCAGCGATGTGGTGTATCTGCAGGACTGGGGACGGGCGCGCCAGTGGTGCATGGCCATCGCTGTAAGCATGCTGGGCTTCACGGCGCTGGCGCTGTGGGGTCAGTTGCAGGTGGGTGATGCCCTTTATGCCAGCCGCCGCTTGCTGTGGCTTTCGGCCCTGGCAGGAGGGCTGTTGTTTGGCGGTGGCATGGTGCTGGCATCGGGTTGCGGGGCCAGGAATCTGACCCGGCTGGGCAGCGGCAGTCTCAAGGCGCTGGTGGTGCTGCTGGTCATGGGCGTGGCC…	reverse
fig|363952.7.peg.836	BBVD01000014	hypothetical protein	1.4752	2.91239e-19	3.8647e-18	0.164423	907.778	17.41	17.41	ATGGCGAGAACCATCGGTGAAGTGAGCTTGGCCGCAGAACTTTGGACGCCTGCCGTGCAGCAGCGCTTTGAAGCGCTGTTCGCCGTGGCCGCGCGCAAGTCGCTTTCCGGCTGGCGTCAGGTTCCGCGCCATGCGGCCGAAGTGCTGGTGATCGAAGGGCTGGAGAGCCTGCTGGCCAGGGCCGAGGCGAGAGCTCCTTGCGTGGTCTATCTTGGCGGCGAGCCGGCCATGCAGCCGCTGGGGCGTTCTTCCCAGGGCTGGGCAGTACATCTTGATGTGGACTTCACGCTGTCCGACCTGATCGACATGCTCGACCGTGCCGCGGTTTTCCTCATGGACTGGAGAGCCCGGCACAGGGCCGGTGAGCCCCTGTCGCTGCAGCGTGCCTTGCAAGAGCTT…	reverse
fig|363952.7.peg.2379	BBVD01000007	hypothetical protein	1.47246	1.03723e-12	7.61752e-12	0.206647	1332.68	11.12	11.12	GTGGGAAGGAAATATCACAGCGCAGTTGGCTCAAGCTATAGGTGTCACCCGGGAAGCTGCAGAAAGCAGAAACAGCTTTCCATCCTCGCCATTGAACGGCAGCAAGCTTTCGCCAGATTGCAGGGTTTATGTAGGAATTATGGAGAGCCGTAG	forward
fig|363952.7.peg.3211	BBVD01000005	UPF0229 protein YeaH	1.46779	1.05961e-15	1.02211e-14	0.183022	540.976	13.99	13.99	ATGGCACTGCATATCATCGACCGCAGGCTCGCAGGCAAGAATAAATCAGTGGGTAACCGCGAGCGGTTTGTGCGGCGTTTCAAAGAGCAGATCGCGGAGGCGGTGCGCAAAGCCGTGTCTGCGCGCGACATCCGCCATATCGATCAGGCGGAAAGCATCACCATTCCGAAAAAAGACATTCAGGAGCCGGTCTTCAGGCATGGTCAGGGTGGTATCCGCGATATGGTGCTGCCCGGCAATCGCGAGCATGTGCGCGGTGATCGCATTGCCCGCCCGCCTGGTGGGGGCGGCGGTTCGGGGTCGCAGGCCAGCGATAGCGGTGAGGGGCAGGATGACTTCACTTTCACCTTGACCAAGGAAGAGTTCATGGAGCTTTTCTTTGAAGATCTGGCGCTGCCG…	reverse
fig|363952.7.peg.420	BBVD01000020	FIG00538168: hypothetical protein	1.46726	1.94729e-24	3.63108e-23	0.143824	214.06	22.44	22.44	ATGAACCATCAAGATCTGATCGCCATCGATTTCCACACCCATGCGGAAGTCAGCTGCCGCAATCCCTTTGACAGCTACGGCGAGGAGTACGACCGCGCGGCCGACAAATACTTCGGCAGCTCATTGCGCCCGACGATCGCCGAAACCATTGCCTATTACCGCGAGCGCAAGATCGGTCTGGTGATGTTCACGGTGGACAGCGAGGCGCAACTGGGTCGCCGCCGCATCCCCAACGAAGAGATCGCCGATGCCGCGCGCGAGAACAGCGACATGATGGTGGCGTTCGCCAGCATCGACCCGCACAAGGGCAAGATGGGCGCGCGCGAGGCCGAGCGCCTGATCACCGAATGCGGCGTCAAGGGCTTCAAGTTCCATCCCACAGTGCAGGGCTTCCATCCC…	forward
fig|363952.7.peg.4609	BBVD01000002	FIG015373: Membrane protein	1.46325	8.0054e-14	6.65922e-13	0.195878	577.529	12.18	12.18	ATGCCTGTAGACGTAAACCTGTGGCCGCTGATCGGCGTGCTCATCATCATTGCTGGCTTCGCGCTGCGCTTTAATCCCATGCTGGTGGTCATCGTGACCGCCATCGGCACAGCCTTTGCGGCGGGCTTTCCGCTGGACAAGGTTCTGGCCGCCATCGGGACCGGCTTCATCAAGACCCGCAACCTGCCGCTCATCATCTTGCTGCCGCTGGCCGTGATCGGCCTGCTGGAGCGCCATGGCCTGCGTCAGCACGCACAGAACTGGATCAGCTCCATCAAGTCGGCCACAGCCGGCCGCCTGCTGATCGTCTACCTGGCCGCGCGTCAGCTCACGGCAGCCATCGGCCTGACCAGCCTCGGCGGGCATCCCCAGATGGTGCGTCCGCTGCTGGCTCCCATG…	reverse
fig|363952.7.peg.2828	BBVD01000006	hypothetical protein	1.46265	1.51195e-08	6.78958e-08	0.25841	57.6033	7.17	7.17	ATGGAGCTCGAGCGCCAGCGCCGTCTGGCTGCCAAGGCGGATCCTGTGTCCGTGCACAAGGGTTGGCGGGTCTCTGGTATCAAGCCCGGAATGCTGGATGAGGCGAAGCAGGCGCACGAGCGGCTTTGCCAGATGGCCCAAAAGGCCCGGGGGCAAACTGCCGGAGCCCTTCGATGA	forward
fig|363952.7.peg.2816	BBVD01000006	hypothetical protein	1.45499	1.30341e-11	8.3605e-11	0.214972	66.4513	10.08	10.08	ATGAGCAAGGCAATGAAATTGACAGGCTATGCGTTGAAGCTGGTTCCCAAGGCGCCGGGATCCAAGTACGGTAATAAGAAGATCGTTGCGGCGGACGGTACCGAGTTCGATAGCTTGGCTGAGCTGCACCGTTGGTCCCACCTCCAGATGCTGCAGCGAGGTGGTTACATCAGCGATCTTCGCCGGCAGGTGGTGTTCGAGATGGTCCCATCGGTGAAGTTTGCTGGCGCTGCGCGCGCTCGGCCCGCCATTCGCTACATCGCTGACTTCGTGTACCTGGAGAAGGGCTCAGAGGTGATCGAGGATGTGAAGGGCGTGGAGACCCCTGAATTCAAGCTCAAGCGTCACCTGATGAAGGCTCTGCTGGGCCTGGAAGTGAGGCTTGTCAAATGA	reverse
fig|363952.7.peg.2818	BBVD01000006	Primosomal protein I	1.45398	3.65657e-17	4.04887e-16	0.172611	111.455	15.39	15.39	ATGAGCAAGCTCCCATGGTTCCGCACCTACACGCGGATGGTCGATGACGACAAGTTGAAGCTTCTGGCCTTTGAGGACCGTTGGCACTTCGTGGCCCTGCTGTGCTTGAAGGGTGAGGGCCTGCTGGACAAAGGCGATGCACCTGCGCTGCTGATGCGCAAGGTGGCAGTGAAGCTGGGTCTGGATGTGCGCAGCCTGGAAGAGGTGGCACGCCGCCTGGCTGAAGTTGGGCTGATTGAGCAGGCCTCCCTACAGCCCTCCAAGTGGGCCACTTTGCAGATGCGCAGCGACACCGACACCACTGCAGCGGAGCGCAAACGCCGCCAGCGCCAGCGCAAAAAAGACGCTGCTCCAGAGGGAGAAGAGGGTGGTCACAAAGAGGTCACGAGTGAGTCACGC…	reverse
fig|363952.7.peg.4128	BBVD01000003	Putative periplasmic cytochrome type-C oxidoreductase signal peptide protein (EC 1.-.-.-)	1.45379	2.24765e-44	9.24117e-43	0.104036	1139.8	42.03	42.03	ATGATAAAAACTTGGACCACGGTATTGGCAGTAGTTGTCGCATCAGTGACCGGCGCGGCAAACGCCCAGGCTGTCAAGGGCGATGCAAAGGCTGGCGAGGGCAAGATCGCCATGTGCATAGGCTGTCATGGCATCACCGGTTATCAGGCCAGCTTCCCTGAGGTTTACAAGGTGCCGATGATCGGCGGGCAGAACGAGGCCTATATCGTCTCGGCTCTGAATGCCTATAAAAAAGGCGAACGAAAACACCCCACCATGCGTGGCATTGCCGACTCACTGAGCGAGCAGGACATGGCCGATGTGGCGGCCTTCTATGCAGGTCATGGCAAGGCCAAGGACGGCAAGGCCAAGGAGGCGAACCCTGCTGTCACGGCGCTGCTGCAAAAAGGCGCCTGCTTC…	reverse	1.-.-.-
fig|363952.7.peg.3684	BBVD01000004	Transcriptional regulator, Crp/Fnr family	1.45198	3.80187e-52	1.92628e-50	0.0955551	689.149	49.72	49.72	ATGCTTCTGGGCATGAGTCAAGAACTGTCCCTGCATCAAAGGCGGCGCAAGCCTTTGAGCTCAGAACTCGATGGCATTCCCTGGTGGCCCGTTCTGTTGCCCATGGAGCGTGAAAACGTGGCACGCGTGCTGCTCGTCGGCGATGCCGAGCCGGGCGACTATGTCTGCCGCACTGGTCGCCCGCCTACCTACTGGTTTGGCGTGGTCGACGGCCTGCTCAAGATGAACACCGAAAGCGCCGACGGAGTCAGCATGACGCTGGCCGGCCTGCCTCCCGGCGGCTGGTTTGGGGAGGGAACGGTCATCAAGCGCGAGCCCTATCGCTACAACGTGCAGGCCATCCGCAAGACGGTTGTGGGTGGCCTGCCCATAGACATGTTCCACTGGCTGCTTGATCAC…	reverse
fig|363952.7.peg.924	BBVD01000013	Nodulation protein N-related dehydratase	1.45087	1.90192e-16	1.96702e-15	0.176331	115.938	14.71	14.71	ATGAATGCAGTCGCAGACAAGATGCTGTTTGACTCGGCAGCCTCGGTGCAGGCATCGGTGGGGCGTCAGCTGGGTGAGACCGAATGGGTGCAGATCACGCAGGAGCGCATCAATCAGTTTGCCGATGCCACGGGCGATCACCAATGGATTCATGTGGACCCCGAGCAGGCCAGGAACGGCCCGTTCGGCGCCTGCGTGGCCCATGGATATCTGACGCTGTCTCTGGCCAATCTGTTTTTGCCTCAGCTGGTCAGCTATCAGGGGCTGAAGATGGGCGTCAACTATGGTTGCGAGAAGGTGCGTTTTCCGGCTCCGGTTCTGGTGAACAGCTTCGTGCGTGGCAGCGGCGAGGTGGTGGCGGCGACGCCTATCGGAGAAGACGGCGTACAGGTCACGATC…	forward
fig|363952.7.peg.821	BBVD01000014	ABC transporter, substrate-binding protein (cluster 7, di-/tri-carboxylate)	1.45004	1.64936e-43	6.56604e-42	0.104837	530.62	41.18	41.18	ATGAAACGCCGCAGTTTTACCCAATCCCTGATCAGTGCCGCAGCGGGGGCTGCCCTGCTGAGCGGATTAGCCACCACCGCCCAGGCCGAAGGCCTGTCCAACCGCCCCATCCGCATCGTCGTACCCTTTGGTGCCGGCGGCGTGGCCGATGTGACGGCCCGTGTGGTGGCGCAGCAGCTGTCCACCCAGCTCGGCCAGCCCGTGGTCATAGACAACAAGCCCAGCGCGGGCGGTATCGTGGCGGCCGACACCGTGGCCAAGGCTGCGCCCGACGGACATACGCTGTTTCTCATGTCCAACGGCAGCGCCGTCACGGTGAATCTGTTCAACAGTCTGCCCTTCGACATGGTCAAGGACCTGACGCCCATCTCCACGCTGGGCTACTTTGACATTGGCGTC…	forward
fig|363952.7.peg.3947	BBVD01000003	hypothetical protein	1.44943	5.68236e-09	2.70168e-08	0.248793	46.7986	7.57	7.57	ATGTCTCCAAGTGAATGCAGGCTTCGACGCACAGCCACGGGCGCGGCTTGCCCGCCCTGTGCAATGCCGCCAGGCATTCAGAAGACATGGGCAACACCGGCCGGCAGGTACCGGATCGTCGAAATTGAAAGCAATTTCAATGTAGGAGAGCTGTCCGCAAAGCGTTTGCCCTAA	forward
fig|363952.7.peg.4723	BBVD01000001	Probable proline-rich protein	1.44461	1.71426e-19	2.2869e-18	0.159976	198.209	17.64	17.64	ATGTATCTAGTCAAAACACCCGAGGGCCAGCTGGCCTTCAAGGAGCGCCATGCCGATCTGAGCCAGCGGCTGCGCTCGGCCTTTTTGCTGTTTGACGGTCGTCGCAGTCTCATGCAGGTGCTGGAGGCGACCTCGGCGCTGGGGGTGAACAAGGACGATATTCTGGCGCTGGTCGGCAAGGGCTGGCTGGCCACAAGAGAGTCGTCCGTCGCGGCCGATGCAGCAGTACAGGCCCATGCATCTTCGCTCTCAAAGAGCAGTTCGGCATCGTTGGCAGCTGCTGACGTCGACCCTGGCAGCGCCCAGAGGCGTTACCAGAGAGCCTATCCGATAGCAGTGTCCATCACGGGGGCTCTGGGGCTCAAGGGCTTCAGGCTGAATCTGGCGGTGGAGGCGGCC…	reverse
fig|363952.7.peg.2775	BBVD01000006	hypothetical protein	1.44448	1.55631e-20	2.26932e-19	0.155503	144.08	18.64	18.64	ATGGAAACGATCGAACAGATGGCTGAAAGACACATCCGCGAGTCTGAAGCGGACTTGGTTCATATCGATGTGTTGATGAAGCGTGCACAGAAAATGAGTGCGAACGCTGCCGATCAAGTGGAAGCGGAGAGGCTTTTGGATCAAGCCATGAGGCAGCGCGCTAAGTTAGATCTGCATCTCGCGGCCCTAAAGAGCAAGCAAGAGTCCGATTACGAGAGGCTGGCCGAGGAGGGCAAGCGCTTTAAGGAGACGCTTGAAAAAATACGGTCGAATATTGAGGTGATGCTGGCTTCCTGGCTTTGA	reverse
fig|363952.7.peg.834	BBVD01000014	hypothetical protein	1.43931	6.94783e-17	7.47861e-16	0.172416	237.15	15.13	15.13	ATGAAGACCCATAACTCCCTCGTGATTCCGCCACATGCCGTGGAGGCAGGTCAGGAAATCCTGGCGCGCGTGGTTTCCCCGGTGGCGGGCGTCCACATCGCCTTGCTCTGTACCCCTGACGGTTTCGAGATTTCAGCGCTGCGCATTCGCAGCGATCTGCCGACCGAACGACTGTCGGCCATGGCAGGCTCGCTCATGGCCATGGCCAAGGCTGTGGCCAATGAGATCGGACACAGGGATTGCAAGCGCCTGACCTTCGAGACGGAGTCGGGCACGGTGGTCTTCCAGGCGGTGAACGGCTCCTTCACGGCCGTTCTCTGTCTGGTGGTGGATCAGAACGCCTTGTTGGGTCGCGCGCTCTGGGCGGCCGGTGAGGTTGCCACAGGGTACCTGCCCTCT…	reverse
fig|363952.7.peg.3427	BBVD01000005	hypothetical protein	1.43723	9.76489e-14	7.96434e-13	0.193071	84.3958	12.1	12.1	TTGCTGGATGCTTGCCGTCAATCTGGTGCAGGACTCTGCCAGCCATATGCGGTGCGTGATGACGTAGTTGAAAAGCTCTGGCCGGTGCTCCAGACGGGAGACAGGCTTGTGATTGCGCAACGGTATTTGGCCGTGCTGCTGTGGCTGACGACTTGA	reverse
fig|363952.7.peg.4112	BBVD01000003	Uncharacterized DUF2909 protein BB4826	1.43188	3.71923e-21	5.67041e-20	0.151678	255.003	19.25	19.25	GTGATCATTCTCGCCTTTCTCGCCATCTTGGCGAGCCTTGGCAGTGCGCTGTTCTTCATGATGCGCAGGGGCGACGGCAGCGAAAGCTCGGCGGCCGACGACGCCGAGCGCAGCCGCAAGATGTTTCGCGCCCTGGCCCTGCGCGTGGCTTTGTCGGTTGCGCTGTTTCTCTGCGTTCTGCTGGCGGCCAAGATGGGATGGATACAGCCCACGGGCTGGCAGCCCGGGCAATAG	forward
fig|363952.7.peg.3300	BBVD01000005	Malonyl-CoA decarboxylase (EC 4.1.1.9)	1.42476	3.23861e-36	9.9054e-35	0.11338	1184.67	34	34	ATGGGGTGGGCAGCCGAGTGGATTGAGCAAACCAAGCTGTGGGTGCGCGGTGCCGAGGGCGAGAAGGGCGACGGCCAGCATCGCCCGCTGGCGCAACGCCTGGAGGCCACCTTGCGTCGTGGGGAGGAGGCGCTGTCGCCGCGCGAGCTGCGTCGCTTGCTGCTGGACATGCAGCAGGTGGCGGATACCGCGCTCAGCGACGTGGAGGGCGGCCGTCACGCGCAGCTGCTGATGGATTGGTATGCCAAGGCCGATCTGGCCGCGCGCAAGGACTTCTGGCTGCTGGCGATCGAAAAGTTCGGCCCCGATGCCAAGGCGCTGCAGGCGGCCCGCGAGCGCTACGACAAGGCGGGCAGCGATGTGGAACGCGGCGAGGCCGAGATGAGCCTGCGCCGCGCC…	reverse	4.1.1.9
fig|363952.7.peg.1942	BBVD01000008	4-carboxy-4-hydroxy-2-oxoadipate aldolase (EC 4.1.3.17)	1.41568	0.00140361	0.00290811	0.443243	562.101	2.54	2.54	ATGTACGAACTGGGAGTTGTCTACCGCAATATCCAGCGCGCCGACCGCGCTGCTGCTGACGGCCTGGCCGCCCTGGGCTCCGCCACCGTGCACGAGGCCATGGGCCGCGTCGGTCTGCTCAAGCCCTATATGCGCCCCATCTATGCCGGCAAGCAGGTCTCGGGTACGGCCGTCACGGTGCTGCTGCAGCCCGGCGACAACTGGATGATGCATGTGGCTGCCGAGCAGATTCAGCCCGGCGACATCGTGGTTGCTGCCGTCACCGCCGAGTGCTCCGACGGCTACTTCGGCGACCTGCTGGCCACCAGCTTTCAGGCGCGCGGCGCACGCGCTCTGATCATCGATGCCGGCGTGCGCGACGTGAAGACGCTGCAGGAGATGGACTTCCCGGTCTGGAGC…	reverse	4.1.3.17
fig|363952.7.peg.3347	BBVD01000005	PhbF	1.41352	3.16565e-27	6.69997e-26	0.130789	784.936	25.17	25.17	ATGCAAGAAAGCAAAGAGGGCAAAGAGGGTGATGTCCAGGTGGGGAGCCAGCGAATCATCAAGAAGTATCCCAATCGCCGCCTCTACGACACCAATACCTCTTCATACATCACTCTGGCCGAGGTCAAGCAACTGGTCATGGATAGCGAGCCGGTGGTCATCAGGGATGCCAAGACCAATGAAGACCTGACGCGTTCCATCCTGCTGCAGATCATTCTGGAAGAAGAAGCGGGCGGGGCTCCCATGTTCTCCGAGGCAATGCTGGCCAACATCATTCGCTTCTACGGTCATGCCATGCAGGGCTTCATGGGGAGCTACATCGAAAAGAACGTGCAGATGTTCACGGACTTCCAAAGCAAGCTTGCGGGCCAGTCCCAGGGCATGAATCCCGAGGCCTGG…	reverse
fig|363952.7.peg.3382	BBVD01000005	Short-chain dehydrogenase/reductase SDR?	1.41254	6.31661e-41	2.32971e-39	0.105439	457.438	38.63	38.63	ATGAAAGTTGCAGTCATCACCGGTGCAGCCAGCGGAATTGGTGCAGGCCTTGCCAAAAAGGCAGTCACTCTTGGAATGAAAGTCGTGGTTGCAGACCGCGACCAGGCGGGTCTTGAGAAAGTCGCGCTGGAACTGGGAGATCAGGCATTGGCCGTGGCCACCGATGTCACCAGCCAGGCGTCGCTGGATACACTGGCCGACAAGGCCTATGCAGCTTTCGGTCAGGTTGATCTGCTGTTCAACAACGCAGGCGTTCTCAGCACCGGCAATAGCTGGGAGATCAGCGATGCCAAGTGGCAGCAGGCCTGGCAAGTCAACGTCAACGGCATTGTCAATGGCCTGCGCGCTTTTGTGCCGCGTCTGCTCAAGGCCAACCGGCCTGCCCGCATCATCAACACA…	forward
fig|363952.7.peg.101	BBVD01000028	hypothetical protein	1.41137	4.23191e-19	5.52793e-18	0.158035	776.56	17.26	17.26	ATGAACAGCCTTTCAGCAGGATTCTCTGATTTGCAGTCGCCATCTCTGGCCGAGGTTGGGCCCGTTGTCCTTGTTCTCCTTCCTGGAATGGATGGCACGGGTGAGCTTTTCGCACCGTTCGTTGCCGCATTGGGGAAGACGACGCCCGTCGTCGTGGTTAGCTATCCAGCTTCCGGTGCGCGACAGACCTATACCGATCTGACGGAACTTGCCACATCGGCCTTGCCGCCCAATGGCCGTTTGGTCTTGTTGGGAGAGTCTTTCTCAGGACCTATTGCCATTTCGCTGGCAGCGGCATACCCGGAGCGCGTTATGGGCCTTGTTCTGTGCTGCTCGTTCGTTCGCAATCCAAGGCCGGGTCTTCGATGGCTCAAAGGCCTGGCGACCATGCCCGTTCCG…	reverse
fig|363952.7.peg.4838	BBVD01000001	Broad-specificity amino acid ABC transporter, ATP-binding protein 1	1.40654	0.000126327	0.000318806	0.366908	701.521	3.5	3.5	ATGAGCGACCTTATTCTCGAAACCAGGCAACTCACCAAAGAGTTCAAAGGCTTTACCGCCGTCAGCAAGGTGGATCTGGCCGTGCAGCGTGGCTCCATTCACGCGCTGATCGGGCCCAATGGAGCAGGCAAGACCACTTGCTTCAATCTGCTGACCAAGTTTCTGGAGCCCACTTCCGGGAGCATCCAGTTCAACGGACTGGACATTACCCGCGAGGCGCCGGCACAGATTGCGCGACGCGGCGTGATTCGCTCGTTTCAGATTTCCGCCGTGTTTCCGCACTGCACCTTGCTGGATAACGTGCGCATAGGCCTGCAGCGCCAGCTGGGCACGGCCTATCAGTTCTGGACCAGCGAGAAGACGCTCAATCAGCTCAATGACCGCGCCATGGAACTGCTG…	reverse
fig|363952.7.peg.2708	BBVD01000007	Long-chain-fatty-acid--CoA ligase (EC 6.2.1.3)	1.40605	2.86983e-20	4.12466e-19	0.152439	2019.5	18.38	18.38	ATGAGTGACCGTCCTTGGCTGAATGCATATCCAGAGGGAGTTCCTGCGGACATCGATGCGTCCCAGTATCCATCGCTGGTGGCCTTGATGGAAGAGGCATTTGCCAAGCATGCCGACAAGGTGGCCTATTCCTTCATGGGCAAGGAGCTGACCTTCGCCCAGGTCGATGCGCAGAGCAAGCTTTTTGCCGCCTATCTGCAAAGCCTGGGGCTGCAGCGCGGCGACCGTGTGGCGCTGATGATGCCCAATATTCCGCAGTACCCGGTGGCCGTGGCCGGGGTGCTGCGTGCCGGCTATGTACTGGTCAACGTCAACCCGCTCTACACGGCACGCGAGCTCGAGCATCAGCTCAAGGACTCGGGCGCCAAGGCCATCGTCATCATCGAGAACTTCGCCAAG…	forward	6.2.1.3
fig|363952.7.peg.926	BBVD01000013	Transcriptional regulator, LuxR family	1.40217	6.84851e-27	1.40213e-25	0.130597	425.471	24.85	24.85	ATGATGGACAGCGCTTTCGCCAAGATGGGTTTTTCCACCTACACGCCAAGTTCCATCGCTTGCGTGATCAAGGATGTGCCCATATTCGACACCCCGGCCCCCGTGCGCGCATCGGCCGATGCACCCTTCGTGAGCGCCGAGCAGTTCAGTGCGCTGATCAGTCAGCTCTATGAAGCTGCCATGGACCCGGAAGGCTGGAAGCCTTTTCTGGAGACTCTGCGTCTGCAACTGGGAGGCAATTACGCCTCGCTCATAGTGCGCCCAGGCTCCGCCGATGATGTGGGGTTGATCGTCTCGGCCGCAGGCGACCGCCGCGATCTGATGCCGAACTGCCCCAAGATCAGCATGAGCCCGTTTCGCAGCATGCCTACCGATCGTATCGTGACCGTGGGGGATGTG…	forward
fig|363952.7.peg.2893	BBVD01000005	hypothetical protein	1.40124	9.34661e-24	1.69864e-22	0.139451	524.815	21.77	21.77	TTGACGGACTTTCTACCCCGGCATGCGCTTGCAGCGACAATAGCGCCATCGATTGCAGCCGATGCGACACGCTTCCTCAGCGTGCCGCGCGCCTGTCCTGCGCAAGCGCTGCGCTTTTTAGCAGTGGCTTGA	reverse
fig|363952.7.peg.2779	BBVD01000006	hypothetical protein	1.39982	4.36832e-26	8.62657e-25	0.132507	429.624	24.06	24.06	ATGACCGATTCCGAAGACGATTTCGATGATGACGACGATGTTGGGGAGTTCGGGGATGTGGAGCGGGAGCTCTACACCTCATTGATCCCGCAGCCCAAATCCAATGTGGCAGTGCTGAACGCTTTGGCTGCTCAGGTGGGCCTCATTGGCCAGGGTGAGTGGATCACCGAGGAAATGCGCACGTTTGCGGGCGCGATCATTGAGCGCTGTGCTCGAAATGCGTACAAGGCTGTGGAAGTGGCAGAAGTTCCGCAGGATTACATAGAGCGGGAGATGCTGCCTGAGCCCCTGGAGGAGATCAGGAAGGAAGACAGCTACACCTTCTCAAAGTCCAAAGTCGCGCTGCTGAATGGACTTGCAGCGGATGCGGGCCTCATTGAGCAAGGGGCTTGGATCACA…	reverse
fig|363952.7.peg.3334	BBVD01000005	hypothetical protein	1.39972	2.45779e-13	1.93536e-12	0.191187	108.089	11.71	11.71	ATGGTCGTTGTACCCCCTTCGGCTCTGGATATCGATCCGAGCGCAGCACGGCAGGCTGCACAGTGGCTTGTGCGGCTGCATGCCGGCGATGCCGACATGACAGTGCATGCCGAACTCATGCGCTGGCGCAACTCGGATCCGAGTCATGAAATGGCCTGGCAGCGCGCCGAACTGGTTCTTTGCAAACTGAATGCAACCCGGGCCGGCAACAGTGCCGAAGCAGGCAATACGCTGGGCGGCCTGAGCGCTGCAGCGCTGCGCGAGGCGAATCGCTCGCAGCGGCGTGCCGTCGCGCGGCTGCTGGCGACAGCGATTGTGGCGGGGCCGATCGGCTATGGGGTCTGGCGTCTTGCGCCCTGGCATGAATGGTCGGCGGACATGCGTACCGACACGGGCGAG…	reverse
fig|363952.7.peg.2812	BBVD01000006	hypothetical protein	1.39664	5.36788e-19	6.92167e-18	0.156848	182.031	17.16	17.16	GTGGGCGGTTTTCTTTTGTCTCCTGCTGGCCGAAAGCCGGCATCTGCCGCCCTGGTTCGCCTCGGCGGCTTTTTTATTCACGGTTCGCTGCCACCGAGCACGCCCGACGATCACGCACATTGCTTCAGGGGCGGATCACTCGGTGGCGGCACCTATTGA	reverse
fig|363952.7.peg.2790	BBVD01000006	hypothetical protein	1.39527	9.38984e-52	4.70994e-50	0.092183	935.488	49.33	49.33	ATGGCACAGCTTGCAATTGCGGCCGTTGGCGCACTGGCTCTGGGCCCGGTGGGCCTGGGTCTGACCACGGCAGGCACTGGCTTCATGCTGGGCAGCCTGGCGTATTCGCTGATGGCGCCAGGCCAGAAGTCCTATGGCGCCAGGCTGGGCGATCTCAAGGTCACCGGCACGGAGTACGGCTCTGTGATCCCGTGGGTGACAGGCGTGCCCCGGATCTCGGGCCAGATCATCTGGGCCAGCGACCGCCGGGAGACGGCTACCGAGCAGGAGCAGGGCAAGGGCGGGGGAGCTACGTCTACCACCTATACCTATGACGTCGACCTGCTGATTCTGCTCAGCGAGAACGAGATCTCGGGCATTAAGCGCATCTGGAGCAATGGCGAGCTGGTGTTTGATGGC…	reverse
fig|363952.7.peg.2819	BBVD01000006	hypothetical protein	1.3947	4.42259e-12	2.99375e-11	0.20146	74.9007	10.52	10.52	ATGCGTAGAACTATCAAACAAACACATCGCGCGCTGTTCCTGGCTCTTCAGGCAGACGCAAAGGAATATCCCGGCGGCATTCGCGCTCTTGCTGAAATTGCCGGACTGAATGGCAACACCCTTGCCAACGGCATCAACCCCGATCACGAGGCCGCGCCACCTTCTTTTGGCGTTGTGGTCGAAATCATCGTGCTGGCGCAGGCACGCCGCGCGGTCTTTGCCTTGGCTCATCTGGTCGGGCAGGTGCCTATGGACTTTCAGATGGAGGACCGTAGCCCATCTGACTCCATTCGCCTTTTTATGGAGTTGGTCAGCACTGCCAGCAAGTCCCTGGCAGAAGGCTCGCCCCGAGCTCAGGATGGCCACTTTTGCGCGGACGACCGTCGCGCCTTGGAGCCG…	reverse
fig|363952.7.peg.4109	BBVD01000003	Heme O synthase, protoheme IX farnesyltransferase, COX10-CtaB	1.39079	3.0042e-39	1.03213e-37	0.106111	569.57	36.99	36.99	ATGCAGGCAGAAATCTCGGAATTGAAAGGCGCTGCTTCGGCGGCAGGAACTGCTGCTTCGCGCTGGGCGCAGTACCACGCGCTGACCAAGCCCAAGGTGGTGCAGCTCATCGTCTTTTGCGCCTTCATCGGCATGGTGCTGGCCGTGCCGGGCGTTCCCGGCTGGCAGGACTGGGGCCGCATGCTGGTGGCCTGTGCCGGTATCTGGCTGGTGGCTGCGGCGGCAGCAGCCTTCAACTGCCTGGTCGAGCGCAGCATCGATGCGCGCATGAAGCGCACGGCCTGGCGGCCCACGGCACGCGGCGAGCTCTCGCATTCCCAGGCCTTGCTGTTTTCGGCCTTGCTGTGCGCCGCAGGGGCCGCCATCTTGCTGCTGGCCGTGAACGTGCTCACGCTATGG…	reverse
fig|363952.7.peg.2817	BBVD01000006	hypothetical protein	1.38748	9.95277e-13	7.33085e-12	0.194566	83.2383	11.13	11.13	ATGAGAAGCAGCTACGAAATCTCAAGCCTGGCATCGCGTGCTGTGCGCAGCGCCGGACAGCAGCAAGGCCATCTGGCGCCGCGCCCCGAAGCATCGCAGCGCATTCGCAAGTTGTTTGTGGTGCTGCAGGGCGCCTACGGCACAGCATTCCTGGCCAAGTTCAGCTCCGGCGAACTGAACGAACGCCGTGAGGACAAAGGGGTACGAGCTGCGCAGCTGGTTTGGGATGCGGACTTGGCGAAGTTCACGGATGACGTGATCGAGGCAGCTTTCCAGAACATCAAGCGCGAATGCCCGGAGTTTCCGCCGAGCCTCCCCCAGTTTGAAAAGGTCTGTGAGGCCCTGACACCCCGCAAGACCTACTTTGAAGAGAGCGGCCTGCTGGCGCTGCCTGCGCCC…	reverse
fig|363952.7.peg.3048	BBVD01000005	Formate dehydrogenase O alpha subunit (EC 1.2.1.2) @ selenocysteine-containing	1.38121	3.47045e-27	7.2836e-26	0.127899	1683.4	25.14	25.14	ATGACGAACCATTGGGTCGACATCAAGAACGCGGACGTTATTTTGATCATGGGCGGCAATGCCGCCGAAGCACACCCCTGCGGCTTCAAGTGGGTGACCGAAGCGAAGGAGCACAACAAGGCTCACTTCATGGTGGTCGATCCGCGCTTCAACCGCTCGGCATCCGTGGCTGACTTCTATGCGCCGATCCGCTCCGGCTCGGACATCGTCTTCCTCGGCGGCGTGATCAATTACCTGCTGACCAACGACAGGATCCACCACGAGTATGTGAAGAACTACACGGACTTCTCATTCATCGTGCGCGAGGACTTTGCGTTCGACGAAGGTATTTTCTCCGGCTACAACCCTGAAAAGCGTACCTATGACAAGGCGTCGTGGGACTACGAACTGGGTGAAGAC…	forward	1.2.1.2
fig|363952.7.peg.2166	BBVD01000008	ABC transporter, permease protein 2 RSc1752	1.37635	1.80154e-27	3.84533e-26	0.126744	290.352	25.42	25.42	ATGTCTTCGATTGCAAAAACATCCATGAATTCTTCTGCTGCCGACAAAGCTCGGTCCCAGGGACATTACCGCTTCAAGCCCTTGAACATAGGGCGAATTCTGGTCTGGGGCCTGTTTGCGCTGGCGCTGATCGTGGCACCGCTGATCTTCACCAGCTCGCTGGCTCTGACCATGCTCAGCCAGATCGGCTATCTGATCATCATCTGCCTGTCCTACAACATCCTGCTGGGGCAGGGCGGCATGCTGAGCTTCGGTCATGCGGTCTATACCGGCCTGGGGTCGTTTCTGGCCATTCATGCCATGAACAAGGCTGCTGCAGGCGAGATGGCAATTCCGCTGGTGCTGATTCCCGTTGTGGGTGGCCTGGCGGGCATGTTCTTCGCTGCGCTTTTCGGCTAT…	reverse
fig|363952.7.peg.3948	BBVD01000003	3-demethylubiquinone-9 3-methyltransferase	1.37074	2.02386e-07	7.73165e-07	0.263749	44.0588	6.11	6.11	ATGGTCAGCAAAAACACGATTTGTCTCTGGTACGAGGGCGAGGCCCTGGAAGCCGCCAGGTTCTACGCCCAGATTTTTCCCGACAGCGCCGTGGGCGCGGTTCACCACGCACCGGGCGACTACCCCTCCGGCAAGCAGGGCGATGTTCTGACGGTCGAATTCACGGTCATGGGCATTCCCTGCCTGGGCCTGAACGGCGGCCCTGTCTTCAAACACAACGAGGCGTTTTCGTTTCAGGTCGCGACGGACGATCAGGAGGAAACGGATCGCCTGTGGAACGCCATCGTCGGCAACGGCGGCCAGGAAAGCCAGTGCGGCTGGTGCAAGGACCGCTGGGGGCTGTCATGGCAGATCACGCCGCGTGTGCTGACCACGGCCATTGCCGACCCGGATCGTGCG…	reverse
fig|363952.7.peg.4693	BBVD01000002	Hydrolase, alpha/beta fold family	1.36887	6.89785e-25	1.29586e-23	0.132874	2247.22	22.89	22.89	ATGCCTTTTGCCCAGGTCAATGGTCAGAATATCTACTACGAGGACACGGGAGGGCGTGGCCCGGCCATTGTGTTCTCGCACGGCCTGCTCATGGATCACACCATGTTCGAGCCGCAGATTCAGGCTTTGCAGGGGCAGTATCGCTGCATCAGCTGGGATGAGCGCGGTCACGGGCAGACCGCAGATCCCGAGCATTGCGAAGCGTTCAGCTACTATGACTCGGCCGATGATCTGGCGGCCTTGCTCAAATATCTGGGTGTGGAAAAAGCGGTGCTGGTGGGCATGTCGCAAGGCGGCTATCTGTCTCTGCGCTGCGCGCTGATTCATCCGGATGTCGTGGGCGCGCTGGTGCTGATAGACACCCAGGCCATGCTGGAAGACCCCGAGCAGATGCCGCAC…	reverse
fig|363952.7.peg.3431	BBVD01000005	Transcriptional regulator, AcrR family	1.36552	4.92563e-22	7.99578e-21	0.141508	377.215	20.1	20.1	ATGCAAAAAGAACCTTGGACATTCTTTCCAAATTCCGGCTCCCGCCATATTCAAACTCTTAGTGTGGCTCTGAGGCTTTTTGTAAGGAATGGCTTCTTTAACACTTCAATCCAAGAGTTATGCACCGAGGCCGGAGTTTCTATCGGCTATTTCTACAACCATTTCACTGATAAAGAAGGCATTGCTAGGGAGCTTTATCGACACCTGCTCTCCCGCATGAATGTGCTGTTGGATGTAATTGAAGTGCAGCACGCAAGCAGCCGCGAACGCTGTGAAACCGTACTGCGCATGCTGTTCGCCTTGGCTGAAGCCGAGCCTGATGCAATGGGTTTTGTGGTCAACGCACGCCACCGCGAGTTCCTGCCAGAGGAGCAAGCGATCTGTTCCGCTTCCGCATTT…	forward
fig|363952.7.peg.77	BBVD01000028	hypothetical protein	1.36523	1.13622e-23	2.05009e-22	0.136128	464.01	21.69	21.69	ATGGCTGCGGCCGACAATTTCACCGTTGAACTTGTGAAAATAGGCAAGATTACTGCTGGCGGACACATATCTGGAGCCATCGGTGAAACCACGTTTGTCAATTACGGTTATGTCGCTCGACGAATATATCTTCAGGGGGATGGCATTGAGGTCCGACCCAGAGTGCCATCTTGCGCACTGCAAACAAAAACTGTCAGTGTTGAACTGGAGGGCGACATTAGCGAGCTGACCGACAAGAGCGCAGGGCCAACCAAAGATTTCAACCTGAGGCTGCAGTGCTCGGGCGGAGATGCCCACACAACGACAAGAATGTTCATTGTTATGTCGGATCCCATGAACCCCTCTAACCGTTCGAGCACACTTTCTCTCTCCAACGATTCCGAGGCAAAGAATGTCGGG…	forward
fig|363952.7.peg.3519	BBVD01000004	TRAP-type C4-dicarboxylate transport system, small permease component	1.36095	1.34472e-19	1.823e-18	0.15027	177.782	17.74	17.74	ATGCAAAAAATTCTGCTTGCTGTCGATGCGTTCTCGACCTTTATCGGCAAGGTGGCGGCCTGGGCCGTGGTGCTGTTGACAATGCTGATCAGCTGGGAGGTGTTCTCCCGCTACGCACTGAACAAACCTCACGCCTGGGTGCTGGATGCACAGATCATGCTCTACGGCACCATGTTCATGCTGGCCGGCGCCTACACCCTGTCCAAGAACGGCCATGTGCGCGGCGATGTGCTCTACGGCTTCTTCAGCCCGCGTGCGCAGGCTGCCGTGGATCTGTGCCTGTACATCCTGTTCTTCCTGCCTGGCGTACTGGCGCTGACCTGGGCCGGCTGGACCTATGCCCACGAATCGCTGGACATTCGCGAGCAGACCTTCTCTGCCCATCCGTTGCCGCTGTAT…	forward
fig|363952.7.peg.1644	BBVD01000009	hypothetical protein	1.36046	2.32161e-10	1.30405e-09	0.214638	74.7753	8.88	8.88	ATGAACAGACTCACTCAATGGCCACGCATCGAAGTGGATGTGAACATCAAGCTGACCATGGCCGAAGTGCAGGCGCTTGAAGCGCTTGCGGGCTATGGCACGGATAGCTTTCTTGAAGTTTTCTACAAGCAGATGGGCAAGCACTACCTGAAACCGCATGAGGCAGGCTTGCGCAGCCTATTCGCCACCATCAGCAGCGAGCTGCCCCCAATCATCAAGCGTTACCAGTCTGCGAAGCAGGCCTTCGCCCTGGCGAACCCGGTAATCCGCAGCCGGGAAGACCATGATGCGCTCATTGCTCACGTGGAGGCGAATGCAGTTAATGCCACACAGCGCGCCCAAGCGCAGAAAGTGCAGAGCAATGGCTAA	forward
fig|363952.7.peg.1968	BBVD01000008	Maleylpyruvate isomerase (EC 5.2.1.4)	1.36015	0.000336615	0.000786794	0.379363	19.1557	3.1	3.1	ATGAAGCTCTACAGCTTTTTTCGCAGCGGCACCTCGCACCGCCTGCGCATCGCCCTCAATCTCAAGGGCCTCACGCCCGACTACTTCCCTGTCGATCTGCGTGTGGACGAGCAGGCCGAAGCGCCGTTCAAGCGCATCAACCCTCAAGGCCTGGTGCCCGCGCTGACGCTGGACAACGGCGAGACGCTGATCCAGTCGCCCGCCATCATCGAATGGCTGGAAGAGCGCTACCCCGAGCCTGCGCTGCTGCCTGCCGACCCCGAGGCCCGCGCCCATGTGCGCGCCCTGACGGCCATCGTGGGCTGTGATGTGCACCCCATCAACAACCGCCGCATCCTGCAGACCCTGCGCCAGCAGTTCGGCGCCGACGAGGCCGCCATCAACGCTTGGTGCGCCACC…	forward	5.2.1.4
fig|363952.7.peg.835	BBVD01000014	ATP/GTP-binding protein	1.35892	1.02351e-20	1.50998e-19	0.145594	214.065	18.82	18.82	ATGACATCTTTCATGCCCATGCAGCCCGGCCAGGGCCTGCTGCGGGTGAGTCTGCTGGGGCCCATGGGCGTGGGCAAGACCACGGCGCTGCGCAGCCTGTGCGGGGAATTCATGGCAGGCAGCGATGTGCGCAACCTGGACAAGGCGACGCACAGCAAGGAGTTCACCACGGTAGGGGCGGAGTTTGGCGAGATCGACCTGGGCTCTGGCGAGCGACTGCAGCTGGTAGGCAGCCCCGGTCAGGATCGATTCGATTTCGTGCGCCGCTGGGTGCTTTCTGCATCGGTGGGAGCGCTGCTGATGGTGGACGTCAACGATGCGGGCGCGGTGGACTACGCCTGCGAGATGCTGACGGGGATCGCAGAGCTGGACCAGGCACCTTTGATGGTCATTCTCAGT…	reverse
fig|363952.7.peg.3496	BBVD01000004	Enoyl-CoA hydratase (EC 4.2.1.17)	1.34777	4.01074e-11	2.4534e-10	0.204094	118.779	9.61	9.61	ATGACTCATAAAGAAATTGCAGTTGAGTTCCGTGGCGAAGCCGAACAGGTTGCCGTCATTCGCCTGATGCGTGCCGCCAAGCGCAACGCCTTGTCCGATGGGCTGGTGCTGGGTCTGCGCGATGTATTCATGAATCTGCCCGCCAGCGTGCGCGCTGCAGTGGTGGATGGCGATGGACCGCATTTCTGCGCCGGCCTGGATCTGAGCGAGCTCAGCGAACGCGATGCGGCCCAGGGCGTTCTGCACTCACGCATGTGGCATGAGGCGCTGCGCCAGGTGCAGTTCGGCGCGGTGCCCGTGGTCGCCGCCCTGCATGGTGCCGTGGTGGGGGGCGGCCTGGAGCTGGCCAGCGCCTGCCATATCCGTGTGGCCGACAGCAGTACTTTCTATGCCTTGCCC…	reverse	4.2.1.17
fig|363952.7.peg.4110	BBVD01000003	Hypothetical protein in cytochrome oxidase biogenesis cluster	1.3455	1.74086e-30	4.32285e-29	0.117244	339.794	28.36	28.36	ATGCAGGCGCGAAGCGGTCGCTGGAAGATGCTGGCCGTGCTGCTGGTCTGTGCGGCGCCGGTGCTGGCCTCCTACTTCACCTACTACGTGTTGCGTCCCTCGCAGCAGCGCAGCTATGGCGAGCTGATTGCCGAGCAGCCCGGCCTGCCCGAAGTGCAGGGGCAGACGCTGGACGGCCGCAGCGTGAATCTGAGCAGCCTCAAGGGCCAGTGGCTGCTGCTCAGCACCAGTGCCGGAGCCTGCGGGCAGCGCTGTCAGGACCATCTCTATCTGCAGCGTCAGCTGCGTGAAACCCTGGGCCGCGAAAAAGACCGGCTGGACTGGGTCTGGCTCATCAGCGACCAGCAGCCCGTGCCTGAAAAAATCCTGCCTGCTGCCGAGCAAGCCACAACGCTGCGT…	reverse
fig|363952.7.peg.3867	BBVD01000004	BUG/TctC family periplasmic protein	1.34086	4.67563e-23	8.00442e-22	0.1356	254.843	21.1	21.1	ATGCAACGCAAAAAATTTCTGGCCGCACTGGTCTGCTCGACGCTGGCATGGGCTGCAGGGCCGGCCGCCATGGCGCAGGAAAAGCCCCTGGAATGGGTCATAGGCTACGCCGCAGGCGGGGGCTCCGACGTGGTGGCCCGCGTGATTGCCGAAGCCATGGGCCGCAATCTGGAGCGCCCCATCGTCATCAACAACAAGCCCGGTGCGGGAACCAATATCGCGGCCGAGTACAGCGCGCGCTCGCATGACTACGGCAACCTGATGTTCACGGCCGACTTCGCCACGCTGGCTGCCAATCCGTTTCTGTTCCGCAAGCTCAACTACAACGCCGAAAAGGACTTCAAGCCCGTGGGCATGCTGGTGCGCTTCCCCATGTTGCTGGTGGTCAACAACGATGTG…	reverse
fig|363952.7.peg.2420	BBVD01000007	Acyl-CoA dehydrogenase	1.33779	1.76029e-39	6.21803e-38	0.101753	700.986	37.21	37.21	ATGCAGGCCCTGGACACCCATGACGTCTTCAACCAGTTCGATGAGCTGACCGGCATCAATCTGCTGCAGGCCGACGCTGCCTTGCAGGAAGTGCTGCAGCGCCAGCAGGCGCAGGGCTTTGTGCCGGCTCTGAACCGCTTTGCGCAACAGCTTGGCGAGAAGCACAACTGGGAGCATGCCGAACTCGCCAACCGCCATACGCCCGAGCTGCAGCGTTTTGACGCACGCGGGCGTGTGCTAGATGCCGTGGAATTCCACCCCAGCTGGCACCGCCTCATGGAGCTGTATCGCAAACAGGGCCTGATCTCCTTGCCCTTTGAGAGCCCAAGCCGCGGCCGCTGGAGCGCCTGGGCCGCCGGCTTTTACCTGCACGGCCAGGTGGAGCAAGGCACGCTATGC…	forward
fig|363952.7.peg.2833	BBVD01000005	RNA polymerase sigma factor	1.32649	1.96701e-21	3.05465e-20	0.139531	1467.99	19.52	19.52	GTGCCGCCTGCTGCCGCCCTCCAAGACGACGCTTTCGACCATGACGCTGCGCTTCAGGCCTGTGCGCGAGGTGATCGCGAAGCCCTGCGCAGCATCTATGAGCGCGAAACACGCTATCTGCTGGGTGTTGCTCTCAGAATAGTTCGTGACCGCGCTACGGCAGAGGATGTGCTTCACGACGCTTTTGTGTCCATCTGGGAGCGTGCATCGAGCTTCGACGCCAGCCGTGGTGCTGGCCGAGGCTGGATTTACAGCATCGTAAGACATGCTGCACTAAATCGGGTGCGTGATAGCGGGCGAGAAACCATGTTGGATGAACCGGCTACAGCACACCTGGACGCACAAGCGGCTTTTGCGGCCTGGCAGGAAAGTGGTGATGAGCTTGCACGACAGGCCTCA…	forward
fig|363952.7.peg.4231	BBVD01000003	Molybdenum ABC transporter, substrate-binding protein ModA	1.32176	0.00996302	0.0174919	0.512886	1030.74	1.76	1.76	ATGAATAGCGAAATTTCAATGACTCAGATCACTGCCCGCTCCACCGGTTTTTCCTTTCAACTGGCTCGCTCTGCGGCCGTGATCGGCACAGTCGTGCTGGGCCTGTGGTCTGCGCAGGCGCAGGCCGCTGAAGTGGCGGTCGCCGTGGCAGCCAACTTCACCGCGCCCATGAAGAAGATTGCGGCCGAGTTCGAGAAGGATACAGGCCACAAGGCCGAGCTGTCGTTTGGCGCCACCGGCAAGTTCTACGCCCAGATCAACAACGGCGCGCCCTTCGGCATTCTGCTGGCCGCCGACGACACCACACCCGAGAAGCTGGCCAAGGAAGGCAAGGGCGTGACCGATTCGCGCTTTACCTACGCCATCGGTACGCTGGTGCTGTGGAGCCCCAAGGCCGGC…	forward
fig|363952.7.peg.2400	BBVD01000007	NAD-specific glutamate dehydrogenase (EC 1.4.1.2); NADP-specific glutamate dehydrogenase (EC 1.4.1.4)	1.32024	4.4819e-19	5.82414e-18	0.147936	4125.28	17.23	17.23	GTGAATCCCGGACAGCAAGGGCTTACAACGACCTTGCTCCACTCAGTCAACCAGGCCTACATCATGCAAGCCAAAGACTCTTCAGCGCTGTCCACAGCGCATGCTCTGCCCTCCTACCTCAACTCCGATCATCTCGGTCCCTGGGGCATTTATCTGCAACAGGTCGACCGTGTCACCCCCTACCTGGGCTCGCTGGCCCGCTGGGTGGAAACGCTCAAGCGCCCCAAGCGCATCCTGATCGTCGATGTCCCCATCGAGATGGACGACGGCCGTATCGCCCACTTCGAGGGCTACCGCGTGCAGCACAACCTGAGCCGCGGTCCCGGCAAGGGCGGTGTGCGCTTCCACCAGGATGTGACGCTGTCTGAAGTGATGGCACTGTCGGCCTGGATGAGCATC…	forward	1.4.1.2,1.4.1.4
fig|363952.7.peg.4677	BBVD01000002	hypothetical protein	1.3188	1.80834e-12	1.28297e-11	0.187104	92.5045	10.89	10.89	ATGAATTCAGTCACTTTCAATAATGAAATCAAGACAGGTAAAGCGCAAGAAGCTTCTTTTTTGATAGCGGTCCGTTTGCCATCTGCGTCTGCAGCGGGCATGGCAAAGCGTTAG	reverse
fig|363952.7.peg.4438	BBVD01000002	Phosphoglucosamine mutase (EC 5.4.2.10)	1.31813	8.05853e-21	1.20302e-19	0.140842	306.592	18.92	18.92	ATGGATATGAGACGCCAATATTTCGGTACCGACGGAATCCGTGGGCGGGCTGGGTATTTCCCCATCACGCCGGACTTCGCTCTGCATCTCGCCCATGTCGTCGGACGAATGCTTCATCGCAACGAAGAGCGCCCGACGGTGCTGATTGGCAAGGACACGCGTATCTCGGGTCACATGCTCGAAAGCGCCTTGGTGTCGGGCTTCAATTCGTCTGGCGTGGACGTGGTGCTGCTTGGGACGCTGCCAACACCGGGAGTGGCCTATCTCACGCGGGCCTTGCGTGCCAGTCTGGGAGTGGTCATCAGCGCCAGCCACAACACCTTCGAGGACAACGGCATCAAATTCTTCAGCGCCAAAGGCACCAAACTGCCCTATGTCTGGGAGGTAGCAGTCGAGCAA…	forward	5.4.2.10
fig|363952.7.peg.4086	BBVD01000003	4-hydroxythreonine-4-phosphate dehydrogenase (EC 1.1.1.262)	1.31801	3.57202e-09	1.75315e-08	0.223283	90.6297	7.76	7.76	ATGAGCAAGGCTTCTCTTCCCGTTGTCGCCCTGACCCTGGGCGATCCTTCCGGCATCGGCGCCGAACTGATTGCGCGTTTGCTGGCCAGGCCGCAAGCCACCGAGCAGGCGAACCTGGTGCTGATCGGCGATCCCTGGCTCTGGGAGCAAGGCCAGCGCATCGCCGGACTGCAGGTTGCAACGGTTCCGCTGGCCGGCCTGTCCGCTGCGCGCGAGCGTGCCGATACGCGGCTGCCGGCCTTTGTGGCCGTGGACACCGTCGCCCAGGCCGATGTGGTGCCGGGGCAGGTGGGAGCGGCGGGCGGCCGCTCGGTGCTGCAGGTGCTAGACCAATGCATGGATGCGGCCCTGGGCGGCGATATCGACGCCATCTGCTTTGCGCCCTTGAACAAGCAGGCC…	reverse	1.1.1.262
fig|363952.7.peg.3364	BBVD01000005	Translation elongation factor G	1.31022	2.8331e-39	9.80057e-38	0.0999299	570.24	37.01	37.01	ATGGCTCGCCACACGCCCATAGAACGCTATCGCAATATCGGCATCTCCGCGCATATCGATGCCGGCAAGACCACCACCACCGAGCGCATACTGTTCTATACCGGGGTCAACCACAAGCTGGGCGAAGTCCATGACGGCGCTGCCACCATGGACTGGATGGAGCAGGAGCAGGAACGCGGCATCACCATCACCTCGGCGGCCACCACGGCCTTCTGGTCGGGCATGGAGCACAACTTCCCGGCCCATCGCATCAATATCATCGACACACCCGGCCACGTGGACTTCACCATCGAGGTCGAGCGTTCCATGCGCGTTCTCGACGGCGCAGTCATGGTCTACGACTCCGTGGGCGGCGTGCAGCCACAGTCGGAGACCGTCTGGCGCCAGGCCAACAAGTAC…	forward
fig|363952.7.peg.559	BBVD01000018	Long-chain-fatty-acid--CoA ligase (EC 6.2.1.3)	1.30322	4.78647e-17	5.21933e-16	0.155296	169.476	15.28	15.28	ATGACTGTTTCCCTGCCTTCACCCGATGCACCCTTCACCACGCTGGCTGCGCTGATCCGCAGCCATGCGCGCCAGCAGCCTGGCCATACCGCGCTGCGCGACGACCAGCAGACGCTGAGCTACGCCCAGCTCGACGCCCTCATGGACCGCGTGGCCGCAGCCTTGCAGCGCGAAGGTGTGCAGCCCGGCCAGGCCATCGCCATCTGCGCGCTGAATTCCGTGCGCTATGCAGCTCTGTTCCTGGGAGCCCTGCGCGCGGGCGTGGTGGTCGCGCCGCTGGCGCCATCCTCCACGGCCGAGAGCCTGGCTTCCATGTTGCGCGATGCCCAGGCACGCCATCTGTTCCTCGACAAGGCGGCCCAGGACCTGGTGCCCGCAGACACCGGACTGCAATGCATT…	reverse	6.2.1.3
fig|363952.7.peg.831	BBVD01000014	L-asparaginase (EC 3.5.1.1)	1.29754	1.26245e-08	5.73072e-08	0.227995	2758.19	7.24	7.24	ATGCAAAAACAAGTCTTCCGCCAGAGCTTGCTGGCCGCCACCATTGCCGTTCTGGGCATTCTGTCCGTCCCCGGCGCAGCTCTGGCTCAGGATGCATCGCCTGCGGCCGCGCAGGCGGCCAAGGCGCAGACAGCCAAGCCCAATGTGGTGGTGCTGGCCACGGGCGGCACGATTGCGGGTGCCGGTGCCTCGACCGTCAACAGCGCCACCTACACGGCCGCCAAGGTACCTGTGGACAAGTTGCTGGCCGGCCTGCCCGAGCTGGCCCAGATCGCCAATGTGCGCGGCGAGCAGGTGTTCCAGATCGCTTCCGAGAGCTTCACCAACGACAATCTGCTGACCCTGGCCAAGCGCGTCTCGCAACTGGCCAAGCAGTCCGATGTGGACGGCATCGTCATC…	forward	3.5.1.1
fig|363952.7.peg.570	BBVD01000016	Propionyl-CoA thioesterase activity	1.29647	1.94309e-27	4.1299e-26	0.119464	419.606	25.38	25.38	ATGACTGCATCGTTATCTCATGGCAAACCTTTGCGCGCCCAGCCGCAGGCGCGCGACTCCTATCCCGTGTTTCGTGAAATCAGCACCCGCTGGTCGGACAACGATGTTTACGGTCATGTGAACAACGTTATCTACTACAGCTGGTTTGATACCGCGGTCAATGCGTATCTGATAGAGCAGGGCGCGTTGGATATTCATGATGGGCAGACGATTGGCCTGGTGATAGAGACCCAGTGCAATTACTTTGCCTCGTTGGCTTTCCCGCAAGCCGTGGAAGCGGGTATTCGCGTGGCCCATCTGGGGAGCTCCAGCGTGCGCTATGAAGTGGGTCTGTTTGCCAGGGGGGCGAGCCAGTCGGCTGCTGCCGGGCATTTTGTGCATGTCTATGTCGACAGACAG…	forward
fig|363952.7.peg.3298	BBVD01000005	Long-chain-fatty-acid--CoA ligase (EC 6.2.1.3)	1.29385	2.14512e-40	7.79703e-39	0.0972405	2264.9	38.11	38.11	ATGACCGACATGCCTCAAGCCAATCTTTTCAGCGCGCTGCGCGCTGCGTTTCCTGCGGATCTGACGAAAATCGCCGTGGAGGCCATCGAGCCCGATGGCTCCAGCCTCTACTACACCTGGGCCGATCTGGAGCAGGGCAGTGCACGCATGGCCAATCTGCTGGCCTCGCTGGATCTGCCCGAGGGCAGCCGCATTGCGGTGCAGGTGGAAAAGTCGGTCGAAGCCATGATGCTCTACCTGGCCACGCTGCGCAGCGGCCATGTGTTCCTGCCGCTGAACACCGCCTACCAGAGCGCCGAGATGGAGTACTTCATCACCAATGCCGAGCCGGCCGTGGTGGTGTGCGCCCCCGGCTGTTTTGGCTGGGTGTCCAAGATTGCCTTCAACCACGGCGTGGGC…	reverse	6.2.1.3
fig|363952.7.peg.397	BBVD01000021	Uncharacterized protein PA3966	1.2882	2.08425e-31	5.4169e-30	0.110498	484.308	29.27	29.27	GTGATATTCGGATATACGGAAGAACAGCTTGCCCACTTTTTCCTGACCTGGGGGGTGGGTGCCTTCATCTTGTTCATGGTGTTCATCATCTTGCAGCTGGCGCGTCAGTCCAAGGCAGGCAAGTTCGGCACCTTTGTGATCTTTCTGGGCCTGGGCGTGGGCTTTGTAGGCTATCTCGCCAAGATCATCATCCAGTGGTGGATAGAGAGCCGCTGA	forward
fig|363952.7.peg.3253	BBVD01000005	hypothetical protein	1.28471	4.14968e-27	8.56577e-26	0.119144	299.161	25.07	25.07	ATGGCTTTTTTCAAGGTTCAGACTCTTCAACTAGCTTTGGGTGCAGCGGTTTTGTCGCTGGCAGGCATGGCCTGCGCACAAGTGGATGCAGCCAAGCCGGCGGCTGAAGCAGCTGCGATGGATGCGGCCAAGCCTGCGATGAAAAAGCACCACCACCGCCATCATCACAAGGGCCAGCGTCCCATGCGTGAGAGCAATTCGTCTTCACGCGAGGCGATGGCGGCAAGTGCCGAAGCCAAGAAGGGCAAGCTCGACGACGGCCAAGGCCTCAGCCAGTACGAGCGCAATGCCTACGCCCGCTGCGGTGTGTTCAAGACCGAAATCGACCAGCAGGCCTGTATGGCACGTGTCAAGGACGGCGCTGTCAGCGGCTCGGTCAAGGATGGCGGCATCCTGCGC…	reverse
fig|363952.7.peg.1969	BBVD01000008	hypothetical protein	1.28245	6.4207e-11	3.86166e-10	0.196286	86.9826	9.41	9.41	ATGCTGGCCGCAGCCGGCCAGGCGCTGGCCCAGGGTGATGCCTCCAACTATCCCAACCGCCCGGTGACCGTGGTCACGGCCTTTGCCGTGGGCAGCGGCCCCGATGCCGTGCTGCGCATCGTGGGCGAAAAACTGGCCCAGCGCTGGAAACAGGGCGTGACGGTGGACAACCGCCCCGGTGGCGGCGGCTTTGTCGCCATCGAGTACGCGCGCCGCGCCAAGCCCGACGGCTATACCCTGCTGCAACTGGACAGCGAACATATCTCGGCCCTGCCCTATCTCTACAAGAACAAGAACTTCAACACGCTGAGCCACTTCGACCCCGTGGCCCCACTGTTCCTGACTCCTTTTTTTGTGGCCGTACCCACGAATTCGCCGTGGAAGAACATGGGCGACCTG…	forward
fig|363952.7.peg.4685	BBVD01000002	Transcriptional regulator, AraC family	1.27888	6.87829e-26	1.353e-24	0.12155	440.566	23.87	23.87	ATGCTCACCCCCTCTCTGGTCAAGACTCCACTACCGCACCATGCCAGCTCCGTGCTCAAATCGCACCCGGCAATTACCCCCATGGCGTTTGTCAAAGCCATTGTCAGCGCTTATGAAGCAAGGCAGATGTCAGCGCTAGGAGCTCTGGAAAAGGCACAAATCCCGCCAGATCTGATTAACGATGCCAACGAGCGCATCACGGCCCTGCAGATGGAGGCACTATCCGATGCAGCCATGCGCGAGCTGGACGATGAAGCCTTGGGCTGGTTCGAGCGTCGCCTGCCCTGGGGCAGCTACGGCATGCTGGCCCGCGCCAGCATCAGCGCACCGCAATTGGGCCTGGCGCTGGCGCGCTGGTGCCGACATCACTGCCTGATTGCGCAGGACATACAGCTGCAG…	forward
fig|363952.7.peg.4067	BBVD01000003	Molybdopterin-synthase adenylyltransferase (EC 2.7.7.80)	1.26988	6.37999e-13	4.81233e-12	0.176565	1501.91	11.32	11.32	ATGAATGACGATCAATTGCTACGCTATTCCCGTCACATCATGCTCGACGAGATCGGCATCGAAGGCCAGGAGCGCATTCTGGCGGCGCATGCAGTGATCATTGGAGCTGGCGGCTTGGGCTCGCCTGCCGCACTCTATCTGGGCTCGGCAGGTGTGGGGCGCATCACCATCGTCGACAACGACGTCGTGGACATGACCAATCTGCAGCGCCAGATTGCCCACACGACCGAGCGCATAGGCATGCCCAAGGTGGAATCGATCCGCACTGCCGTACATGCCATCAATCCCGGGATCGAAGTTCGCTGCATCCAGCAGCGTGCAACCGAGACCCTGCTCGATGAACTGCTGCCCGAGGCAAGCATCGTGCTCGACTGCACCGACAACTACAAGACCCGCCAG…	forward	2.7.7.80
fig|363952.7.peg.1940	BBVD01000008	Protocatechuate 4,5-dioxygenase alpha chain (EC 1.13.11.8)	1.26835	1.14926e-08	5.25495e-08	0.222241	972.395	7.28	7.28	ATGGCTTTGGAAAAACCGTATCTGGACGTGCCCGGCACCATCATTTTCGATGCCGAGCAGTCCCGCAAGGGCTACTGGCTCAACCAGTTCTGCATGAGCCTGATGAAGGCCGAGAACCGCGAGCGCTTCCGCGCCAACGAGCGTGCCTATCTGGACGAGTGGGCGATGACCGAGGAGCAGAAGCAGGCCGTGCTGGCGCGCGATCTGAACTGGTGCATGCGCACCGGCGGCAATATCTACTTCCTGGCCAAGATCGGCGCCACCGACGGCAAGAGCTTCCAGCAGATGGCGGGCTCCATGACCGGCATGACCGAAGAAGAGTACCGCGCCATGATGATGGGCGGCGGCCGCTCTGCCGATGGCAATCGCTATGTGGGCGAGGACGGTGATGCGCAGGCG…	reverse	1.13.11.8
fig|363952.7.peg.1223	BBVD01000011	Transcriptional regulator, LysR family	1.26634	3.68392e-29	8.51546e-28	0.112976	2358.86	27.07	27.07	ATGGACAGGCTTAGACTCATCACCACATTCATGAACGTGGCTGAGGCAGAGAATTTCAGCCGTGCCGCGCAATCGCTGCACCTGACGCCACAGGCTGTGAGTCTGCAAATATCACAGCTCGAATCGTGGTTGGGCGTGCGCCTGTTCCACCGCTCCACGCGCCGCATGGCATTGACGGAAGACGGCCGTGTGTTCTATGAACGTTGCCGCGTCGGTCTTCAGTCGATCGACCAGGGCGAGCGTGAATTGCGCGACCGCGCAAGCGGCATCACCGGCTCGATCAAGGTGGCCTCAAGCCTGAGTCTCGGGCAGTTGCTGGTGGCGCCACTGCTGGCACAGTTCAATGAAAGCTATCCCGATATCCGCATCGAACTCGTGACGCAGAACCCCTGGCCCGAC…	forward
fig|363952.7.peg.2872	BBVD01000005	hypothetical protein	1.26213	7.60016e-08	3.07191e-07	0.234756	86.8045	6.51	6.51	GTGAATCTCATGTCCGCACTGACCGTCAGTTACCAGGCGATGGACGATGGTCCCGACCGTATTGGCGGCAATGTCCTTGACGATCTGCGCCAATTCCTGATTTTTCAGGCTTGA	forward
fig|363952.7.peg.2785	BBVD01000006	hypothetical protein	1.25958	8.65575e-13	6.41318e-12	0.176157	141.863	11.19	11.19	ATGACCGGCGCGTCTCGCATCTGGCCGTGGCTGGCCTTGGCCTTTGCTCTGCTGCTGGCCGTGCAGACGCAGCGGCTGGCCAAGGTCGAGACTTCACATGCAAAAGCGGCGGAGTCGCATGCCCAGCAAGCACAAGCCGCTACCGAAAAGAAAGCACATGCCGTGGGGAATCACGGTGCTGCCCAGCAGGAAAACACCCATGACTACACGCAAGAAATGGCCCGCCTTGAGGCTGGGCGCGCTGCTGATGCTGTCCGCATTGCAGGCCTGCAGCACGACATCAGGAGCACGGCCACCCGCAACGCCCAGCTTGCCGGTGACGCCGCTGCCTGCCGAGGTCTCGCAGATCAGCACCAGCGACTCGCAGCCCTTGCTGCAGAGGGCTCGGGCCTGGTTGGA…	reverse
fig|363952.7.peg.2843	BBVD01000005	hypothetical protein	1.25678	4.76858e-08	1.9883e-07	0.230191	87.0458	6.7	6.7	ATGGACGGCTTCGCAGCGGGAATTGCGGTTACATGGGTGCTGGAGAAGGTCATAACAAAGAAGACTGTGTTTGTGGCAGTGATGCTTATCGTGCCGAGAGTCCAGTCGAGTCACAATTGGCGTATATGA	forward
fig|363952.7.peg.1659	BBVD01000009	hypothetical protein	1.25491	7.89736e-14	6.58026e-13	0.167948	116.739	12.18	12.18	TTGGAAGACGCACAACAACGCCCACCAGGCACATCAAACTGCTCCAGCAAAGCCAGGCAGTTCAGTCGCGGCAGCTACATCGTCAAGCTTGAGGGGTCTGGACGCCCAATGGAAATCGACCGCAACATCATGGGCGTGACGATTGCAATCGATGGCGCGGAAATGCCTCATGAGGGGTGCTGA	forward
fig|363952.7.peg.2800	BBVD01000006	hypothetical protein	1.25066	6.72368e-22	1.07408e-20	0.130036	425.425	19.97	19.97	ATGGCTAGGGGAGCAAACTCCCTGATTGCCGCAGTTGATCTTTCAGGCCTCGAATCGCTCTTTGATGATCTGGGAGATGCTGCCGAAGAGGCGGCGCGGCCGGCGGCACAGGCAGCCGCCCAGGTGTTCTACGACACAGCCAAGATCAACGTCGCCAGGATCAAGAAGCTCTCGGGGAACCTGGACAAGGCTATCTATCAGGCCTTCTCGCCTGAGAACAGCGGGCAGGGATTTGCCGAGTATCACATCAGCTGGAACGCCAAGACCGCGCCGCACGGCCATCTGCTGGAGAACGGCTTTTGGCAGCGCTACCAGGTGGTGATGACCCGAAAGGGCTGGGTGACACTGGCACGGCCGGAGAGCGCCGGCAAGAAGAAGCCGCGGCGAAGAGCCAGTCAG…	reverse
fig|363952.7.peg.1897	BBVD01000008	Multidrug resistance transporter, Bcr/CflA family	1.25065	1.82911e-15	1.72459e-14	0.157267	366.203	13.76	13.76	ATGCAAGCTTCTGTTTCCCTGCGTCTGGTTCTGATCCTGGGCCTGTTGTCGGCCATCGGGCCTTTCGCCATCGATATGTATCTGCCGGCCTTGCCCCAGATCGGCGCCAGCCTGGATGCCCAGGTTGGGGCCGTGCAAGCCAGTCTGACCGCGTTCTTTCTCTCCATTGGTGTGGGCCAGCTGCTCTATGGGCCGGTCTCCGACATGCTGGGCCGCAAGCCGCCGCTGTACTTTGGTCTGACGGTCTTTGCCGCAGCCAGCGTGGGATGCGCGCTGGCTCCGAATATCGAGACATTGGTGGCGTTTCGCTTTGTGCAGGGCCTGGGCGCTGCGGCCTGCATGGCCGTGCCGCGTGCCGTGGTGCGTGATCTACATACCGGCCATGCTGCCGCGCGCATG…	reverse
fig|363952.7.peg.1609	BBVD01000009	hypothetical protein	1.24974	3.30474e-12	2.27076e-11	0.179455	128.156	10.64	10.64	ATGACGATTCTTACAGAAGGCCCCCGCAATGCGGGCTACCTGGTCAGCGAGGCTAACGGCACTCGCTCGCGCGAAGTGGTGACCTTGGAGGCTGGCCACATTTACTTGCCTGGTGCAGTTCTGGGCAAAGTGACCGCTACCGATAAGTATGGCCCGCTCAACCCGGCCGGCAATGACGGCAGCGAAAAGGCTGCTGCCGTGCTGTACGCGGGCGTGGACGCCACTGATGCCGACAAGCCCGGCGTGGTTACCGCACGCGACAGCGAAGTGCAAGCCAGTGAGCTGATCTATCCCGCTGGCATCACCCCTGAACAGACAACCACTGCCCTGGCTGACCTGGCCGTGTTGGGCATTGTTGCGCGCTGA	reverse
fig|363952.7.peg.4692	BBVD01000002	hypothetical protein	1.24911	8.59462e-19	1.08865e-17	0.14111	375.979	16.96	16.96	ATGTTCTCCATGGCTGCTCCCTGGTGGGAGTTCGTGATTCGCGGTGTTGGCGTCTACCTGTTTCTGCTGGTGTTTCTGCGTCTGACCGGCAGGCGCCAGACCGGCCAGTACGCACCTTTCGACCTGGTGCTGCTGCTGATTCTTTCCAACGCAGTACAGAACTCCATGAATGCGGGCGACAACTCGCTGATCGGCGGACTGATCAGTGCCGGCACGCTGCTGGCCTGCCATGCGCTGCTCTCCCGCCTGAGTTACCGCTTTGCAAGGCTTCGCAGACTGGTGAATGGCAAACCCAAGGTCCTGATTCACCAGGGCATTGTGCAACCCAGTCTGATGACGCAGGAGCAGATCACTGCCGAAGACCTGGCGGCGGCCCTGCGCTCCAATGGCTGTCTCAAC…	forward
fig|363952.7.peg.2047	BBVD01000008	PRC-barrel	1.24579	3.01498e-06	9.72548e-06	0.266775	45.6786	5.01	5.01	ATGCAACCAGCCTCACCTGTCATCTCATCCGATCGTGTCAACGGCACCAACGTCTACAACCCCAACGGCGACAAACTGGGAGCTATCGACTCACTGATGATCGACAAGCTCACCGGCAAGATTCGATATGCAGTGATGCAGTTTGGCGGTTTCCTGGGCATCGGCTCAGATCTCTACCCACTGCCGTGGGATAGCCTCAAATACGAACCCAACCAAGGCGGGTACGTGGTTTCCGTCACCAAGGAACGGCTTGAAAACGCCCCTCGCTACGAGGGAGGCACATTGCCCGAATACACCGACGACTACGGCCGCCGTGTTTATGACCACTACGGTGTGCCCTTTGTCTAA	forward
fig|363952.7.peg.3529	BBVD01000004	Ornithine cyclodeaminase (EC 4.3.1.12)	1.24083	8.47559e-10	4.45168e-09	0.202229	1528.36	8.35	8.35	ATGTCTGTTCCTCAAGCTCTGGCCGGCACACCATTCCGGACCGACTTTCTCAGCGCCAGCGACGCAGCCCGGCTGGTCGCGCGCATCGGCATCACCCAGGTGCTGCGCCTGATCAGCCAAGCCCTGGAGGCCGACTTCGGCCGCTGGCAGGACTTCGACAAAAGCGCGCGCACAGCCGCCCATTCAGCCAGCGGCGTGATCGAGCTGATGCCGGTGGCCGATGCGCGAGACTACGCCTTCAAATACGTCAACGGCCACCCGCACAATCCACGCCTGGGCCTTCCCACCGTGATGGCTTTCGGCGCGCTGGCCGATGTCGCCACCGGCATGCCGCGCTTTGTCAGCGAGCTGACGCTGACCACAGCCTTGCGCACCGCCGCCACATCCGCCATGGCTGCG…	forward	4.3.1.12
fig|363952.7.peg.4218	BBVD01000003	hypothetical protein	1.24052	4.99202e-36	1.4994e-34	0.0989888	1147.8	33.82	33.82	ATGGCTGAATTCAAATCTGGCGATTTCGTGGTTCTCACCGGCAGCAGTGCTTTTGCCGGAAAGATCGCTCGCCTGTCTTTTCGTGCCCCCGACAGAGATTTCTGTCTGCCGGACGGTCATGGCCATATTGGCTGTGAGGCCGGAGACTGGGTGCTGGAGTTTGCCCAGAAGGTGCCCGCCTTGATGCGCAGCTGTCGGACTCCCTGCATGACCAAATATCTGTGCAGTCCGCAATCCCAGTTCCGACGGCTGGAGGAGACGGCCGGGCTGGAGCAACTGTTTGGCCCCATGCGACAGAGTTCGCCGGCGTTGACCGCTGATTGA	reverse
fig|363952.7.peg.2993	BBVD01000005	Transcriptional regulator, MarR family	1.23945	3.17516e-13	2.46924e-12	0.170097	257.091	11.61	11.61	GTGGCGCCATTGCAAAACCAGACCGACCCCATCATCGACCCGCAGGACGAATCCAGCTTCTTCTATCAGGCAGGGGTCTACGCGCCGGACAAAAGCATTGGCTTTCTCATGCGGCGCGTGCTCAGCTCCATCCTGCAGCTGGCCGACGCCCAGCTGGCCGAGCAAGGACTGACCTATGTGCAATGGCTGCCGCTGTACAAGCTGCTGATCTGCGCCGACACCAATAGCAGCACGCTGGCCAAGGACCTGGGCATGGACCCGGCTTCGGTGACGCGCGCGCTGGACCGCATCGAGGCCAAGGGGCTGCTGCGCCGCGAGCGCTCCACCACCGACCGGCGCGTGGTGCATCTGGTGCTCACCGAGGAGGGACGCAGCGTCGCCACCCAGGTGCCCAAGGTT…	forward
fig|363952.7.peg.272	BBVD01000024	hypothetical protein	1.23925	3.79885e-27	7.87397e-26	0.114842	387.568	25.1	25.1	ATGCTGACCTACATGGAAGTGCAGACCCGCTGCACGGCACAGATGCAGTCGCTGGCACGGGAAGTCGAAGCACTCAGGCAGCAGCTCGTACAGCTCAGGGCCAAGGTCATTGTCCGCGACAGCGCGCTTGCCTGGGAACGTGAGCAGCGCCACGCCCTGGCCCAGGCGATGGCACTGGATCTGCTGCAGGAAACACCTCAACCCACAGTTGAACAGACAGTGTCCGGCGTCGACTGGCCTTTGGTTGAGGATACCGACAGCCAGGCCCTGTCCGAGCAGCAGCTACTGGAAGACAGTCTGCACGCCGCCGACCTGGTGATTTGCCAGACAGGTTGCATCAGCGACGGAGCCTACTGGCGCGTGAAGGATCACTGCAAGCGCACTGGCAAGACCTGCCTG…	forward
fig|363952.7.peg.1850	BBVD01000008	hypothetical protein	1.23371	2.15359e-15	2.01537e-14	0.155532	576.291	13.7	13.7	ATGTCCCGTCGTTTGGTTCTTTCCGCCAGCACCGCCCTTGCGGCTGCCGCTCTGATTGTGGGTTGCGGCGCCATGGGGGCGTCGGGCGGCAACCCCATGAGCTTCTTTATCACCAGCGCCAACCCCGGCAAGGGCGGCGACCTGGGCGGGCTGGCCGGGGCCGACCGCTACTGCCAGTCGCTGGCCGCAAGCGTGGGCGCAGGCAACAAGACCTGGCGCGCCTATCTGAGCAATGCAGCGCTGAATGGCCAACCGGCGGTCAATGCGCGCGATCGCATCGGCAACGGCCCGTGGCGCAACGCCAAGGGCGTGGTCATTGCCACCAGCGTGGCCGACCTGCACAGCGCCAATGCCAAGGTCGGCAAGGACACCTCGCTGACCGAGAAGGGCGAAGTCGTC…	forward
fig|363952.7.peg.845	BBVD01000014	Enoyl-CoA hydratase (EC 4.2.1.17)	1.23177	5.39637e-15	4.92149e-14	0.15757	262.617	13.31	13.31	ATGAGCGAATATGCAATCGATCCAGCGCTGCAAGCTGGCAATCACAAGCAGCTGGCGGGCTATAGGGCCACGCATTTCCAGTGGCAGGTGCAGGCTGGCGTGGCAACCATCACTCTCAATCGTCCGGAGCGCAAGAATCCGCTGACGTTTGATTCCTACGCCGAACTGCGCGACCTGTTTCACCAGCTCAAGTGGGCGCAGGATGTAAAGGCCGTGGTGCTGGTCGGCGCGGGCGGCAACTTCTGCTCGGGCGGTGATGTGCACGAAATCATCGGTCCGCTGGTCGCGCTCAAGGCCCCCGAGCTTTTGATGTTCACCCGCATGACGGGTGAGCTGGTCAAGACCATGCGAGCCTGTCCGCAGCCCATCATTGCGGCAGTCGATGGCGTGTGCGCGGGG…	reverse	4.2.1.17
fig|363952.7.peg.2038	BBVD01000008	Inhibitor of vertebrate g-type lysozyme, periplasmic	1.2304	3.48472e-05	9.55155e-05	0.297252	41.8469	4.02	4.02	ATGACCCGCTTCCAACCGATGCTTGCAACTGCTGCCCTGCTCAGTCTCATGACGCTACATCTCAGCAGCAGTTCCATGGCACAGGCCGCCTTTACAACCCCGGGCGGCTACACCAACTCCTACAGCGGCCAGATCACGGGCAACGGTATCGTGCAATACGGACTCGAAACGCGGCCCTTCCAGCGCATGACCGTCACGCTCAACACCAACAACCCGTCCAGCCAGATGAACGTCTTCAAGGACGGCTCTGCCCAGCCTCTATGCCAGGGCTCGGCCAACAACAACATCTGCACCTTCCGCATCGAGCGTGGTGCCAGCTATCGCGTGCTGATCTTCCTCACGCGTGAAGCCGCCCAGCGTGGCGAAAGCGCACGCTTTACGCTCACCACCGAAGAAAGC…	forward
fig|363952.7.peg.1831	BBVD01000009	hypothetical protein	1.22861	5.97567e-10	3.18872e-09	0.198449	1270.59	8.5	8.5	ATGACGAAAACTAAAAAATCACCCGTTCACCATGTCGTGGAGGCCAAGCGATGGGAGCTCAGTCGCGAAAAAGAGCGCATCACCTACCCTCCTGAACATGCCGGCCCAGTGCAAATGGAATGGCGGAAGCGAGAAAACTACTCCGCCACAGACCTCGACTACCGAGGCCGCAGCAAGATTTAG	forward
fig|363952.7.peg.3083	BBVD01000005	Ferrichrome-iron receptor	1.22691	1.86408e-32	5.027e-31	0.103431	994.073	30.3	30.3	ATGGCAACCCCAGTTCGTGGCGGCGCAGGCAAGGCGCCGTCGGCTTCAGCGCTCGCATCCACGCAGTTCGCTCCATTCGCGCATTGGCTGTCTTCTGCTGTGTGCTGCAGCCCCCGCTCAGCCGTAGGGCTGGCTGTGTTGGTGGTTTTGAGTGCCGGCGCCCAGGCACAGACCCAGATACCGGACCAGCAGGAAAAACGCCTGAGCGAAGTCACGGTTTCCGGCAAGCAGGACGGCAACGCTCTGCCTGCGCTGGCCTCTGGTGCTCAGGTCGCCAAGGGCGCAGGCCTGGGGCTGCTGGGCAATGTGGATGTGATGGATGCCGCCTTCAACATCACGGCCTATTCCGAAGAACTGATCCGCGACCAGAATGCGGCCACGGTGGCTGCCGTGCTGGAA…	reverse
fig|363952.7.peg.3109	BBVD01000005	TonB-dependent siderophore receptor	1.22313	8.64042e-34	2.43485e-32	0.100948	976.387	31.61	31.61	ATGGCTGCGGGTTCGCATTGCGGAGGTCTGTGCGCAGTGGCTTTGGCCAGTGCCATGGCCTGTCTGGCTTGGTCAGCTCTGGCGGTATTACCGACGGCTCATGCCCAGGTCGCCAGCAGCCAGACCATGTCCACCTCGCGCAGCCTGAGCCTGCCTGCGCAGCCGCTGGGACAAGCATTGAATGCACTGGCCCGCATCTGGGGGGTGTCGGTCTCGGTTGACGCTGCATTGGTGGAAGGCCGCACGGCGCCGGCGTTGCAGGGCGTGCAGACCTTGAACGAGGCGCTGGCCAAGGCGCTTGCGGGGAGCGGACTGGAGGCCTTTCCTGTCGGGGCGGCCATCACCGTGCGTCGCCACAGCAGCCAGACCGGCATGCTGGGCGAGGTGACGGTGACGGCA…	reverse
fig|363952.7.peg.1939	BBVD01000008	Protocatechuate 4,5-dioxygenase beta chain (EC 1.13.11.8)	1.22303	2.11687e-10	1.20116e-09	0.192524	1416.8	8.92	8.92	ATGGCACGCATCACCGCATCCGTTTTCACCTCGCACGTGCCTGCCATCGGCGCCGCCATGGACATGGGCAAGACCCAGGAAGCCTACTGGGCGCCTCTGTTCAAGGGTTATGACTTCTCCCGTCAGTGGATGAAGGACAACAAGCCCGATGTGATCTTCCTGGTCTACAACGACCACGCCACGGCCTTCAGCCTGGACTGCATTCCCACCTTCGCCATCGGCACGGCTGCGGAATTCCAGCCCGCCGACGAAGGCTGGGGCCCGCGCCCCGTGCCCAAGGTGGTCGGCCATCCCGATCTGGCCAGCCACATTGCCCAGTCCGTGATCCAACAGGACTTCGACCTGACCATCGTCAACAAGATGGACGTGGACCACGGCCTCACGGTGCCGCTGTCGCTG…	reverse	1.13.11.8
fig|363952.7.peg.4544	BBVD01000002	Transcriptional regulator, LuxR family	1.22208	9.36437e-30	2.24745e-28	0.107866	895.642	27.65	27.65	ATGGCGGTAGCGCATCTGCCTTTGATGTTGCAGGAACGGTTGCCCGCATTGATTGCGGCCATCTACGAGTCGGCACTGGAGCCGGCGCGCTGGCAGGGCTTTCTGGCCTTGTTCGGCGCGGCCCTGCGTTCACCGGCCAGCGTCATCTGGGCCAACGACTTTGCGCAGCGGACGGTGGATCTGGACGGGGGTTTTGGCACTTTCGGCGCCAGTCAGGGCTTTGCCGCCGCCGAACTGGAAAGCTTTGCCACGCACTACTGTCAGTGCAATGTCTGGCTGCAGGACCAGAGTCTGCATAGACCGGGCACGGTGGTGAATTCCTCCACACTGTTTCCCGACCGGAACCTGCCGGGTACCGAGTGGTATGGCGACTGGCTGCGACCTCAGGACCTGTTCTAT…	reverse
fig|363952.7.peg.742	BBVD01000015	hypothetical protein	1.21951	5.22925e-30	1.2733e-28	0.107158	685.953	27.9	27.9	ATGAACATGACCGCCAGCTTTACTCTCGTTCCCGCCGACTTCGTTCGCCTGCAGAAAATGGTTTCGCGGCGCTGGCATCAGAAGGCAGGGATGCTTTCCTGGCCGTTCCTCTTGCGGGTTGTGGTGTGGCTGTGCATTGGCCTCGCTGGTGCAGCCTACGCGCGACTGATGCGTGAGTTTCCTGAGATCTCCCGCCCGCTGGGAGTGGTTGCCTGCCTTCTGGTCGTCGCTTTGATCGCCGTCGTGACGATGCCATACCTGTCACAGGCATCCATGCGCAAGCTCATGCTCCTGCCGGATGGAGCGTTTCTGTCGCCACAAACGGTCACGCTCTCGTCGGACGCCATCAGGGTAGCCTCGGTTCGAGGAGACACGATACTACCGTGGTCAGGAGTGCTG…	reverse
fig|363952.7.peg.1967	BBVD01000008	3-fumarylpyruvate hydrolase (EC 3.7.1.20)	1.2178	1.55697e-09	7.90459e-09	0.201677	82.1252	8.1	8.1	ATGACCCAAGCCAACTATCTCTGGGCGCCATCCCCCGTGCAATCCCTGCCCGTGCGCGGCAGCGAGCAGCGCCTGCCCGTCAACCGCCTGTTCTTTGTGGGCCGCAACTACCACGCCCATGCGCTGGAGATGGGCCGCCCCGTGGACAAAAGCACAGAGCGCCCCTTCTACTTCACCAAGGCCCCGCAGACGCTGACCGAATCGGGCGCCACCGTGGCCTATCCACCCGAGACCCAGAACTACCACTTCGAGATGGAGCTGGTCGTGGCCATCGGCAAAGCGGGCTTTCGCATTCCTGCCGACCAGGCCCATGAGTACATCTACGGCTATGCCTGCGGCCTCGATATGACGCGCCGCGACCTGCAGCTGGTCGCACGCGACAAGGGTCGCCCCTGGGAT…	forward	3.7.1.20
fig|363952.7.peg.1526	BBVD01000009	hypothetical protein	1.21464	2.90266e-08	1.24336e-07	0.218963	177.908	6.91	6.91	ATGATTTTCTACAGCTATGTCTGGATAGGAAACTCCCGATACATGAACCCGATCACGCCCCGCATTCTTGGCCTGGTAAAGGAGCCGATCGGCTTCCTTCATGGCTTGTTCAAACTGGTGGGACCTGGTGATCAATGA	reverse
fig|363952.7.peg.4440	BBVD01000002	Type II secretory pathway, ATPase PulE/Tfp pilus assembly pathway, ATPase PilB	1.21378	1.06166e-34	3.02572e-33	0.0987841	778.266	32.52	32.52	ATGTCCTGGCTTGACCTGTTCACCGGATATCTCTATGTCCTCAAGAGCATCGCCATCGTCATTGCGGTGGTGATCTTCATCAGCGGACTGGACGATCTGTTCATCGACCTCTTTTACTGGGGGCGGCGCACCTGGCGTGCACTGACCGTGTACTCGCGCCATGAGCAGATGAATCACAAGGCCTTGCTCGGCGTGGACGAGAAGCCGCTGGCCATCATGGTGCCCGCCTGGCAGGAGCATGGCGTGATCGGCAAGATGGCGCAGCTGGCGGCAACCACGCTGGACTATGAGAACTACCACATCTTCATCGGCACCTACCCCAACGACCCCCAGACCCACGCCGATGTGGAGCAGGTAAGAGCCCATTTCCCGAATGTGCACAGCGTGGTCTGCGCACGC…	forward
fig|363952.7.peg.4111	BBVD01000003	Cytochrome oxidase biogenesis protein Surf1, facilitates heme A insertion	1.20957	5.68741e-40	2.03772e-38	0.0914086	1047.63	37.69	37.69	GTGCGCATTTCCCGATTTCCAGACCTCTGGCGGTTTCTACTGATTTCTGCGGCGGCCTTGATCTGCGTGGCCGCCACAGCATCGCTGGGCTTTTGGCAACTGGGCCGGGCAGCGCAGAAGCAGGCCATCTTTGATGCCATCACGCGCCAGCAGGCGCTGGAGCCCTGGCATAACGCACAACTGGCAGCAGAAGTGCGGCTGGCATCCGAATCCATCGGCCAAGCGCAACAGGCGACGCTGCTGCATCGACCCGTGCAACTGCAGGGCCAGTGGCTGGCCGAGCAGACCATCTTTCTCGACAACCGACAGATGCAGGGCAGAGCCGGCTTCTATGTGCTCACGCCTTTCAGACTGAGTGCGCCTCACGGGCACAGGGTCGTCGTCGTGCAGCGTGGCTGG…	reverse
fig|363952.7.peg.724	BBVD01000015	diguanylate cyclase/phosphodiesterase (GGDEF & EAL domains) with PAS/PAC sensor(s)	1.20438	5.95532e-35	1.70696e-33	0.0976489	1499.31	32.77	32.77	ATGAAGGCATCTTTGAGCCCCACACTGAAGTCTCAACAATTGCTGCAGCGCGTCTGGGCTTTTGCGCTCCTGGCACTGATCCTGATGCTCAGCGCCAGCTGCAGCCTTTACCTGCTCTCCGCCGTGCGAGCTTTTGTCAACGGAGAAAGTCTCTGGTCCAAGGCCCAGAAAGATGCGATTTACTCGCTTTCCCGCTACGCGGATGAAGGCAACCCGATCGACTTCGCCCATTATCAGCGGGCCTTGCAGGTGCCGCGTGGCGATGCCGAGGCACGCATTGCCCTCTACGACAAGCCCCTGCGCCTGGACCTGGCGCGCAAAGGCATAGAGCAAGGCCAGAACCATCCCGATGATGTCAGCTCCCTCATCTGGCTGCTGCGCACATTCCGCTATTTCAGC…	forward
fig|363952.7.peg.844	BBVD01000014	Acyl-CoA dehydrogenase	1.20374	1.39526e-18	1.71956e-17	0.136822	262.748	16.76	16.76	ATGGCAGACACCAGCTATCTGAAGTGGCCTTTTTTCGAGCCCCATCACGCACGTCTGACACAGTCGCTGGATGCCTGGGCAAGGCAGAACATTGCGCATGCGCATGGCCCCGATGTGGATGCCGAATGCCGCAAACTGGTCAAGGCCCTGGGCGAGGCCGGCTGGCTGCGTCATGCGGTTGCGGGTACGGCCTATGGCGGTGCGGGAGAGCAGATCGACACCAGAGCCATCTGCCTGATCCGGGAGACTCTGGCGCGTCATAGCGGGCTGGCCGACTTTGCGTTTGCCATGCAGGGTCTGGGCTCGGGGGCGATTTCTCTGGCGGGCAGCGAGGAGCAGAAAAAACGCTATCTGAGCCTGGTGGCCAGGGGCGATGCGATCTCAGCCTTTGCGCTGTCA…	reverse
fig|363952.7.peg.2422	BBVD01000007	Benzaldehyde dehydrogenase	1.20208	1.54013e-09	7.83497e-09	0.199016	329.122	8.11	8.11	ATGACCGAGTTACTGGCCAACCATGTGGCTGGCCGCTGGCAAACCGGCAGCGGCCCGGGCAGTTTGTTACGCGACCCGGTACTGGGAGCAGAGCTGGTGCGTGTCGATGCCACAGGGCTTGATCTGGGCGCCGCCTTTGTCTTCGCACGCGATACTGGCGGCAAGGCGCTGCGCGCGCTGAGCTATGCGGAGCGCGCCAGACTGCTGGCCGATATCGCGACCCTGCTGCAAAGCCGGCGCGATGCGTATTACGAGATTTCCACCTCCAACAGCGGCACCGTCAGAAACGATACCGCCGTCGATGTGGATGGCGGCATCTACACCCTGAATCAATACGCCAGATGGGGCGCGGCGCTCGGCGATGCGAAGCATCTGAGCGACGGCGAAGCCGTGGCGCTG…	forward
fig|363952.7.peg.4272	BBVD01000002	Branched-chain amino acid ABC transporter, permease protein LivH (TC 3.A.1.4.1)	1.20187	1.41294e-31	3.6913e-30	0.1028	1221.73	29.43	29.43	ATGGATATCTTGCTGCAGCAGATCATCAATGGTCTGGTGTTAGGCAGCATGTACGCCTTGATAGCCCTGGGCTACACCATGGTGTACGGCATCATTCAGCTGATCAACTTCGCGCATGGCGAGGTGCTGATGGTGGGGGCTTTGACCAGTTGGAGCTGCATCGGCCTGATGCAAGAGGCCATGCCCTATCTGCCGGGCTGGCTCATGCTTTTGATAGCCGCCATCATCGCCTGCGTGGTGGCCGCATCGCTGAACTTCGTGATCGAGAAGGTGGCCTACCGGCCGCTGCGCAACAGCCCGCGTCTGGCGCCGCTGATCACGGCCATCGGTGTCTCCATCCTGCTGCAGACCCTGGCCATGATCATATGGAAGCCCAATTACAAGGCTTATCCCACACTG…	reverse
fig|363952.7.peg.317	BBVD01000023	Transcriptional regulator, AraC family	1.19612	8.20588e-14	6.80342e-13	0.160188	477.016	12.17	12.17	GTGCGCAATCAATCACTGAACTCCCTCGATGCCACGCCTCGTGCCGTTGTGGCCATTGGCACCGACTACGCGCCTGGCACCGTTCTGGATACCCATAGCCATCGCCGTGCACAGTTCCTCTATGGCGCGACCGGATTGATGGAGGTCGGTACTGACGATGGCGCCTGGGTGATACCTCCCCACTGTGGCGTGTGGATTCCAGCAGGCAAGTCGCACAGGGTGAAGATGGTGGGAGTCAACACTCGAAGCCTCTACATCGAGCCTGAAGAGGTACCACGGAGCCAATCGCATTGCGAGGTGCTGGCCGTGTCCCCGCTGCTACGGCAGCTGCTCATCGAAGCCATCGACTTGCCAGCGCTGTATGACGAGCGCGGTTGCGATGGCGTGCTGATGTCGCTT…	reverse
fig|363952.7.peg.624	BBVD01000016	hypothetical protein	1.19129	6.78113e-11	4.05897e-10	0.182561	3417.78	9.39	9.39	ATGAATCCCATGCCCAATGCTTTGGATGGCCGGCTCGATGCACGCTTGGCGCATTACTTCCTGCAAGTGCTCGACAGCGGATCGGTACGCGGCGGCGCCGAGGTGCTGGGTGTGGATCCATCCGTGGTGAGCCGCGCCGTCAGCACGCTGGAGCAGGAATGCGGCGCCTGCCTGCTGGAGCGCAAGGGGCGTGGCGTGCAGCCGACCGATGCCGGTGCGCTGGTGGCGGACTACCTGCGGCGCCAGCTGAGCCAGAAGCGCCAATTGCTGGAGCAGCTCGACAGCATCCAGAAGGTGCAGCGCGGCCATGTGGATCTGATGGCGGGCGAAGGTTTCGTGGACTGGCTGATGCAGCGCGTGCTGCATGGCTTCATGGCGCGGCATCCGGGGATCACCGTG…	forward
fig|363952.7.peg.512	BBVD01000018	hypothetical protein	1.19099	2.26554e-15	2.11619e-14	0.150267	188.584	13.67	13.67	ATGACAAAACGACTGCTTCTTTGCTCAGCCTTGGCTTTGGCTGGCTGCAACTCAGCGCCTGGAAACAGCGATTTGGAGAACTTCCTGGAGCCCAAGTTCGCATCCTGCCAAAACATCAAGCTCGTGGACATCCAAAAGACCAATGGCTACGAAGAGGACGGCTACTACCGGGTGGAGTTCACCTACGGAGTTGCGCTCAAGGATGCGAGCCAGCTCAAGGAGATGAAGGCGGTTTGGCAGCAAGAGCAAGAGCGCTCTTCACAAGCTCAAGCGGCCTCAGCCGAGCGAAACCAGCAGGTCGCTGCGCTGCGCAAACAAATCGAAGCGCTGGAAGAGGAATCCGCCCCACGCTACGAGCAGTTTGACGATGGGCAGTTACACCATTCGCGGGGCATCTCC…	forward
fig|363952.7.peg.2163	BBVD01000008	Enoyl-CoA hydratase (EC 4.2.1.17) / Delta(3)-cis-delta(2)-trans-enoyl-CoA isomerase (EC 5.3.3.8) / 3-hydroxyacyl-CoA dehydrogenase (EC 1.1.1.35) / 3-hydroxybutyryl-CoA epimerase (EC 5.1.2.3)	1.18681	1.07659e-19	1.47546e-18	0.130692	898.529	17.83	17.83	ATGACTGCTGAATACAAAGTGGACGGAGCCATCGCCGTCATTACCTTGAACAACCCGCCGGTCAACGGCCTGGGTCTGGCCACCAGACGAGGTGTGGTTGAGGGTTTGCGCCAGGCTCTGGCGGATGACGCCGTCAAGGCCATCGTCATTACTGGCGCCGGTAAGGCCTTCTCGGGCGGAGCCGATATCACCGAGTTCGGCCAGGAAGATGCCTACCGCGAGCCGCATCTGATTTCGGTCATCCAGCAACTGGACCTGTCGACCAAGCCTGTGATCGCCGCGATCCACAGCGTCTGCATGGGGGGCGGGCTGGAGTTGGCGCTGGGCTGCCATTACCGCATTGCGGCTCCCGGCACGGCCGTGGCGCTGCCCGAGGTCAAGCTGGGCCTTCTGCCAGGC…	reverse	4.2.1.17,5.3.3.8,1.1.1.35,5.1.2.3
fig|363952.7.peg.630	BBVD01000016	Immune-responsive protein 1	1.1832	2.2606e-08	9.81748e-08	0.211634	73.7195	7.01	7.01	GTGACCGCGCCGGAAAAGCTCGCCCGGGCATGCGTGGACGACCCGGCCAGCGTCGAACTGACGGCTTCGATAGCCGGCCACGTGGCCCGCGTGGCGAACGCGCCGCTCGCCGAGGCCGACACCGAGGCCGCGCGCCAACTGTTGCTGGACAACTTCATCGTCTCCCTGTGGGGTGCCACGCGGCCATGGACGCGCGAGATCGCGCAGTGGACGCGGCGCTTCGCCGGCACGGGGGCAAGCCCCGTGCTGGGCACCGGCTGGTCCGCCGACCCCTCGGTCGCGGCACTGGTGCACGGCACTGCCGCGCACAGCTGCGAGCTGGACGACACGCATGACGAAACCCTGAGCCACCCCGGCGCCGCCATCATCCCCGCCGCGCTGGCCGTGGCCGCGGCCACC…	forward
fig|363952.7.peg.568	BBVD01000016	3-hydroxyacyl-CoA dehydrogenase	1.17899	3.05028e-16	3.09095e-15	0.144283	801.978	14.51	14.51	ATGCAGATTCAGGATCGCGTATTCATCGTGACCGGTGGCGCTTCAGGCTTGGGCGAAGGTACGGCGCGCATGCTGGCCGCCAACGGCGGCAAGGTCGTGATTGCCGACATGAATGCAGAGCGCGGCGAGGCCGTAGCCAGTGAGATCGGCGGCGTCTATCTGCGCTGCGATGTCAGCAATGAGGCCGATGGTCAGGCCGTTGTTGCCAAAGCCATCAGCCTGGGCAAACTCGCCGGCCTGATCAACTGCGCCGGTATTGCACCGGCCGAGAAAACCGTAGGCAAAAGCGGCCCGCACAGCCTGGCCGTCTATACCAAGACCATCATGGTCAACCTGGTCGGCACCTTCAACATGATTCGCCTGGCAGCGGATGCCATGAGCAAGAACGAGCCAGAGCCT…	reverse
fig|363952.7.peg.865	BBVD01000014	hypothetical protein	1.17897	9.88807e-22	1.55481e-20	0.123091	2242.02	19.81	19.81	ATGTCACTGTTTCCCGTCGCTCATGCCAGCCATGAAGACTGGCGCGCTGCGACTGAGCAAGTCGTGCTGCAGCTGCGTGGGCAGTTGCTGCGCCAGTCACTGCAGCCGCATCGGCTGGGTCTGGTCTATATCGCGCAGGGGCTGGTGCCTCATGCGCAGCCCTTGCTGGCGCTGTTGGCGCGCGAGTTGCCCCAGGTTACCGACTGGGTGGGCAGCTCCGGTCACGCCGTACTGGCCATGGAGCATGAGTATTCCGAAAGCTCCTCGCTGGCGGTCATGCTGCTGGACCTGCCCGCAGCCCATTACCGCGTCTATTCCGGCGTGGCACCGCTGGCGCAAAGCGGCGCCGAAGCCGGATTCGAGGCGCATTCGGCCCTGGTGCACTCCAGCATCGATCAG…	reverse
fig|363952.7.peg.2319	BBVD01000007	Quino(hemo)protein alcohol dehydrogenase, PQQ-dependent (EC 1.1.2.8)	1.17049	5.7928e-30	1.40371e-28	0.102931	475.546	27.85	27.85	ATGAAACGGCTGATCGACAACTCTCATGGACGGCCCGGTCGCATGGCCTGGATGCTGGCCGCCTGCCTGGGCAGCGCAGCGGCCCTCGCGCAAGCCGACCCTGCGGCGCAGGCCGCGGCCGCCGTGCAGCGAGTCGATGGCGCTTTCATCAGCGCCAATGCCGCCAAGACGCCCGACTGGCCCACCATCGGCGTGGACTACGCCGAGACCCGCTACAGCCGCCTCGATCAGATCAATGCCGCCAACGTCAAGGACCTGGGCCTTGCATGGTCGTACAACCTCGAATCCACGCGCGGCGTGGAGGCCACGCCTGTCGTCGTGGACGGCATCATGTACGTCAGCGCTTCATGGAGTGTGGTGCACGCCATCGACACCCGTACCGGCAACAGGATCTGGACC…	reverse	1.1.2.8
fig|363952.7.peg.5014	BBVD01000001	Outer membrane factor (OMF) lipoprotein associated wth EmrAB-OMF efflux system	1.16475	1.21485e-05	3.57191e-05	0.266235	64.9062	4.45	4.45	ATGACTCAATGCATAGCCGCCGCGCCGCAGAGGATTCGGCGCGGGCGCCATGGCTGGTGGGTTCTGGGCTTGCCGGCGGTTCTGGCAGCCTGTGCCCAGATTCCCGAATGGGAGGGCAAGGCCATGCTGGCGCAGCCCGTGCCCGAGACTCTGCAGGCTGCAAGCCATGCCCCGCCCATGGACTGGCCCACCCAGCAATGGTGGCAGCGCTATGGCGACGCACAGCTCGATCAGCTGATCGCCGAGGCTCTGGAGGGCGCTCCCGATATGGCGGCCGCCGCAGCCCGCGTGCTGCAGGCCAGGGCCATGCTGGGTGTGAGCGAAGCAGCTTCGGCGCCGCAGCTTTCCGCCCGCGCCTCGGTCAGCGAGGACAAGCTCAGCTACAACCATCTGACGCCA…	reverse
fig|363952.7.peg.28	BBVD01000031	diguanylate cyclase/phosphodiesterase (GGDEF & EAL domains) with PAS/PAC sensor(s)	1.1642	1.69891e-12	1.21047e-11	0.164967	1324.44	10.92	10.92	ATGTTTATTGAACTCGTTAAGAGCATCGCTCTACTGCTGGCGATGTGTTACTTATATGGCCTCGGTGATCGCCTGCATCAACCCATCGCAAAAAAGACCTTCTCCGGGCTGCTTTTTGGAGGAATTTGCGTTGTCGGCATGCATACCCCTCTGGTGCTAGGGCCTGGCGTAGTTATCGACGCTCGCTCGGTAGTACTTGGCATGGCAGGACTCTTCGGCGGCCCCTTTGTGGCAGGTGTCGCGGCAACCATGGCCTCTGTCGCTCGTGTATGGATTGGTGGCGTTGGAGTACCAGTCGGTGTCTCAGTCATTGTTTTGTGCACTGCAATGGGACTCATCTACCGCCGAGTTCACAACGAAGCTCTGCTCAATGTGACACCGCTTAACTTGGCAGGCTTT…	reverse
fig|363952.7.peg.2307	BBVD01000007	AAA ATPase superfamily protein YifB/ComM, associated with DNA recombination	1.16043	9.05669e-20	1.24803e-18	0.127524	667.698	17.9	17.9	ATGGGTCTGGCACTGGTTCAAAGTCGTGCCCTGCTGGGCTTGCAGGCACCGGCTGTCACGGTGGAGGTCCATCTGGCCAACGGACTGCCTTCGTTCACCCTGGTGGGTCTGGCGGATGTGGAGGTCAAGGAGGCCCGCGAGCGCGTGCGCGCAGCCATCGTCAATGCGGGGCTGGAGTTCCCGAACAATCAGCGCATCACGGTCAATCTGGCTCCGGCGGATCTGCCCAAGGACTCAGGCCGCTTTGACCTGCCGATAGCGCTGGGCATTTTGGCGGCCAGCGGGCAGATCGATGCACAGCGGCTCGCCGATTATGAGTTTGCAGGAGAGCTGTCGCTGACCGGTGCCCTGCGTCCGGTGCGCGGGGCCCTGGCAACGGCGCTGGCCCTGCAGCGTCAG…	reverse
fig|363952.7.peg.1615	BBVD01000009	Phage head, terminase DNA packaging protein A	1.16009	8.27806e-20	1.14388e-18	0.127349	328.007	17.94	17.94	ATGGCGCGCAGCGTGGCGCCGCGCAAGCGCAGGACGGTCAGTGAATGGGCCGACAAGAATCGGGTGCTCAGCACCAAGGGCTCCAGCCTGCCGGGCCAGTGGCGCACGGCTCGCAATCCGCCTCTGCAGGAGCCCATGGACGCCTGCAGCAACAAGAGCGGCGTGCGTGAGGTGGTGCTCATGTTCCCTATTCAGTTCGGCAAGACAGAGGTGGAGGTGAACGCGCTCGGCTACATCATGGCCGAGAATCCGGGCCCGGTAATGGTCTGCCTGCCCGGCGAAGTCAGCATGGAGAAGTGGGTCAACCAGAAGCTAGACCCCATGATCGAGGAGACCAAGGCCGTCAAGGAAGCCCTGCGAAGCATCTCCAGCCGCAACTCGAGCAACACCAAGACCTTC…	reverse
fig|363952.7.peg.809	BBVD01000014	hypothetical protein	1.15932	1.66497e-14	1.47292e-13	0.151068	203.895	12.83	12.83	ATGACCTTGCAGGAAATGCTCGATTCGCTGGATGCGGTGATTCAGACCGTTTCGGCATCGCTGCAGTCACCGGACGCATCCGCGCTGGAACAGTCCAGCACCCGCCTGCGTGACGCCATGGTGGCGTTCTCCCAGCTCGTCAAACGCTTCTCGGCAGACGACTGGACGCCTGCACTGCGCGAGCGCGCACAGAATCTGGACCGCGAAATTTCCCTGGTCCGTGACCAGTTGGCAAGGCTTTCCGTGCTCAACCAGCGCCGCACCAAGGCCCTGGTGCCTGCTGCCGAAGACAGCACCTATGAAAGCAGTCTGCGCGGCGCATCGCAGACCGGCCGCGCACGCATCTATCACGCAGCCAGCTAG	forward
fig|363952.7.peg.3462	BBVD01000004	hypothetical protein	1.15866	4.34161e-12	2.94689e-11	0.167301	168.369	10.53	10.53	ATGTTCGGCCAGATTCTGGGGATGGTCAATTGCATGACCCAAACTGAGCCTGCTTTACAGGACTCCTTTACATACAAAAAAGCCGCGGCAGGCCACGGCTTTTCGAGAGGTTTCACGGTTTAG	forward
fig|363952.7.peg.3160	BBVD01000005	hypothetical protein	1.15432	1.44325e-14	1.2813e-13	0.150059	234.535	12.89	12.89	ATGAAGTCAAGCGAATGTGACCGTCTTGAACCGGAGTTCAAGGCCCTGGATGTGTGTGATGGCATGAGCTTGCGGAGCAAGCCACATGTCTCGAAAGAGGTGCCAATGAAATGA	reverse
fig|363952.7.peg.4679	BBVD01000002	Putative transmembrane protein	1.14982	1.3351e-18	1.64947e-17	0.13062	261.897	16.78	16.78	ATGAACACCATGGATATCTGGCAAACCATCATCGACTGGCTGCACCGCATCGGCCTGCATATCGACCCCGAAACGGCCAGGGCCGTGGGCGATGCTGCGGGCCAGGTCACAGATGTGGCCGCCAGGGCCGGGCAAGCCGTGGGGCAGATGGACATGGCCTCGATGCTTGCGCTGGCCGCAGCCCTGGGCTGGGCCAGCGGCTTTCGCCTCTATGCCGTGGTGTTTGTCGTGGGCCTGCTGGGGGCAAGTGGTTTGATGCCGCTGCCCGGCGGTCTGCATGTGCTGCAGCATCCCATGGTGCTGGTCATCAGCGGCGGTCTGCTGTTCGTGGAGTTCTTTGCCGACAAGATTCCCGTGGTCGATTCGGTCTGGGACCTGTTCCAGAGCGTGCTGCGCATT…	reverse
fig|363952.7.peg.540	BBVD01000018	hypothetical protein	1.14912	3.2643e-10	1.80129e-09	0.182815	109.874	8.74	8.74	ATGAATGCCTTGATTGACAACATGCTGCGTTCCCGTTTTTTCTACCTGCTGGCTACGGCCTTGCTGACCTATATCTTTTGGTGGAGTGGCTTGAACAAAGTTGTTGACTTTCAAGCTGCCATCGGTGAGATGGAGCACTTCGGCCTTCAGCCTGTCACCCTGTTCGCGATAGTCACCATTGCAGTCCAGCTTGTAGCTCCACTGGCGATCATTACCTGCAGCCGTTGGGCATGGCTGGGCGCCGCAGCGCTGGCGGGCTTCACTTTGGCCACGATTCCCATTGCCCACCGCTTCTGGGAAATGAATGGCATGGAAGGCTTTCTCGAAAAAGCTCTGGTACAGGATCACATAAGCGTCATAGGTGGGCTGGCGGTGGCGGCCATCCTGGCTCACCAGCGA…	reverse
fig|363952.7.peg.2586	BBVD01000007	Indolepyruvate ferredoxin oxidoreductase, alpha and beta subunits	1.14885	6.74849e-22	1.07462e-20	0.119455	2583.97	19.97	19.97	ATGAATGCCCCTTTGCCCGATGAAGTCCGTCGCGCCCTGGAGTCTGTGACTCTGGACGACAAATATTCCCTGGCCCGCGGCCGCGCCTTTATGAGCGGCGTGCAGGCCCTGGTCCGCCTGCCCATGCTGCAGCGGCTGCGCGATGCGCAGGCCGGGCTCAACACCGCCGGCTTCATCAGCGGCTATCGCGGCTCGCCCCTGGGCACTTACGACCAATCCCTGTGGGCGGCCAAAAAGCATATGGAGGCGAATCACATCGTCTTTCAGCCCGGCGTGAACGAAGAGCTGGGCGCCACGGCCGTCTGGGGCACGCAGCAGCTCGATCTCTATCCTGAAACCAAGAAGTTCGACGGCGTCTTCGGCATCTGGTATGGCAAGGGGCCGGGCGTGGACCGCTGC…	forward
fig|363952.7.peg.2957	BBVD01000005	Possible carboxymuconolactone decarboxylase family protein (EC 4.1.1.44)	1.14766	5.7073e-11	3.44084e-10	0.175183	144.719	9.46	9.46	ATGCTGGACTGGAACGAATACCGCAAGGAATTGGCAGGCAGGCTGGGAGAGTTTTCCGAGTTGAGCCCAGGCACCATGGAGGGCTACAAGGCCTTGTCCGGTGCGGGCAGGAAGACCGGCCATCTCGATGCCAAGACACGCGAGCTGATTGCCATTGCCGTGGGCGTGACCACGCGTTGCGACGGCTGCATTGCCGTGCATACCAAGGCTGCCAAGGCAGCTGGTGCCAGCCGGGAAGAAATTGCCGAAGCCCTGGGTGTGGCTGTGGCCTTGAATGCGGGCGCCGCCATGGTCTACTCGGCTCGCGCTCTGGACGCTTTGGACGAGTAA	forward	4.1.1.44
fig|363952.7.peg.3170	BBVD01000005	Sulfotransferase	1.14766	9.75984e-22	1.53948e-20	0.119804	256.539	19.81	19.81	ATGAATGCCCCTGTGACACCCCAAACTCTGCACGTCGAAGAACTGCTGCAAGCTGCATGTGAGCGTGCACCAGGCCTCAAAGATTTTGGCAACGACAACTACCGGCAAGCGCTGGAAGTTCTGACGCGAGCCCTGAACACCGAAGCCAAGCTGTCTGCAACCGGCATTGCCATGATGCGCGAGCGACTCGTGGGCCAGTTGGTCAATCGCCTGCTCATGGAGGACTATCTCCAGCACTTCCCCGAAATCTCGAAGATCGAGATCGAAGACCCATTGGTCATCGTGGGCCTGCCGCGCACCGGCACCACCATGCTGCAGCGAACACTGGCCGTAGACCCGCGCTTTTACTCTGCAGCCTGGTGGGAGACCCGCTACCCCGCGCCGCTGAAAGGCGAAGGC…	forward
fig|363952.7.peg.3433	BBVD01000005	hypothetical protein	1.14563	1.41422e-25	2.7179e-24	0.109594	549.093	23.57	23.57	ATGAATAGCACTACCGATATTCCGATGGCCGAGCACGAATCTGCCATGAAACTCAGTGCAGGTCTGCTGAACGACGATGCCGCTCTTCAGGGTTTGGCCGAACTCATGGCCAAACTCGAGCCTCTATTGGCAGGGCGCCGCCTGAACCGTGTCGTAGACATGCTTTCCGTGGCTGCCGATGCGGTCGATATGAGCGATACGTACATGGTCGAAAAGCTGGCCAGAGCTTTCGAAGAAAGCGTATCTGCAGCATGGTCAGCCGGCAACGCGGCCCGTATGGCCGCAGCCCGGATGGAGCGACTCGAGACAACACCTACTTTAATTGGCCTTCTTCGCATGGCAGGTGAGCCAGATGTGCGCCGTGGGTTGGCGTTCCTGCTATCCATGGCTGGAGCATTG…	forward
fig|363952.7.peg.673	BBVD01000015	hypothetical protein	1.14555	1.62365e-14	1.43891e-13	0.14921	204.281	12.84	12.84	ATGTTTGCGTTCTCCCTACAACCCCAGGTCCGTCATCGGGCCTGGGTTTCCCGCCTCGCGCTCGCCGTATGTGTCCAGGCCGTAAGCCTGACTGCCGCTTCAGCCGCAGTTGGGCATGGCGAGCTCACCGGCTCGCAAATTCACGCCGTAATCGTTGGCAAGTATGTGACTGATGACCACCATTGGGGGCACAAGTATTTCCCTGATGGGCGCGTTGAGCGGCTTGAGAACGAGCGATTGAAATCAGCTCACTGGTCCATCAAGAACGACCGGCTGTGCTTGCTGCAACCAGAGATCAGTAAGAACGAGCCTATCTGCTACCGTGTAGTACGTGACGGGAAAGAGTTGCAGTACGTGGATGACAGCAACTATGTGGTGTTCCGTGGTCTAGTGAAGCCC…	forward
fig|363952.7.peg.1404	BBVD01000010	Glyoxalase family protein	1.14535	1.36744e-19	1.84881e-18	0.126491	267.414	17.73	17.73	ATGAGCCAGCTGCCCGCACCTGCAGCCGTGCAGCAGTTGCACCACTACGCCTACAAGGCCAAGGATGCAGAAGAGACTCGTCACTTCTACGAGGACATCCTCGGCCTGCCGCTCTACCACATCATCCAGAGCGACTACGTCCCCTCCACGGGCGAGTACTGCCCCTACACCCATTTCTTCTTCCGCCTCAAGGACGGCTCCTTCATCGCCTTCTTCGACATTGGCGACGACGAAGCGGCCCTGCCCTCACCCAACACTCCGATCTGGATCAATCACATCTCCTTCCGCGTGGACTCCGTGCAGGAGCTGGAAAACACCAAGGCCCGCCTGCAGGCCTGCGGCGTGGAAGTGCTGGGCGTGACCGATCACCACATCTTCAAGAGCATTTATTTCTTCGAC…	forward
fig|363952.7.peg.2167	BBVD01000008	ABC transporter, permease protein 1 RSc1751	1.14418	4.82138e-15	4.42122e-14	0.1461	259.346	13.35	13.35	ATGACGCCTGAATTTTTCACCATATCGATGCTCAACGGTGTGAGCTACGGGCTGCTGCTCTTCATGCTCAGCTCAGGCCTGACGCTGATCTTCAGCATGATGGGCGTGCTGAATTTCGCTCACACCAGTTTCTACATGCTGGGTGCGTACTTCGCATACACGCTCAGCGGCATCATCGGGTTCTGGCCCGCGCTCTTTCTCTGCCCCGTGCTGGTGGGCGTGCTGGGGGCGCTGTTCGAGCGCTACAGCCTGCGCCGCGTGCACAAATATGGCCATGTGCCCGAGTTGCTGGTGACTTTTGGCCTGTCCTATCTGATTCTCGAGGTGGTGCAGCTGGTATGGGGGCGGGGCACTGTGCCTTATGCGCTGCCGTCGGCGCTGCAGGGGCCGCTGTTTACC…	reverse
fig|363952.7.peg.148	BBVD01000026	hypothetical protein	1.14394	4.12292e-10	2.24301e-09	0.183051	558.65	8.65	8.65	ATGAGCTATCACTTGGAAGGTCGCCTGCTCGAGGTTTGTAACTGTAAGGTCCTGTGCCCTTGCTGGATTGGCGAGGACCCGGACTACGGCACTTGCGACACCATCGTCGCTTGGCGCATAGACAAGGGAAACGTGGATGGTGTTGACGTGGGCGGCAATACCATCGCTGCCGTAGCCCATGTTCCCGGCAATATCCTGGAAGGCAACTGGAGGGCCGCGATTTTTGTCGACGACCAGGCCTCCAAGGCACAAGAGGAAGCGCTGCTCAAGGTCTACACCGGCCAAGCCGGGGGGCCGGTCGCCGATCTCGCCAAGCTGATCGGCGAGGTGGTATCCGTGGAGCGAGCACCCATCCGCTTCACGGTCAAGGAGGGTAAGGGCCAGTTGGAGATCGGCAAG…	reverse
fig|363952.7.peg.2281	BBVD01000007	hypothetical protein	1.14272	2.74206e-07	1.0272e-06	0.222303	366.2	5.99	5.99	TTGCTGAACCATGGTGGTTTTGTCAGCCTATGTCTGCTGGCAGTGAGTACAGGCAAATATTTTGTAATTTCCGCCTGCATTCTGGCAACTCTGCCATGGTGGTCGATTTCAGCGGTTTCAAGTTTTCATCCTTTATCCGTTGAGCGATGA	reverse
fig|363952.7.peg.700	BBVD01000015	Putative PAS/PAC sensor protein	1.13905	1.11131e-17	1.27559e-16	0.133039	3432.64	15.89	15.89	ATGCTGGCGCAATTTTTCTGGAGCCCGTCTGCCGACGCTCACGTGCTAAAGGGTGAATATGACCCCTTCCTTGTGACCTTATCGCTGGCAGTTTGTTGGATTGCCTCTGGTCAAGCTTTGCGCCATGCTGCTTTTGCCAGACTGGCCACATCAAGGCAGTTGCGCAACTGGTCCATTGTGAGCGGGTCGCTGGCACTGGGCATAGGCATCTGGGCCATGCATTTCATCGGCATGCTCGCTTATTCGATGCATGCTGCAGTTCAGTATGATTTGCCGGTCACCGTCTTCTCGATCATTCCAGGTATCGCGGCATCAGCAGTGGCCCTTGCCTTGCTGGCTCACAATGAACTCAATCTCAGGCAATTGGCATTAGGCGGCTTGACGGTTGGTATCGGCATT…	forward
fig|363952.7.peg.3976	BBVD01000003	Transcriptional regulator, GntR family domain / Aspartate aminotransferase (EC 2.6.1.1)	1.13794	1.08529e-18	1.36437e-17	0.128931	232.617	16.87	16.87	ATGTGGGAGCAGCTGTTTCGCCGCAGCGCCAGGCCCTCTCTGAGCCTTCAGGGTCAGATTCGCGAAATGCTGGTCGATGCCATCCTCACCGGCATTCTCGCGCCCGGCGACGCTATCCCCTCAAGCCGGGAACTGGCCAAGCTGCTGGGCGTGGGCCGCATCACCGTGGTCATGGCCTACCAGCAACTGACCGAAGAGGCCTTCTTGCTGAGCCGCGAGAGAAAAGGCCATTTCATCCACCCCGATGTGCTGCAGGGCCGCACGGCCGAGCGCACGCCGGGCAGCGGCAGGAGCACGGACGCCGAGGCGCACACGGACTGGTCGCGCCGCCTGTGGCTGCGCCCCAGCCTGCAGCGCAGCATCGTGAAGGAAGACGACTGGCAGCGGTTCCCCTATCCG…	forward	2.6.1.1
fig|363952.7.peg.4018	BBVD01000003	NAD-dependent formate dehydrogenase alpha subunit	1.13771	4.83986e-31	1.23861e-29	0.0981951	783.529	28.91	28.91	ATGCTGGAACATCTGAAGAACACCGATTGCGGAACGCCTGCCAGCCTGTCCGAGGAACTGGTCACGTTGCATATAGACGGCCGCGAGGTCACCGTGCCCAAGGGCACATCGCTGATGCGCGCCGCTGTCGATGGCGGTATCAAGGTGCCCAAGCTCTGTGCCACGGATTCGCTGGAGCCCTTTGGTTCCTGCCGGCTGTGTCTGGTGCAGATCGAGGGGCGCAAGGGCTTTCCTGCGTCCTGCACCACGCCTGCCGAAGCGGGCATGAGGGTGCGCACCCAGAGTCCGCAGCTGCAGGAGCTGCGCAAGGGCGTGATGGAACTCTATATCTCCGACCACCCGCTCGATTGCCTGACCTGCTCGTCCAACGGCGACTGCGAGCTGCAGGACATGGCCGGA…	reverse
fig|363952.7.peg.376	BBVD01000021	ABC transporter, permease protein 1 (cluster 4, leucine/isoleucine/valine/benzoate)	1.1365	2.85654e-07	1.0661e-06	0.221424	64.0692	5.97	5.97	ATGATACGCAAGGACCTGGATTACAAGCCGCTGCTGCTGGTGCCGCTGCTGGCGCTTGCTACCTTGCCCCTGGTGGGCTCTCCCAGCACCTGGCTTACGCTGACGGTGGCTGGCCTGGCAATGGGCATGATCATCTTCATCATCGCCTCGGGGCTGACCCTGGTGTTCGGCCTCATGGACGTGCTCAACTTCGGCCATGGCGTGTTCATCGCGCTGGGCGCCTTCGTCGCCACCAGCGTGCTCGGTGCCATGGGCGACTGGACGGGCTCGGCGCAGCTGTGGCGCAACCTGGTGGCCGTGCTGCCGGCCATGGTCGTGGCCATGCTGGTGGCTGGGGCCCTGGGCCTGGCCTTCGAGCGCTTCATCGTGCGGCCCGTCTACGGCCAGCACCTCAAGCAG…	forward
fig|363952.7.peg.2164	BBVD01000008	ABC transporter, ATP-binding protein 2 RSc1754	1.13522	3.54774e-11	2.17815e-10	0.171435	113.595	9.66	9.66	ATGCTGAAGATCAACGATTTGCATGCCTACTACGGCAAAAGCCATGTGCTGCATGGCGTGGACTTCGAGGTCCATGCCGGCGAGATCGTGGCCTTGCTGGGGCGCAACGGCTCGGGCCGCTCCACCACAGCCAAGGCCATCATGGGACTGGTGCACTGGGAGGGGGCACTGGACTGGAAAGGCAAGAACCTGCATGGCAAGAAAGCCTACGAGGTGGCCCACCTGGGTATCGGCTATGTGCCCGAAAGCCGCGATGTCTTCCCCAATTTGACCGTGCATCAGAACCTGATGCTGGGCCAGAAAGGCAAGGGCAAAGGCAGTCGCTGGGGTTTTGACGACATGTATGCCATGTTTCCCCGCCTCAAGGAGCGTCAGCACACCGAGGCCGGCGTGATGTCG…	reverse
fig|363952.7.peg.847	BBVD01000014	Putative oxidoreductase	1.1341	9.19384e-16	8.90276e-15	0.141107	767.989	14.05	14.05	ATGAAAATTGTCTGCATAGGTGGTGGCCCCGCCGGCTTGTACTTCGCTTTGCTGATGAAGCAGATGAGCCCTGAGCATGAGGTGACGGTGGTGGAGCGCAACAAGCCCTACGACACCTTTGGCTGGGGCGTGGTTTTCTCCGATGCCACCATGGACAATATGCGCGACTGGGACCCGGTGACAGCCGCGCAGATCGAGCAGGCTTTCAACCATTGGGACGATATCGAGTTGCTGTTCAAAGGGCGCAAGATTCGCTCCGGAGGACATGGTTTTGTGGGGATTGGCCGCAAGCATCTGCTCAATATCCTGCAAGCACGATGCGAACAGCTGGGTGTGAACCTGGTGTTCGAGACCGATGTGCAAAGCGACGAGGACTATCCGGATGCCGACCTTGTGATT…	reverse
fig|363952.7.peg.2384	BBVD01000007	Tryptophan synthase (indole-salvaging) (EC 4.2.1.122)	1.13236	6.13268e-19	7.8674e-18	0.12738	767.474	17.1	17.1	ATGACCCAGAACCCCCAGGCCATGCCCGATGCGCAAGGCTTCTTCGGCCCCTACGGCGGCCAGCTCGTGCCGCCAGAGCTCAAGCGATGCATGGACGAGATTGCCGCAGCCTACGAGGAGATCGTCAAACGCAAGGACTTCCAGGACGAGCTGGCCGCGCTGTTTGCCGACTATGTGGGCCGGCCCAGCCCCATCTTTCACGCCAGGCGCCTGTCCGATCAACTGGGCGGCGCACAGATCCATCTCAAGCGTGAGGATCTGAATCACACGGGGGCTCACAAGATCAACCACTGCCTGGGCGAGGCACTGCTGGCCAAGTTCATGGGCAAGAAAAAAGTCATTGCCGAGACCGGTGCCGGCCAGCATGGCGTGGCCCTGGCCACGGCCTGCGCGCTGGTG…	forward	4.2.1.122
fig|363952.7.peg.2273	BBVD01000007	BUG/TctC family periplasmic protein	1.12615	2.34273e-09	1.17629e-08	0.18857	144.372	7.93	7.93	ATGGTCCGACGCTCGCACTTTCTGCGCTCTCTGCTGGCCCTGGCGGCCGGCGGTTTGCTGTCGTCCACATTGCTGGCTGCTGATGCCTGGCCCAGCAAGCCCATCCGTCTGGTCGTTCCCTATCCGCCCGGCGGCAGCTCCGACATCATTGCGCGCTCCATCGGGCAGCTGATTTCCCAGGAGCTCAAGCAGACCGTGGTGATCGACAACAAGCCCGGCGCCAATGGCAATCTGGGGGCTGAATTCGTCGCCCGCGCACCCGCCGACGGCTATACCTGGCTGCTCTGCGATCTCGGTGCACTGGCCATCTCTCCCTCCATCTATACCAAGCTCAGCTTCGACCCTTCCAAGGCGCTGCGCGGTGCGGCCATGCTGGCCTATTCGCCCCATATGCTGGTG…	reverse
fig|363952.7.peg.4273	BBVD01000002	hypothetical protein	1.12579	1.38597e-08	6.24622e-08	0.198374	116.704	7.2	7.2	GTGGGCCGCTTGTCGCAAAAGAGTGAATCGATTCTAGGGAGCTGTTTTCAGGACTCAGGGCCGGGGTTTCCCGTGCGCAGGCTCAAAATGCTGCAACGCAACAATTTCATCGGCAATGCAAGTCCAATAAATACAGGCACTTAG	forward
fig|363952.7.peg.4977	BBVD01000001	L-lactate permease	1.12385	1.6188e-21	2.52171e-20	0.117965	834.489	19.6	19.6	ATGGTTTGGCAACAGGTCTATGACCCTCTATCGAATATGTGGCTATCCACATTGCTGGCGGCCATTCCGGTCGTGGTGATGCTGGTGGGCCTTGGTTTTCTGCACATGAAGGCCCACCTGGCCGCAGGAGCAGGCCTGATTGCAGCGCTGCTGATTGCAGTCTTTGTCTACAACATGCCCGGCGAAATGGCGGGGCGCGCAGCCTTGTTCGGCGGCTTCACCGGCCTGCTGCCCATTGGCTGGATTGTGCTGAACATCATCTTCCTGCATCAGCTGACCGAGCAGAACGGCAGCTTCAAGGTGCTGCAGGACTCACTTTCCGGGATTACCGAAGACCGCCGCATCCAGTTGCTGCTGATTGCCTTTTCTTTCGGTGCCTTTTTCGAGGGCGCTGCCGGC…	forward
fig|363952.7.peg.2815	BBVD01000006	hypothetical protein	1.12244	6.08254e-06	1.88359e-05	0.248136	44.9582	4.73	4.73	ATGATCCAGCCTTTGAACCCCGCCTTCTTTGGCAAGGTCGTGCCGCTGGCCGGCCAGCGCAAGCCCCCCAGTACCTCGCGCATTACGCGGCTGGTGTGGCCGGAATATGAGCGCCTGCCGGATGGGCGCTACCTCATTGAGCGCTGGATGGAAAACCGCTGCTGCAACCGGGTGCAGGTGGGCGCTCGCACTGTCTACGTGTTTAACGACTACGGTTTTCTGGTGCCTGTAGAGGACTGGGGGCGCGCATGGTGGTGA	reverse
fig|363952.7.peg.4124	BBVD01000003	Nodulation protein N-related dehydratase	1.12087	2.93731e-19	3.88749e-18	0.124943	532.529	17.41	17.41	ATGAAAACCTTTCGCTCCTACTCCGAAGTGCTGGCCTCGATTGGGCAGGAAGTCGCCGTCAGCGACTGGATCACCATCACACAGGCCCAGATTCAAATGTTTGCCGATGCCACGGGCGATCAGCAGTGGATCCATACCGACCCCGAGCGTGCGGCTCAGGGGCCGTTCGGCGCGCCGATTGCCCATGGCTTTCTCACGCTGTCCCTGCTGCCTCAGTTCTTCGAAGGCACTTTCAAGATAGAAGGCGCCAAGATGGGAGTGAACTACGGGCTCAACCGTGTGCGCTTCATGGCCCCGGTGCCTGTCAACAGCCGCTTGCGGGCCCGCATGACATTGCAGGCGGCGGAGCGCATCGAGCCGGCCGGCGTCCAGATGACCTGGCTGGTGACGGTGGAGCGC…	reverse
fig|363952.7.peg.964	BBVD01000013	Transcriptional regulator YhjC, LysR family	1.11766	2.1695e-10	1.22686e-09	0.176041	2108.28	8.91	8.91	ATGGATTTCAATGCGCTTCATGTGTTCACCCGCGTTGCCGAACTCTCCAGCTTCACCCAGGCCGCAGAGCAGCTCGGGCTGACCAAAAGCCGTGTGTCTACCGTGGTGCAGCAGCTGGAAAAGCAGCTGGGAACCCGTCTGCTGCAACGCACCACCAGACATGTGCGGCTGAGCGCCGATGGCGAGCAGTTCCTTGAGCGCAGCAAGGAACTCATGGCCGACCTGGAACAGCTGCAAGCCATGTTCCAGCCTGCCGCCAGCGGGCTGCGAGGCAATCTGCGCATCGATATGCCCAATTCTCTGGCCCGGGATGTCGTCATTCCGAAACTGCCCGAATTCCTCTCGGCCCACCCTTTGCTGGAAGTAGGCATCAGCACCAGCGACCGCCGCGTGGATGTG…	reverse
fig|363952.7.peg.4743	BBVD01000001	DNA internalization-related competence protein ComEC/Rec2	1.11761	3.40896e-26	6.78545e-25	0.10556	1516.08	24.17	24.17	ATGCCGCTCCATCAGACTCCAAGCTCTCAGCGTCGCCGCCTGTCGTGGCTGGCGCCGCTCTGGGGTTGTGTGCTGGGCGCTGCATGGCAGGTGACCCAGGCCAGGCTGTGGCATCTGTCGCTCTACCAGATCTTGCTGGCTTGGGGTTTGCTGACACTGCTGTTTGCAAGCAGATGGCGTGGCAGGTCCTGGCAGAGCTGGTGGCTGATGCTGTTGGGTGCTGCCTGCTGTGTGGCGGGGCTGACGGGTTGGCGTGCACATGTTTATCTGACGCAGACCCTGCCACAGGCGCTGGAGGCGGTGGACTTGCAGGTGGAAGGCCGGATTGCCTCCATGCTGCAGAACCAGGCCAACGGCCAGCGCTGGCGTTTTGTGGTCGATAGTTCGGATGCCGGCGTG…	reverse
fig|363952.7.peg.3493	BBVD01000004	hypothetical protein	1.11272	6.53153e-20	9.07539e-19	0.121806	346.381	18.04	18.04	ATGCAAGGTCGTCGCAATTTCGTCAAAGGCCTGGGCGCTGGTGCCGCGCTGGCCGCATTCGGTGGTATCAGCCGCAGCGCCTATGCCCAGGGCGGTGGCCCGCTGGAGCAGGTGCGCATTCTTTATGGCTTTCCCGCAGGCAGCGCCGGTGACTCGGTTGCCCGCCGCGTGGCCGAAAAAATGGGCGGCACCAGCTACTCCAAGAACATGGGCGTGGTGGAAAACAAGCCCGGAGCCGGCGGCCGCATCGCGCTGGAGAATCTGCGTAACTCCGTAGGGGATGGCTCGGTGATTGCACTGTCCCAGGTCTCGGCCTTCTCCATCTACCCGCACATCTACAGCAAGCTGAGCTATCAGGCCAAGGATTTCGAGCCGATTTCGATTGGAGCCATCATGCAC…	reverse
fig|363952.7.peg.1822	BBVD01000009	hypothetical protein	1.10417	1.75797e-16	1.82945e-15	0.134042	718.815	14.74	14.74	ATGACCCAGGAGGAATCTGGCGCATTCGCTGCGCTGTCCATGATCTTAACGGCAGTCGTCAAGGTGCTTCCACCAGAGACTGCGCACCAGGTGGCGAGAGAGCTGCGCGCTGCACAGCTAGATGCCAAGCATCAGGATGGACCTGATAGGACGGATCCCGAATTCAGGCTTGGCCGCGATCACTTGGTGAATGCGTATCGCGAGCTTCTCAACAACGTGGCTGAGGGCAACGTCTACCTTGTCGGTGGTGGAAAGAAATCAACTTGA	reverse
fig|363952.7.peg.2421	BBVD01000007	Benzoate catabolism regulator with shikimate kinase domain	1.1041	1.97511e-11	1.24306e-10	0.164599	609.089	9.91	9.91	ATGGATCAGTTAGACATGGCATCCGCGTCGGTTGCGGAAGGGGATGAAGCGGGCAAAAGCCCGCTGCTGCAGGCCTTGGGCGAGAGGGTGCGCAATCTGCGTGCGCGTCGCGGTCTCACGCGCCGCGGGCTGGCTTCGGCGGCCGTGGTGTCCGAGCGCCATCTGGCCAATCTCGAATACGGCACGGGCAATGTCTCCATCCTGGTGCTGCAGCAGATCGCGCATGCACTTCAGTGCAGCATGGCCGAGCTGCTGGGCGATGTGACGACGGCCAGTGCCGAATGGCTGTTGCTGCGCGAATTGCTGGAAGGCCGCAGCGAGGCCGATTTGCAGCGCGTGCGACTGGCGGCCGGAGAGATTCTGGGAACGGCGCCCATGGGCGATCCGCACCGGGCTTCG…	reverse
fig|363952.7.peg.3381	BBVD01000005	Oxidoreductase, short-chain dehydrogenase/reductase family	1.1039	2.55044e-05	7.13897e-05	0.26219	44.9781	4.15	4.15	ATGAATCCATTCATCAGTGGTTTGGAAGGAAAAGTGGTTCTGGTTACAGGTGGTGCCTCGGGCATAGGCCTGGCCAGCGCCCAGGCCCTGGCAGCGAGCGGAGCCAAGGTGGTGTGTGCCGATCTTCAGCAAAGCCAGGATTTGCCGCAGGGCTGCGAATTTCGCAAGCTCGACGTGAGCAGCGAGAAGCTGACCAATGAGTTGGTTGCTTACATGCTGGACCGCTATGGGCAGATTGATGGGCTGGTGACTTCGGCTGGCATTTCCCGCGTGGGTGATCTGGAGAGCATGCCCTTGCATGAGTGGGAGCAGGTACTGCAGGTCAATTTGACGGGAACCATGCTCAGTGCTCGTGCCGTGGCCAGCCACATGAAACGGCGGGGTCAGGGCTCCATCGTC…	reverse
fig|363952.7.peg.2782	BBVD01000006	hypothetical protein	1.10332	5.17759e-08	2.14457e-07	0.202626	452.603	6.67	6.67	ATGGCCTTTGCCTCTAAGTGCTTCCAGCAGAACTTTCAGCTCAGCGACGTCGTCGTCGATGATGAGGATATGTTCACCAGAATGAGCAGCAGGCGACCAGTAAGACACAGCAAAATTCCGTACTTAGAGGGTGATATGGAGAAGTTACAAATTCTGATACATATCAAATTTGACTGA	reverse
fig|363952.7.peg.783	BBVD01000014	hypothetical protein	1.10267	1.36643e-11	8.74234e-11	0.163083	132.079	10.06	10.06	GTGGGCGGCGGCGGCAGCCCAATCCAGCACCCCAGCCTGCAGTTCCTTATGTTTTGCTGCTGTGGCTCGCTGGTGACAGGGCTTTGTTTCCCTGTTGAAGCTGTTATCGGAGCCATTCCGCAAAAACTTTAG	reverse
fig|363952.7.peg.1572	BBVD01000009	hypothetical protein	1.1024	9.00018e-21	1.33565e-19	0.117939	542.908	18.87	18.87	ATGAAATCGGGTCTGATGCACCAGACCCGGCTCAAGATCATCGCGGGCGACCCAGCCGAGTTCCGACATGCCGTCGTTGTCGCCCGCCATAACAACGGATACCCCATGCCCCTGTCTCCCAGTGCCAGCCGCAAGCCAGTCCCCATCAATATGCGCGACGTCAAATACCGGGGCTATGCCCGTGATGACGGCATGTGGGACGTGGAAGCCGAGCTGATCGACCAGAAAACCTATGACATCGAGCTTCATGGCCGCCGCAAAGTGCCAGCGGGCAAGCCGATTCACCATATGTGGATCCGCCTGACCATCGATGCCGACATGGTGGTCCACGGCATAGAGGCCGCCATGGACGACCACCCCCTGGGCCACTGCCCCCAGGCCACAAAGTCCATGCAGAAG…	forward
fig|363952.7.peg.632	BBVD01000016	Transcriptional regulator, IclR family	1.10082	8.27139e-11	4.88684e-10	0.169472	125.115	9.31	9.31	ATGACCCGCGACATTCCTACCTGCATTACCAATCCGCCCACCGCGCAGGCCAAGCACAACCCGATCGTTACTCCCTTCGCCCGGGCTCTTTCCGTTCTTTCGGCATTCACCCCCAGCGACCGCTGGTTGCTGCATGGCGATCTTGCAAGCCGCACAGGCCTGCCGGCCTCCACCGTGACACGCATGGTCCGAACGCTGCTGACCCTGGGTTATCTGCGCTGCGCCTCAGACGGAAGGCGGTTCTGCCTCAGCCCTTCCGCGCTCGCCCTGGGCTACCGAGCTGCAGCAGATTCCGAAATCCACCGGACGGTACATCAGCGCATGAGCGCATTCGCCGAGCGCCACGAGGTGCACGTTCACCTGAGTGGGCGCGACCGCCTGGACCTCGTGGTCATCGAC…	reverse
fig|363952.7.peg.1722	BBVD01000009	DNA-binding response regulator, AraC family	1.09673	4.94469e-10	2.67269e-09	0.1763	871.866	8.57	8.57	GTGTCTTACTGGTCACCTGCAGGCCCTTCGAGTGAACGAATTCTCGTCATCGACGACAACGTGACTGAACTGAAAATCCTGCTGGAACTGCTTCGAAGTAATGGCTATCGTCTTTCCGTCGCCATGGATGCCATGCAAGGCTATCGCCGCGCCACTACTCAGCAATTTGACCTAATCCTATTGGACGTAAATATGGGCAACGTAGATGGATTTGCCGCCTGCAGGCTATTGAAGGCAGATCCATCCACAGTAGGTATACCCGTTATCTTTGTGACTTCTTGTGCCTCCCCCAAAGAGCGTCTAATGGGGTTGCAGTTAGGTGCTGTGGACTACATTCCAAAGCCGTTCGACATCAATGAAGTTTTAGCGCGTGTGGAAATCCACTTGGCTTTGGCGAAA…	forward
fig|363952.7.peg.1851	BBVD01000008	Transcriptional regulator, MarR family	1.096	3.27716e-17	3.63678e-16	0.129915	673.667	15.44	15.44	ATGAAGCTTGAACAGAAGTACCAGGCGCTAATTGAAGAGGCACAACGACGCAATCTTCCTGATGTGGATGGCATCCAGCTGTGCTTTCAAGTGCTGTCGATGGCTGCAAACATCGACCGCGACTGCGCTGCTTTGCTGGCCCCTCATGGTTTGTCCGAGGGGCGCTTTGTGTTGTTGTTCCTTCTCGATGTGGCGCCTGACGGACTCGCACCCAACGCGCTGGCCGAACAGGCTGGCGTGACCCGCGCCACGGTGACCGGCCTCTTAGACGGACTGGAGCGCGAGGGTCTGATTGAACGTCACGCCAACGCCGAAGACCGCCGCGCACTTTGCATTCGACTGACCGCAAAAGGAAAACAACTTGCCAGTACCGTTATCGACCAGCATGGTCGGTGGATT…	forward
fig|363952.7.peg.4622	BBVD01000002	hypothetical protein	1.09332	1.804e-06	6.00058e-06	0.229004	7038.72	5.22	5.22	TTGATTCATAAGGGTTTTTCGGCAGGCGAAGTAGGACGCGGCCGATATACTTGGAGGTTTGGTGTTACGGTCAATTCTAGACTGCTCCCTCATAAAGACCTCTTTGGATGGACTTATGGCACGGTAGAGCTACTGGAGACGTGTCAGTCGTAA	forward
fig|363952.7.peg.3166	BBVD01000005	3'(2'),5'-bisphosphate nucleotidase (EC 3.1.3.7)	1.09151	6.45147e-20	8.98904e-19	0.119467	362.155	18.05	18.05	GTGACTCAGACTCGAAGCGCACTGCTTGAAGACGTAATGGCCATCACCCGTGAAGCGGGTGCTTTAATCATGAAGATCTATCGCTGCGACTTTGAGGTTCGGGGCAAGCAGGATGCATCGCCCGTGACTGAAGCCGACGAAAAGGCCGAGCGCCTGATTCTTGAGCGTCTGGGCACCTTGCAGTCGCAGTTTCCCGTCGTTTCCGAGGAGGCGGCTGCAGCGGGATATGTGCCTGAGGTGGGCCAATGCTTCTGGCTGGTTGATCCTCTTGATGGCACCAAGGAATTCATCAACCGCAATGGCGAGTTCACAGTCAATATCGCGCTGATCGAAAATGGAACCCCTGTGCTGGGTGTCGTTTTCGCTCCAGCGCTGGATCGCATGTACGCGGGAGCCATA…	reverse	3.1.3.7
fig|363952.7.peg.1971	BBVD01000008	Methylmalonate-semialdehyde dehydrogenase (EC 1.2.1.27)	1.09125	1.39742e-17	1.58586e-16	0.12785	645.442	15.8	15.8	ATGAACGCACCGACTTCCGCCAAGGTTCTGGCGCCCACGGTCAAGCTGCTCATCAACGGGCAGATGGTCGAATCCAAAACCACCCAGTGGCGCGATGTGGTCAACCCCGCGACGCAGGAAGTGCTGGCGCGCGTACCGTTCGCCACGCCCGACGAGGTCAACGCCGCCGTGGCCAATGCCAAGCAAGCGTTCAAGACCTGGAAAAAGACGCCCATCGGCGCACGCGCCCGCATCTTTCTGAAGCTGCAGCAGCTGATCCGCGAAAACATGAAGGAGCTGGCCGCCCTGCTGACGGCCGAACAGGGCAAGACCCTGCCCGACGCCGAAGGCGATGTCTTCCGCGGCCTGGAAGTCGTGGAGCACGCGGCCAGCATCGGCAATCTGCAGCTGGGCGAGCTG…	forward	1.2.1.27
fig|363952.7.peg.379	BBVD01000021	Hydrolase, alpha/beta fold family	1.08836	3.86653e-17	4.27192e-16	0.129307	265.325	15.37	15.37	ATGCTGAAACCTGCCATGCCCAACAACTGCGCTTCTGCGGCCATCGTGCCGGCATCCCGCTATGCGAACTGCGCTGGCTACGAGATTCATTACCTTGACTGGCAGCCGCAAGGCCCGACCAAGGCTACGGTGATCGCCTGGCATGGCCTGGCACGCACGGGCCGCGACATGGATGCACTGGCGCAGTTTCTTGCGGCGCAAGGCTATCGCGTCATCTGCCCGGATACGCTGGGCCGCGGCCTGAGCCAATGGAGCCGCAACCCGCGCGAGGAGTATCAGCTGCGCTTCTATGCCCGGCTGGCACGCGAGCTGATGGATGCGCTGGCGCTGCAGCAGGTGCACTGGGTGGGCACCAGCATGGGCGGAGCGATAGGCACGGTCTGTGCATCCGGCCTGTTC…	forward
fig|363952.7.peg.2385	BBVD01000007	Glycerophosphoryl diester phosphodiesterase (EC 3.1.4.46) periplasmic (secreted in GramPositives)	1.08707	3.5484e-27	7.41617e-26	0.10068	642.112	25.13	25.13	ATGCCTGAAACCATGTCCCATACCCGCCACCCCGTCTTTGCTCTGACCTTGCTTGCCGCCCTTGCCCTGAGCGCCTGTGGCGGCGGAGATGGCCCGACGCCGGCGCCTGCGCCGCAGTTTCTGACGCTGGACGGCAAGCAGCCCCAGGTCATCGCCCACCGTGGCTATTCGGGACTGTACCCCGAGCAGACACAGATGGCGTATGAGAAAGCCATTGATGCCGGTGCCGACATGATCGAGCTGGACATGCACATGACGCGTGACTGCCAGCTGGTGGCTCGCCACAACGCCTGGCTCAGCGACAGCACCAATATCGCCGAGGTCGCCAAGATCAATGCCTATGTGGCGGGCCGCAAGCGCAACACGCCCGGCGTGCTGGTCAACGTGAAGTACCCGGCC…	forward	3.1.4.46
fig|363952.7.peg.4212	BBVD01000003	hypothetical protein	1.08701	3.47844e-09	1.7089e-08	0.184013	1041.99	7.77	7.77	GTGAAATGTGAAGAAAGCGCTGTGCTGACTTATTCAAGCACAATCTTTACAAGTTCGGTATCACCAGTGCAGGTGCTTAGACAATATGAAATCAACTCATTGGTTTGCTATTGA	forward
fig|363952.7.peg.1601	BBVD01000009	hypothetical protein	1.08678	2.84188e-05	7.89408e-05	0.259635	43.7134	4.1	4.1	ATGGCGCAACTACCAGACTATCTCACCATCCTGCTGGACGACACCGGCGAAGAGTTCGATCCAGGCGTCATCAAAAGCGATATGGAGCGAGGCCTTGCCAAGATGCGCGTGGGCCAAAGCCGTGTGGTGGTAGAGGTTCCCGTCACGCTGCTGTTCGACAGCGCTGCAGATGCGGAGTCCTTCTACGACTGGTACTTCAACACCATCAGGCGCATCGGCTTCTTCACCTGGACCGATCCGCGTTCCCAAACCGTTCGCACTGGCCGCTTCAAGGATGGTGCCATTGGCAAGCTGGTACCCACTATTGCGGAATACGCACAGAGCAAGCGCTCTTGCGTGCTGGAGTACCTGCGATGA	reverse
fig|363952.7.peg.1848	BBVD01000008	hypothetical protein	1.08072	6.89067e-09	3.24236e-08	0.186538	153.821	7.49	7.49	TTGCCAAGCATTGAAGTTTTTGAAAAGCTCACTGGTCGCAAATTTTCGGATGCAGAGCTCTTACATACAAAGGTGCTCGCTTTCCCCGAAGAGAGAAAAAAGAGAGTTGTCTATGGACTGCTGGCCGAGGCTATCGACATTGACTACTCTCAAAAGTCACTTTCTGAGCTTGGCGAGCAAATAAGGCTGGCCCTGTCCAATATTGAGCGCCTTGCACCCAGAGCCTTTGTTGGTCAGAACATTCGCCTGTACGAGGGCGGCAACCACCTGGACATCATCAATGATGGGGTTGGGAGCATGGGCTGGTTGATTGTGGAAGACCACCTGACCTGA	forward
fig|363952.7.peg.1531	BBVD01000009	hypothetical protein	1.08062	1.32515e-13	1.07036e-12	0.145958	152.975	11.97	11.97	ATGTCCAAAGCACACGACGATTTCAGCGCGGCATTCGACCGCTTTCTTGATGAAGTCGGGATTGCCGACGCCATGTCGGTTGCAACCGGCATGTTTGTCTCCTTGGTGGTTGGATACCTCAAGCACAAGGGCGAAGATACCAGCAAGCCCATCACCATCGACGGCGGCGATCAGCGCGATGTGACGATTCACCCGCCGAAATCGACACAGCGCGCCGCCCAGGTAGCGCAAGGGGGCCAGTGA	forward
fig|363952.7.peg.3432	BBVD01000005	Sulfide:quinone oxidoreductase, Type III	1.07822	5.19111e-19	6.71098e-18	0.121038	4689.33	17.17	17.17	ATGGCGCATCACATATTGATCATCGGCGGTGGCATTGGCGGAACCATGACGGCCAATCATCTGGTCGTCAAGTTATATCCGGAACTGCTAAGCGGCAAGGTGCGCATCACCATGCTCTCCAATTCTCCTTGGCACTATTACAAGCCAGCCTTTATGTATGTGGCTTTCAATGCATTCTTCCGGGACGAACTGAGACGCAAACAACGTGGACTGCTGAGACCTGAAATCGACTTTCAAGTCGAGGAAGTGGAGAGCTTTGATTTTCCGGCTCAATCAGTCCAATGCAAAAGCGGAAAACGCTTTCACTACGACCATCTTGTGATATCCACGGGTTGCGTTCCTTCTCCAGAGCGCATTGCCGGCTTGGCCGATGGCGGCGACCATTTCTACCAGCATGGG…	forward
fig|363952.7.peg.1532	BBVD01000009	hypothetical protein	1.07698	4.5917e-13	3.51097e-12	0.148818	368.002	11.45	11.45	ATGTGGAAATGCAAAAAATGCGGCTTGCTTGTGATGTTCAGTGCCGTTGATCCAGAAGTGGATGCAGACGGCTGCTACTTCCTGTGCCCGGGGTGTGAGCACAGGAATAAGCTGGAGAACGTGGATAAGTCAGGCGAGGGCATTGCCCTTGCTCAACCTTCGGACTGA	reverse
fig|363952.7.peg.119	BBVD01000027	hypothetical protein	1.07691	4.98446e-12	3.36049e-11	0.155938	165.799	10.47	10.47	ATGCATGAAATCGACCACAAGCCGCGCACAGCAAGAGCCGTGGGAGTCGTGCAGGCAGTTCATTCCATCACTCCACATATGCGGCGAATCACGGTGGGCGGTGACGAGATTGCCGCATTTCTTCAAGTGCAGGGCGTCGATGAACCAGCCGCCTGGGTCAAAGTCTTTCTTCCCACCGGGGAAGGGCGTGCGTACACGATACGAAGTATCGACTTCAAGGCCGGAACGCTGGATCTGGACTTTGTTCTGCATGGAACAGGATCCGGCTCCGGTCCGGCCTCTGAGTGGGCATCTCGGGCTTTGATTGGCGAACACATCGGAATCGCAGGGCCTCGCAGCGGCGGTTTCCTGCTCCCCGGCAATACACAATGGGTCATGCTGGCAGGCGATGCAACCGCT…	forward
fig|363952.7.peg.3098	BBVD01000005	Flp pilus assembly protein TadB	1.07581	2.53265e-14	2.19788e-13	0.141178	619.781	12.66	12.66	ATGCTGTCCTTTTTTTCTTCCCACTCGATCCTGGTAATCATCGGTCTGGTGTTTGTAGCAGTGCTCCTGCTACTGGAAGCACTGCACGCGATCTGGAAGCAGTACAAGAGTCCTGAGGCAAAGCGGCTTGAGCGCCGGCTCAGAGCCTTGTCAGCAGCCGATGACAACAGCAATCCGACCAAGCTGGTCAAGGAGCGCGTACTTAGCGATATGCCCAGAATGCAGCGTGTGCTGCAAGCCATGCCGCGTGCACATCAGCTAGACCGCTTCATTGTTCAATCAGGCCTGGACTGGACGGTTTCGGGCTTGCTGCTAGGCAGTGCAATACTGTTTGCGCTAGGTATGCTGACAGCCATGATGCTTCGCCAGCCCATGGAGTTAGGCGTGCTTTCAAGTTTG…	forward
fig|363952.7.peg.843	BBVD01000014	Acetyl-CoA synthetase (EC 6.2.1.1)	1.07571	2.37271e-23	4.17597e-22	0.108046	469.577	21.38	21.38	ATGTCGTACACCGCGCATATCGATACCTTTGCTGCCGACAACCTGCCACCGCCCGAGCAGCAGCCCGAGTTCATTTTCGAGCTGCCCGAGCTGAGGTTCCCCGAGCGCCTGAACTGTGCCGTGGAGCTGCTGGATAGACATGTGAGCGAGGGGCGCGGCGACCGTTTGTGCATTCAGGCCGAAGGCCTGCGCTGGAGCTATGCGGATCTGCAGCTCAAGGCCAATCGCATCGCCAATGTGCTGACGCAGGAGCTGGGACTGCAGCCGGGCAACCGCGTGTTGCTGTGCGCACCCAACAATCCCATGATGGTGGCCTGCTGGTTTGGCGTCATCAAGGCCGGGGGCATTGCCGTGGCCGCCATGCCGCTGCTGCGGGCCAAGGAGCTGTCCACCATCATC…	reverse	6.2.1.1
fig|363952.7.peg.2809	BBVD01000006	hypothetical protein	1.07309	6.16399e-16	6.06246e-15	0.132708	273.031	14.22	14.22	ATGAAGGGGTTGAATATCCAAAGTGACGAGCAGCACCGAGCTGTGCATAAGGCGCGGATTGATGAAGAGGCTTTGCTGGCGCTGTGTGTTGATCATGTTGCCCAGCGCTTGGGGTTGGATGCGACGGCACCGAATGTCAGTGTCCACGCATACAGAACGAGCTACACGGAGGGCAGCTTAGGCACGCCCAAGACGCGCGTTGTAGTGGAGTTGATTGAAGACCTCAAGCACGAGAGCGCAGCGCCAGCGACCGCTTGA	reverse
fig|363952.7.peg.3022	BBVD01000005	Transcriptional regulator, IclR family	1.07277	7.81465e-15	7.0755e-14	0.138056	250.894	13.15	13.15	ATGAATGACCATGGCTCACCCTCCATCGCCCCGGCAGACTTCATTGCCGGCCTGGCCAAGGGCCTGGCCGTACTGGAAAGCTTCGACACCGAGCGCCAGCGCCTGAACGCCACCATGGCCGCCGAGCGCGCCGGCATCACGCGCGCCGCAGCCAGGCGCCATCTGCTCACGCTGGCCTATCTCGGCTACCTGGAGTCCGATGGCAGCTATTTCTGGCTGGCTCCCAAGGTGCTGCGCCTGTCGGGCAGCTATCTGGCCTCGGCCCGGCTGCCGCGCATCGTGCAACCCGTGCTGCACAGACTGGCAGCGCAGACCGGACTGTCCTACTCCTGCGTGGTGCGCGAGGGCCGCGAAGTCGTCATCGTCGCTCGCAGCGCCGTTCATGAGAAGGGCGAACGG…	forward
fig|363952.7.peg.3691	BBVD01000004	ABC transporter, ATP-binding protein 2 (cluster 4, leucine/isoleucine/valine/benzoate)	1.07162	3.10824e-14	2.68346e-13	0.141119	193.383	12.57	12.57	ATGACCGATATCGCGCACACAGTTTCCACTTCCGCCCAGACCGCACCGCTGGTGGAAGTCAATGGCATCGAGGTCATCTACAACCATGTGATCCTGGTGCTCAAGGGCGTCTCGCTACAAGTCCCCCACCAAAGCATCGTGGCCCTGCTGGGCGGCAATGGCGCGGGCAAGACCACCACGCTGCGCGCCATCTCCAATCTGCTCAAGGGCGAGCGCGGCGAAGTCACCAAAGGCGGCATCACACTGGAAGGCGAGCAGATCGCCAACCTCTCGCCCGCCGAACTTGTCAAGCGCGGAGTGGTCCAGGTCATGGAAGGACGCCACTGCTTCGCCCACCTGACGATCGAAGAAAACCTGCTCACCGGCAGCTACACACGCACGGACAAGGGCGAGATTGCA…	forward
fig|363952.7.peg.431	BBVD01000019	TRAP-type transport system, periplasmic component, predicted N-acetylneuraminate-binding protein	1.06805	6.91506e-15	6.27232e-14	0.137175	244.131	13.2	13.2	ATGCGTATCAAATTTGCAGTCGCGGGCCTCACGGCAATGTTGCTGGCCGCCGGCGCCGTTCAGGCGCAGGACTTCAAGCCCCGCCTGGTGCGGTTCGGCTACGGCCTGGTGGAAGACTCCAACCAGGGTCGTGCCGTGCGCATGTTCGCCAAGGAAGTGGAAAAGGCCAGCGGCGGCAAGATGAAGGTCCGCGCCATCGGCAACGCATCCCTGGGCTCGGACACGCAGATGCAGCAGGCCCTGATCGGCGGCGCCCAGGAAATGATGGTCGGCTCCACCGCCACGCTGGTGGGCCTGTCGCCCGAAATGGCGATCTGGGACACCCCTTTTCTGTTTGCCAACACCAAGGAGGCCGATGCCGTGCTGGACGGCCCCGTGGGAGAGAAGGTCAAGGCCACT…	reverse
fig|363952.7.peg.544	BBVD01000018	hypothetical protein	1.06555	0.0386501	0.059873	0.515284	9.45864	1.22	1.22	ATGCAGGTGGTGGCCCAGCTGAGCAGGCTGGGTGTCGTGCATCACAACGGCAGACAGGGGCGCGAGTCCGGCTATCTGCTCTGCGCAACCTAA	reverse
fig|363952.7.peg.1661	BBVD01000009	EAL domain protein	1.0652	1.56053e-12	1.12143e-11	0.150687	764.368	10.95	10.95	ATGCAGATGAACGATCTGGAGGTTGACGGGAATCGCCATCTCAATCATTTGATGAGATCAGGTGTGTGCGCAGAAGGAGTGGATCGCATACTGCGTGCGGTTCGCAAGCATCTGGGAATGGATATCGCCTTTGTCTCACACTTCGGTGCGGCCGAACGGGTGCTCAAGCATTTGGACAGTGTTTCGGGCGGGCCGCTCCATCAAGGCCAGAGCATTCCCATGCAGGAGGGATACTGCCTGAAGGTTGTTCATGGCGAGCTGCCCGAATGCATTCCGGACACAAGTCGTGTGCCGGCTGCTCAGCACATTTCTGCAACACATGCAATTCCAATTGGGTCCCATTTGAGTGTTCCCGTCCGTCTCACGGATGGGCATGTGTATGGGACGCTTTGCTGCTTC…	reverse
fig|363952.7.peg.923	BBVD01000013	Oxidoreductase, short-chain dehydrogenase/reductase family	1.06475	3.34286e-10	1.84059e-09	0.169493	178.018	8.74	8.74	ATGACTAGCGCTCCCTCTTACGTTGCTCCCCACGGCCTGCTCAAAGACAAAACTGTGCTCGTTACCGCTGCTGCTGGCGCCGGTATCGGCTTTTCAGCTGCAAAACGGGCAGCAGAGGAGGGCTGCAAGGCCTTGTTTATCTCCGACGTGCATGAGCGTCGGCTGGCCGAAGCCGTGGAGCAGATCAAAAAGGATACGGGTTTACACCAGGTCTTTGGCAAGCTCTGCGACGTGAGCAAGGAAGAGCAGGTTCAGGCGCTGATCTCCGAAGCCGACAGCGCCATGGGCGGTATCGATGTGCTGATCAATAACGCGGGTCTGGGCACCAGTTGCAAGGTCGTCGACATGGGCGATGACGAGTGGAGCAAGGTCATCGACATCACGTTGACCGGCACCTTC…	forward
fig|363952.7.peg.374	BBVD01000021	ABC transporter, ATP-binding protein 1 (cluster 4, leucine/isoleucine/valine/benzoate)	1.06224	1.10683e-05	3.28125e-05	0.241684	64.1087	4.48	4.48	ATGCTGACCACTGACAAGCTCACCGTCCGCTTTGGCGGCCATGTTGCGGTCAACGGCGTGACCTGCTCCTTCGAGCCGGGCACGCTGACGGCCATCGTCGGCCCCAATGGCGCGGGCAAGACCACTTACTTCAATCTGATCTCGGGGCAGTTGCGGGCCACGGAGGGCAGGGTGTCGTTGCAGGGGCGCGACCTTACGGGCCTGCCGCCTTCGGCGCGCACGCGTGCCGGCCTGGGGCGGGCCTTTCAGCTCACGAATCTGTTCCCGGCCCTGTCGGTGCTGGAGAACGTGCGCCTGGCCGTGCAGGCCACGCGCCAGGGCGCGCACCGGCGCGGCATGAATCTCTGGAGCATCTGGAGCGACCACCGCGCATTGCTGGCGCGCGCGCAGCAAATCCTG…	forward
fig|363952.7.peg.2780	BBVD01000006	hypothetical protein	1.05914	1.88412e-12	1.33485e-11	0.150386	159.758	10.87	10.87	ATGCACACCGAGCATCACTACAACTGGCGCTATCAAGACCATCTTGGCAAGTGGCACACCACCAGGCACCTCTGCACCGAAGAGTCGATCAAAAAGGAGTTCCCAAATGCCACCCCGGTTCAAGGAACGCTCAGAGTCGTCGAGGTGACCGACACGCTGGAGGAATACTGGGAGCGCACGCGCCAAAACACAATGCCGGGTGTAGTGCGCAAGCCGGAATGA	forward
fig|363952.7.peg.398	BBVD01000021	Tripartite tricarboxylate transporter TctC family	1.05908	8.33499e-22	1.31887e-20	0.110371	579.959	19.88	19.88	ATGGCATCCACATTCGACAAGTCCACTCGCGAAGTTCTGAGCATCTCGCGCCGCCATCTGCTGACCGGCGCCGGAGCCCTGGCCTGCAGCGGCCTGCTGCCCGGCATGGCCCGCGCTGCCGATGACAGCTGGCCCAACCGTCCGATTCGCTTTGTCGTGCCGTTTGCGCCTGGCGGCAGCTCTGAAATCGTGGCCCGCTCCACCGCCGCAGAGCTGTCCAAGACCATAGGCCAGAACGTATTCGTGGACAACAAGCCCGGCGCTGCGGGCAATATCGCCATGCAGGAAGTGGCTCGCGCCGATGACCAGAGCACGGTCATCCTCGGCCATATCGGTACCCTGGCCGTCAACCCTTATATTTTTGACAAGCTGCCCTGGGACCCTAAAAAGGACTTTGTG…	reverse
fig|363952.7.peg.702	BBVD01000015	hypothetical protein	1.05869	1.84894e-08	8.17837e-08	0.188193	310.849	7.09	7.09	ATGCCGGATCCTGGCGCAGACTCGCCTGATTCGCCCGAGCTTGCCGCCTCGTTTCCGGAGGCCTATCAGCGAATTCAATCTGCAATTGAATATCTGAAAATGCAGAAAGGAGTGGAGCGCATCTACTTGATGGGGCACAGCATGGGTGGGCGTATGGCAACTGGCTTCCTGGCAAACAATCCCACTGCGCCGATTGTAGGTTTCATCGGAGTCGGATTGACGGCGGGAGGCAAGGAACCTGTTAACACCAATCTAAATCTGCGAAAAGTGAAGCTTCCAGTTGTCGATGTGTACGGTGACAACGAAATGGATGCGAGAGCAGCGTCTTTTCGCAAGTCCCTCGTTTCCGAGAACTTTACGCAAGTGGAGGTTTCCGGAGCAAAGCATGATTACCGTGGC…	reverse
fig|363952.7.peg.2866	BBVD01000005	hypothetical protein	1.05712	3.15189e-20	4.49145e-19	0.114734	437.17	18.35	18.35	ATGGGCTTAGCTGCAGTCGATGGAAGAGGGTTGCAGCCCCCCGCCTTTGGCGGCCAAGGTCTGCCCAGCATCGGCGCGGCGTGCACGGAAATGCTCAACAGCGCCAGCATGAGCTTTGCATTGTGTCCGCTGCTGCCAGCACTGGACATGCTGGCGCGCCAGAAGATAGATACGGCCTTACTGAGTACAAAGATCTCCACACCGCACTTCTACACCATCCGCATCCTTTCAAACGTTCCAGGCTTGCGCGACATCGTCATCAAAGGCAATGAAAGCACGCTGGCGTGTGAGCCTTTCTGA	reverse
fig|363952.7.peg.680	BBVD01000015	hypothetical protein	1.05537	5.70864e-09	2.70904e-08	0.181177	854.32	7.57	7.57	ATGCGAGCAAGTACTGCGAAGTCCCCGGGCTCTAACGGAACGCGGCATAGTCAAGAAACTGCGAAAAATAGCCAGAGATGCGACATCGAAGAGGCTGTCGCTGAAATTGAGCAGCTCCGACAGGAAAGATTTTCCTCCGCAAATCTTGACGCGGACAACTCTCGACGAATGCTCGCAGCTTCTCATCCCATGCTTGAGCAGTGCTACTTCATCGAGACCGACGGGACGAGCGCGTTCTATGAGATCGTCTGCGATCATGCGATAGCTCGCAAGAGCGGCCTATACATAACTGGTGAATTTCGTGTGGGCAAGACCACCTCAATAGAAAACACCATGTTACGGCTCAAGGAGGACATGCCATGGCTCGCCGTCTTGTATCACTCTGCAAAGCGACAGCAT…	forward
fig|363952.7.peg.939	BBVD01000013	Uncharacterized MFS-type transporter	1.05321	5.80963e-09	2.75176e-08	0.180897	256.615	7.56	7.56	ATGCAAAAAACCAAGAAAACAATGACAAACAAAAATCATCAAAGCTCATCAAGAGTGTATGTGCTGGCGCTGCTGACGGCCTTGTCTGCCCTGACCTTCATGGACCGGCAGATCCTGGCTGTGCTGCTGCAGCCCATCAAGCAGGAGTTCGGCTTCTCGGACTTGCAGATCGGCCTGATCACCGGACTCGGTTTTGCGCTGACGTTCGCAGTGCTGGGCATTCCTCTGGGACGACTGGCAGACAGAAAAGAGCGCCGCAGCCTGATTGCCTGGTGCCGTGGCGTTGGTGGCAGCGTGGCGGCGCTGGGCGCGCTGGCCACTGGCTCGGGTGGACTGACTGCATCGCGCGCCGGTGCCGCATTGGGGGATGCCGGTGGCGGCGCTGCGTCCATGTCCATA…	forward
fig|363952.7.peg.830	BBVD01000014	Helicase PriA essential for oriC/DnaA-independent DNA replication	1.05155	3.4356e-13	2.65123e-12	0.14452	1933.38	11.58	11.58	ATGTCCCATATCGTTTACGTTGCCGTCCAGACCCCTGCCCACAGCGCCGTAGGTGATCTGTTGAGCTACGTTAGCGATGCATGGCTGGAGCCCGGCAGCTTGGCGCGCGTTCCTCTGGGAAAAAGAGAGTTGCTGGGTGTGGTCTGGGATACGCCCGCCGCCCCCGAAGCCATTCCAGACAGGGTGGAACTGCGCAGCATTGCCGGCCTGCTGCAGGGCATAGAACCGCTGAACCAGGCCTGGCGACGGCTGGTGGCTTTTGCCGCGCACTATTACCAGCGCAGCTTGGGCGAGATCGCCGTCACCGCCTTGCCGCCTCAGTTGCGCGATATGTCGCCCGAACAGCTGGCACGGCGGCTGGCTCCGCCCAAGACAGCCAAGCCGCCAGCCGGCAAGCGC…	forward
fig|363952.7.peg.3871	BBVD01000004	MBL-fold metallohydrolase SPO0683	1.0499	3.23514e-13	2.50424e-12	0.144133	204.769	11.6	11.6	ATGAGCACCAAGACCTTTGCCTCCGCCGCCGACCTTGAAGTCAAGAAGGTGAGCTTCGACAAGCTCTCCGAACATGCTTATGCCTACACGGCCGAAGGCGACCCCAACACCGGCATCATCATTGGCGACGACGCCGTGATGGTCATCGACACCCAGGCCACGCCCGTCATGGCCGAGGACGTGATCCGCCGCATTCGCGAGGTCACGGACAAGCCCATCAAATACGTCACGCTGTCGCATTACCACGCGGTGCGCGTGCTGGGTGCCTCGGCCTATGGCGCCGAGCACATCATTGCCAGCCAGGACACCTACGACCTCATCGTCGAGCGTGGCGAGCAGGACAAGGCCAGCGAGATCGGCCGCTTTCCGCGCCTGTTCCAGAACGTCGAGAGCGTGCCC…	reverse
fig|363952.7.peg.2454	BBVD01000007	Benzoyl-CoA-dihydrodiol lyase (EC 4.1.2.44)	1.04865	1.5852e-07	6.14955e-07	0.200034	403.896	6.21	6.21	ATGCAGCAGCAAACCAACGTCGATTACCGCACAGAGCCCAGCCAGTACCGGCACTGGTCGTTTGAAGTGGATGGCAATATCGCCCGGCTCAAGCTGGACATCGCCGAGGACGCAGGCATACGCCCCGGCTACAAGCTCAAGCTCAACAGCTATGACCTGGGCGTGGATGTGGAGCTGCACGATGCGCTCAACCGCATCCGTTTTGAGCACCCGCAGGTGCGCTCCGTGATCGTGACCAGCGGCAAGGAACGCATCTTCTGCTCAGGTGCGAATATCTTCATGCTCGGTGTCTCGTCTCACGCCTGGAAGGTGAACTTCTGCAAGTTCACCAACGAGACGCGCAACGGCATGGAAGACAGCTCCAGGCACGACGGACTCAAGTTCGTCGCCGCCGTCAAC…	forward	4.1.2.44
fig|363952.7.peg.316	BBVD01000023	hypothetical protein	1.04519	1.9979e-12	1.40949e-11	0.148578	1071	10.85	10.85	GTGCTGACCCGCTACTACAGAGACCTGTTGAATTTCTGCATGCGCAAAGTGAGAGACCGCGATACTGCGGCTGACTTGGCGCAGGAAAGCTATGCCCGTGTGCTGTCCATGCAGCAGAAGGGGCAGGTCATTCTTGAGCCAGGTGCATTGCTGAGGCAGGTAGCCTTGCGCGCCAAAATCGATATGGATAGACGGGCTGAGGTGCGCCAGCATCAAAATATCGATTCTTTGGAGGAGCGGGATCAGCCTGCGAGTCCTCTGCATCTGCAGCCCGAGCATGCCTATGCATCGTCTCAGAGCATTCAAGCGTATCTTGACACTATCGAGGGACTGCCGCCTCGGTGTCGTGATGCCTTCTGCATGTACATCTTCGATGAGTTGCCCAACAAGGAAATTGCA…	reverse
fig|363952.7.peg.4441	BBVD01000002	hypothetical protein	1.04434	2.71636e-23	4.74748e-22	0.105037	1197.97	21.32	21.32	ATGAAGCTTTCTCGTCCTATTCTGGTTCTTTCCCTGGCATGCGCCACTCCATACGATGGTCTGGCGCAGACGGTGGATCTAGGTCCGGATATCACTCCCAGACAGCGCTTTCAGATCTATCCCCGGATCGACAAGGCGTATGAGGCCATGGCGCGCGGCGATGGCCAGCGCGCCATCTCCGAGCTGCAGCAGGCTCAGCGTCTGGCACCGGACAACACCGAGATCGCCTTGCAGTTGGCCGCAGCCCATCGCCGCTTTGGCCAACCAGCACAGGCCGAAGCTGTACTGAAGGCCCAGCTTCAGCGCCACCCTGGCGATGCGCGTCTGGCCCAGGCTCTGCGCGATATGCATCAGGGAGCCGTTCCGGCCAGACAGCCCGAGTCTCAAGCCCTGCCCGCT…	forward
fig|363952.7.peg.3940	BBVD01000003	Enoyl-CoA hydratase (EC 4.2.1.17) / Delta(3)-cis-delta(2)-trans-enoyl-CoA isomerase (EC 5.3.3.8) / 3-hydroxyacyl-CoA dehydrogenase (EC 1.1.1.35) / 3-hydroxybutyryl-CoA epimerase (EC 5.1.2.3)	1.04214	2.10206e-14	1.84334e-13	0.13633	329.703	12.73	12.73	ATGACCGCCCAAGCCAGCACCTCTGTCGTCGAACTCAGGCAAGACGGTGACGTCCTGCTCGTCAGCGTCAACAATCCGCCCGTCAATGCGCTGGGCGCTGCCGTGCGCCAGGGTCTGATGGCGGCCATGGAACAGGCCGATGCCAGTGCCGCGGTCAAGGCTGTGGTCATCGTGGGTCAGGGCAAGGCTTTCATCGCCGGTGCCGATATTCGCGAATTCGGCAAGCCTCCGGTCCAGCCTTTCCTGCCCGATGTCTGCAACCGTATTGAGGCCTGCAGCAAGCCCGTGGTGGCCGTGATTCATGGCGCGGCACTGGGTGGTGGCCTGGAGATCGCCATGTCGGCGCATTACCGCCTGGCGCTGCCTGGCGCAAAGCTGGGTCTGCCCGAAGTCTCCCTG…	reverse	4.2.1.17,5.3.3.8,1.1.1.35,5.1.2.3
fig|363952.7.peg.1428	BBVD01000010	hypothetical protein	1.03807	1.67197e-12	1.19423e-11	0.147048	188.152	10.92	10.92	TTGGAGGCAACCTACCTTTCAGCCCGCAAGTACAAGGGCTTGTGTGCTGTTATCACCAGGATTTCACTGAATATCCACAGTCATGTCCACATGATCTGTGGAAAAAAAGCGCTGTCATGGACAGCGCTTTTTTGTGGCTTGACTCAAGCCTGGGTTGCTCTGATTGACAGCAATGGATCTCGTTGA	reverse
fig|363952.7.peg.956	BBVD01000013	hypothetical protein	1.03743	5.8709e-07	2.09002e-06	0.207676	70.3966	5.68	5.68	ATGCACGCAGGCGGTTTTCCATTGGCATCACAGTATTTCGGCAGCACCTGGCCCTTTGCCGATTGCCACCATGCGGCCAGCCGGAGCGAGGGGCTTCATCTGGCCGGAAGCGGGTTTTCGCAACTGAAGCAAAATAGGCTCGAACCTGCCTCTCACTTTTGCTCCACCAAGGATTGA	reverse
fig|363952.7.peg.130	BBVD01000027	hypothetical protein	1.03696	1.58603e-12	1.13651e-11	0.146738	215.833	10.94	10.94	ATGCTGCAGCACATGATTGACCATGAAGCCACTTTAAGCTTTAGGCTTGAATGCATGACCTCTCAATCCCCAGCGCAGAACAAATCCTCTTTACTCATGCTGCGGGTGCCGCCGATGGCGCTGTTCGCGGTGTTTGCCGTGGCAATGTGGTTTCTGCCCGGTATCTTGCCGATCGGATTCACTGCTTCATGGATGGTGGCCCTCATGCTCGCCGCAGTGGGCGGAGCGTTCTGCCTCGCCGGTGTTCGGGCATTTCAGCATGCCCGGACCACGGTGAACCCCATCACCCCGGCAGAATCGACGGCGCTGGTGGTCAGCGGGATCTATCGGGTGACACGCAATCCGATGTATCTGGGCTTTGCGCTTTTATTGCTGGCACTCGCCATGTATTTGGGCAAG…	reverse
fig|363952.7.peg.2523	BBVD01000007	hypothetical protein	1.03657	9.52749e-15	8.5645e-14	0.133831	2970.33	13.07	13.07	ATGAGACTGGGCTCTCTAATCGCCTGGATATTGCTTTTTTCACCTCCGTTTCTCATTCGCTCATATGGAAAAGAAGTGGGCTACACGCTGTTGGCCGCGCTGTTCTTCTATCCTTTGGCGCTGTCCCGAAAGTCTCTGGCGATCTGTATTCCACTTCTGATTTTTATCGGCGCTGCGAATATTTTTCATGCCCAGTTTTTGGGAAACATGATCGATGAGTTTTCCCTTGCCACGCTGCTGCGCACCGAAGCTCATGAGGCTGCCGAGTTCCTGAACTCCATCAATCGCCAGATGATTCTTGTCGTGCTGTGCTGGCTGGTGGCAAGTTTCGGATGTGGCTACTTTCTCTTTAAAAACTGCAAGGCTGGAGCAGCTCCATTTCAGAAATGGGAGAAAAGA…	forward
fig|363952.7.peg.259	BBVD01000024	Uncharacterized protein CC_3059	1.03655	8.65034e-12	5.67191e-11	0.151823	347.383	10.25	10.25	ATGACCGCGGCTTCCTCCAACGCCCCGCAGCGGGTGTACTGGCTCAAAAAATTACATGAGTGGCACTGGATCAGCTCCGCCATCTGCCTGATCGGCATGCTGCTGTTTGCCGTGACGGGATTCACCTTGAATCACGCCGGGCAGATCGAGTCCAAGCCCAAGGTCGAATCGCGTGATGCGCAACTGCCCCCGGATCTGCTCGAAAAACTGCAACAAGCCCAGAAGCAGGGCGTGGAAGCGGCGGACAAGAATGCCGTGGGCTTGCCTGCCGAGGTGGATGGCTGGCTGGCTCAGCAGATCAAGGTCAGTGCCAAGGATTTTGCCGTGGAGTGGAGCGAAGACGAGGCCTATGTGCCCATGCCGCGCCCGGGTGGCGATGCCTGGCTGCGTGTGGACCTG…	reverse
fig|363952.7.peg.3175	BBVD01000005	hypothetical protein	1.03302	1.22307e-15	1.17527e-14	0.129093	526.334	13.93	13.93	ATGCAAACTCTTCTGGATATTGAAGAAATCAAACAGCTCAAGGCACGCTACTTTCGCGGCATCGACACCTGCAATCTGGAGCTTCTGAAAACCGTTCTGGCCGATGATGTCCATATTCGCTTCGACAGCCCGACTTACCAGTATGAGATCAATGGCATCGATGAGGCCATGAACTTCTACCGCAATGCCTTCACCCATCGGCGCTTTGGCATGCACAACGGGCATACACCGGAAATCAAGGTCGACGGTGACACGGCCACCGGCATCTGGTACCTCAATGATCTGTTCATCAATCTGGATGAGCAGACCATACTCACCGGCAGTGCGCTATATGAGGACCTCTATACCAGAGTCGCCGGTCAGTGGCGGGTGCAGCGCACGGGCTACAAGCGGCTGCTG…	forward
fig|363952.7.peg.412	BBVD01000020	Ribosome-associated heat shock protein implicated in the recycling of the 50S subunit (S4 paralog)	1.03146	1.1896e-19	1.62148e-18	0.113721	528.009	17.79	17.79	TTGAATCGCCATCCCTTCACGCCGCAAAATACCGATATGAGTGAAACTGAATCCATGCGTCTGGACAAATGGCTGTGGTGCGCGCGGTTCTACAAGACCCGCAGCCTGGCTGTGGAGGAGATTGGCAAGGGCCGGGTCACGGTCAACAACGCCAATGCCAAGGCCTCGCGTGAAATCCGCCCGGGCGACCACATCCACCTGCGCCAGGGCAATATTCCCAGGGAAGTCATAGTGCGCGGGCTGAGCGGCATGCGTGGCCCGGCACCCGTGGCCCAACAGCTATACCAGGAAACGGCGCAAAGCATTGCCCAGCGCGAACAGCTGGCCGAGCAGCGCCGTCTGGCACCTGAGCCCGCCGAAGCACTGGCGGCCCAGCACACCGGCCGCCCCACCAAGCGC…	reverse
fig|363952.7.peg.2301	BBVD01000007	Broad-specificity amino acid ABC transporter, substrate-binding protein	1.03023	3.31234e-10	1.82579e-09	0.16396	115.52	8.74	8.74	ATGAACTTCACATGCAAGGCCCTGTCCGGCGCCGTGACGCTGGCCGGTGCGGCCACGGCAGCAGCTCAGATTTCGGACGATGTGATACGCATAGGCTTCATCAGCGACATGTCGGGCGTATACCGCGACTACGACGGACCGGCAGGCGCAGAGGCCATACGCATGGCCATCGCCGACATGGGCGGAGCCATCAACGGCAAGAAGATCGAGCTGGTGGCGGCCGACCACCAGAACAAGGCTGATATCGCCGCAGCCAAGGCGCGCCAATGGTTCGACGTGGAGCGCTTCGACATGCTGATCGGCGGCGTGAACTCGGGCGCGGCCATTGCCATGGCGGGCGTGGCGCGCGATAAGCGCAAGCCCTATTTCGTGGTCGGCTCGGGTGCTTCCAGCCTCACC…	forward
fig|363952.7.peg.418	BBVD01000020	Two-component transcriptional response regulator, AtoC family	1.03006	2.322e-20	3.34688e-19	0.111402	368.599	18.48	18.48	ATGTCGCCCTACCATGGCGCAATGATGGAAATGAGCCAACGGCTACCCAACGATTTCGCTTGCGAGCTGCCCGACGATGCCGACGGCATCTATGCATTGGCGGCACGGTCCATGTTTCAGCTGTTCTCGTCAATGAGCCAGGGCATGTTTCTGGTCGACAGAAGCGGGCGCATTGTCTGGGTCAACAAAGGCTACGAGCGTTTTTTGCCACGCCTGGGAGTAGCCGGTGTGGGCGATTTTCTCGGGCATAAGGTGGAGGAGGTCATCCCCAACACGCAGATGCGCAGCGTGTTGGAGACCGGCAAGCCGGTCCTGATCGATCTACTGACCAATAGCGCCGGAACCTTTGTCGTCAGCCGCCTGCCGCTGCATGACGATGAAGGTGGCGTGATCGGTGCC…	forward
fig|363952.7.peg.3698	BBVD01000004	Lipid A phosphoethanolamine transferase, putative	1.02253	9.03714e-14	7.39483e-13	0.137174	591.82	12.13	12.13	GTGGCTACCCAAGACTCCGCTTCTGCCCCATTTTTCAAGGGGCTTTTTCAACCTCGCACGCCTCAGTTCATCGCTCTGGCCCTGGCCATCTGGCTGACGCTGACAGCCAACTGGGCCCTGTGGCTGCGCCTGCCTTCCCTGGATGGCTATCACGGCAGTCTGGCTCTGCTGGCCCTGCGGGTTATGCCGCTGGTGCTGGGCGCCAGCCTTCTGCTGACCTCTTTGTTTGCCTGGCCGCGCTTTACCAAGCCGTTCTGGGTTGCACTGCTGCTGGTGGCGGCCAGCTCCCAGTACTTCATGGTCAGCTACGGCACCGTGATGGACAAGGGCATGATTCACAACATCCTGCAGACCGATGCACGCGAAAGCTCGGACTTGTTCAACATCAAGCTGCTGGCC…	forward
fig|363952.7.peg.482	BBVD01000019	BUG/TctC family periplasmic protein	1.02228	0.00029727	0.000701036	0.282581	33.9193	3.15	3.15	ATGAACCACCACCGCCGGCGCGCCCTCATCGCGGCCGCATGCACCACCGCCATCTGCCTTCTGTCCGGCACTGCGCCATCGCACGCGGCCGACCGCTACCCACGCAAGTCCATCACCCTGGTGGTTGCCTATCCCGCTGGCGGCGACACCGATGTCCTGGCGCGCCTGATCGGCGAGAAGCTGACCGCCCGTCTGGGCCAGCCGGTGATCGTCGAGAACCGCAGCGGCGCGGCTGGCACCATCGGCACCGCCTATGTCTCGAAGGCAGCCCCCGATGGCTATACCCTGCTGCTGGCGCCGAACACCATCACGATCACGCCCCACGTGTTCCAAGGCGTGGCAGGCGCGCAGACCGACCCGGTGCACGGCCTCACCGCCATCTCGCAGTTGGGTAGCCAG…	reverse
fig|363952.7.peg.1836	BBVD01000008	Permease of the drug/metabolite transporter (DMT) superfamily	1.02212	5.89266e-20	8.23332e-19	0.111753	407.219	18.08	18.08	ATGAACACATTACGAACTTCCACCCATTTGGGATTGATCGGCATGGCTGCCCTGTGGGGCGCCTCCTGGCCCTGGGGGCGCATCGTCGCGCAAGCCATGCCTCCGCTGGCTGCGGCCAGCCTGCGCTTCTTTCTGGCTGGTTTCCTGCTGGTGCTGTGGCTGTACCGCAGCGGGCGCATGGGTGCATTGCGTACCCTGGGGCCTCGCCAATGGGCGGATCTGGCCTGCGCTTCTGCCGTGGGCGTGCTGGGCTACTCCGTGTTCTTCTTGCTGGCACTCAAGACCGTGCCTGCCGGCAAGGCGGCCATGGTGGTGGCGCTCAACCCGGTCCTGACCATGCTGTTCGCAGCGCTGCTGTTTCGTGAGCGCGTGAATGCCATCATGTGCCTGGGCTTGGGG…	reverse
fig|363952.7.peg.2846	BBVD01000005	Transposase for insertion sequences IS1326/IS1353	1.02207	4.8646e-07	1.75798e-06	0.203131	153.297	5.75	5.75	GTGATTGACGTGGCCACTTTGAGTGTCATCCGGCGCTGGGCTCTGCGTGAGAACCTGTCCATCCGAGAGATCGCCCGCAGAACTGGGCTTTCTCGCAATACCATCCGCAAGTATTTGCGCTCCGACGACCGTGCCTTTGCGGTGTTTGGAGGCTACGACAACATGCGCACAGCCGTCGATCGTGTCAGCCGTGGCAAGCTCAGAGAGGTCAATGCCAGATTCAGTGCTATGCATCTGTTTTAG	forward
fig|363952.7.peg.3402	BBVD01000005	hypothetical protein	1.01796	4.10047e-05	0.000111118	0.248178	45.6868	3.95	3.95	ATGTCGGCAATTACACACCAGCTTCGTGCTTATCCCCAGAACATGTGGTCTGGCCTGTGGGTAAATATCGGAATAAATGCGCAAAGCCTTGACTGGCAAGGCTTTGCCTGTTGCGCCTAA	reverse
fig|363952.7.peg.889	BBVD01000013	Transcriptional activator MetR	1.01123	8.26182e-14	6.8385e-13	0.135443	2120.92	12.17	12.17	ATGATTGAGCGTATCCATCTCGCCATAGTGCAAGAGGTTGAAAAACAAGGCTCTTTGACTGCGGCAGCTGATGTGCTGTGCGTCACCCAGTCCGCCCTGAGCCACAGCATGAGAAAGCTGGAAGCCCAACTCGGCACCGATGTCTGGTTGCGTGAAGGGCGCAGCCTGCGCCTGACGCAGGCGGGTCAATACCTGCTGGCAGTGGCCAACCGCGTGCTGCCTCAGCTGGATCTGGCCGAGTCGCGTTTGCAGCAATTTGCTCTGGGAGAGCGCGGCAGCTTGCGCATCGGCATGGAATGTCATCCCTGCTACCAGTGGCTGCTGAAAATCGTCTCCCCATATCTGGCCGCCTGGCCCGACGTGGATGTGGACGTGAAGCAGAAGTTTCAGTTTGGCGGT…	forward
fig|363952.7.peg.3699	BBVD01000004	Hydroxymethylpyrimidine ABC transporter, transmembrane component	1.00868	6.6873e-12	4.43111e-11	0.146949	251.052	10.35	10.35	ATGAAACATCAAAAAACCGCCGAGCGCTGGGCTCCCTGGCTGCTGTTGCTGCTGATCGTCCTGCTCTGGCAGATCATCTGCTCGGGCTTAGGCGTCTCGGAATTCATCTTCCCCAGCCCCTGGGCCATAGGCCATCAGCTCTATGAGTTTGCGGGCACGATTGCCATGCATGCCTGGCACACCTACTGGGTGACGATGGCAGGCTTTGCCCTGGCGATCGTGGTGGGTGTGCTGCTGGGGTTTCTGATCGGCTCCTCGCGCCTGGCCTATGCGGCCTTCTACCCGCTGATGACGGCCTTCAACGCCTTGCCCAAGGCAGCGTTCGTGCCGATTCTGGTGGTCTGGTTCGGCATCGGCGCGGGCCCGGCCATTCTCACGGCCTTTCTGATCAGCTTCTTC…	reverse
fig|363952.7.peg.3250	BBVD01000005	hypothetical protein	1.00677	9.48911e-18	1.09168e-16	0.11734	994.248	15.96	15.96	TTGCAGTCAAAAGCAAAACCACAGGGCCGCATCGGCTCCAGGATTCAGGCGTTGGCACTTGCAGCCTGGGCTCCTCTGGCCTGGTCACAGCAGGCTGGCAACCCGCTCAACAGCCTGCCCCAGACACCCGAAGCTGCAAGGAATCTGCAGCAGCAGCCCAGGCTGGTACCGGTGCAGATAGACAAGCCTCAGCCAAGTGTCCAGGATCTCATCAACCTCCGGGTCGCAGTACGTGGCGTCAATGTGCAGGGAAGCACGGCAATTCCTTTCGAGGAGGTCAGCGCGCTTTTCACGCCCTTCATCAATGGCACGCATACGGTTGGCGAGCTCAACGCCGCGACCCAGAAGGTCAGCGAGCTGTATCAACGCCATGGCTACGCCCTTTCTTTTGCCTACCTT…	forward
fig|363952.7.peg.2306	BBVD01000007	Transcriptional regulator, LysR family	1.0058	2.45144e-07	9.27333e-07	0.194871	254.9	6.03	6.03	ATGCAACTCAAATCCCTGCGCATGTTCGAAGCCGTCTGCGAAAGCGGCAGCTTTGGTGCCGCAGCCCAGCTTCTGCACACCGTGCAATCCAATGTCACGGCCCATATCAAAAAGCTCGAGGACGAAGCAGGCGTGCAATTGCTGATGCGGGCCAACCCGGTCTTTCCCACTCCGGCCGGACGCACGCTGCTGGAATCTGCGCGGCAGATGCTGCAGTCGCATGACCAGGTGCTGGCCATGCTGCAAGCCCGGCAATTTGCAGCCGGCCAGGTCAAGGGTGCCTTGCGCATAGGCTCGATGGAAACCACGGCCGCACTGCGTCTGCCGCCACTGCTGGCCGAGTTGCGCAGGCAGCATCCGGATATCGACCTGGAGCTGGACGCCCAGCCCAGCGCCGCA…	forward
fig|363952.7.peg.22	BBVD01000032	hypothetical protein	1.00228	2.68598e-13	2.10185e-12	0.137125	261.864	11.68	11.68	ATGACACGCATCAACACCACCGAGATATGGGAGCGGCACGGCTACAAAGTCGAACGCATAGAGCAACCCATGGGCGCGCCCCAACGCAATGTGTATGGGCCTGACGGCGTGCTGCTAATCGAGGACGCTGAGTACACCCAAGAAACAGAAGCACTGCGTGAACTCGGCTTCATTGATTAA	reverse
fig|363952.7.peg.1708	BBVD01000009	hypothetical protein	1.00151	3.95203e-16	3.9806e-15	0.123036	334.25	14.4	14.4	ATGTCAGTTGATAGACGCCAGTTTTGCTTTACCGCTCTTGCCTGCGGCACGCTGCTTGCGCAGCCGGTGCTTGCCGAAGAAAGTTATCCGAGCAAGCCCATCACGGTGATCGTGTCCTACCCGCCGGGCGGGGATACCGATGCAATCGCCCGCCTCTTTGCCGACAAGCTCAGCCACAGGCTCAAGCAGACCGTGCTGATCGACAACCGCCCGGGTGCCGGCGGGGCGATAGGCAACGGCATGGTGGGGCGTGCACGCTCCGATGGCTACACATTGCTGTTCACTCCCAACCCCTTCACCACCGCCCCCCTGGTCATGAAGCTGTCGGGCGCTGCAGCCTACGACGTACTCAACGGCTACGAAGCCATCATCAACACCGCCACCCAGCCCCTGGTGCTG…	forward
fig|363952.7.peg.480	BBVD01000019	Esterase/lipase	1.00081	0.000748705	0.00163639	0.29688	27.8083	2.79	2.79	ATGCAGGCTCAACACCTTGCGGGCAACGGCCGTCCGACCGATGCACAGTGGCTGCTGGCAGACCCCGATCACCAGATGCCATTGCCCTTTCCCCAGGCCGAGGCCTACGCGCGCCAGGTCATGGCCCTGGCCCGAGAGCTGCCGACCGACGGACTCGACGTGCGCCTTGGCGTCCCCTACGGTCGGCATCCGCTGCACCGGTACGACGTTTTCGGTCCGAAAAATGCCCAGGACGCACCAGTTCTGGTCTTCTGGCATGGCGGTGGCTGGACCAACGGCTACCGCGGCTACGTCAGCTTCATGGCGCCGCTGGTGGCGAAGCTGGGCTGCATCCTGATTGCTCCCTCCTACCGGCTTGCGCCACAGGACAGGCTGCCTGCGGCCTACGAAGATGGGCTT…	reverse
fig|363952.7.peg.2581	BBVD01000007	hypothetical protein	0.998838	2.44226e-14	2.1268e-13	0.130997	366.653	12.67	12.67	ATGCAGCCCGCGCTGCAGTGGCTGCAGCGCCATGGGCTAAGCTCGATTAGAGCGATCTTGTTCGGGGTCTGCAAGCACTTCTTTGTGCTGCGCAGGCTCGACCGGGGCCGGCAACTCACCCTTTTTTCGACCTGA	forward
fig|363952.7.peg.1977	BBVD01000008	3-hydroxyisobutyrate dehydrogenase (EC 1.1.1.31)	0.998138	4.53227e-10	2.45772e-09	0.160099	182.531	8.61	8.61	ATGCAAATCGCTTTTATCGGTCTGGGCAATATGGGTGCCCCCATGGCCGTCAATCTGGCCAAGGCCGGCCACAGTGTCAAAGCCTTCGACCTGAGCCAGGAGGCCATCGCCAAGGTCGTGGCCGCCGGGGCACAGGCGGCCTCCAGTGCCCAGGAAGCCGTGCAAGGCGCCGAAGCCGTCATCACCATGCTGCCCGCCAGCCAGCATGTAGAGAGCCTGTTCCTGGGCCGCGACGGCGCGGCCGGTCTGCTCGCGCACATCGCCAAGGGCACGCTGGTGATCGACAGCTCCACCATCGCCGCGGCCACCAGCCAGAAGGTGGCCAAGGCGGCCCAGGCAGCGGGCATAGACTTTATCGACGCCCCGGTCTCGGGCGGCACCGGCGGTGCCATTGCCGGC…	forward	1.1.1.31
fig|363952.7.peg.1629	BBVD01000009	hypothetical protein	0.996057	0.00103193	0.00219143	0.303521	31.383	2.66	2.66	ATGCACACCTTTACGGCAAACATAGGTACCAAGGGGACCGTGGTGGTGGTTGGGAGAAACGGCCTCATTTGGGAGCAGTTTCCAGCCACGGTCACTTACTACTGGCCGGGCACGGCCAACCGAAGACCAGCACTGAAGGTGCAGCTCGATGGCGTGGCACCTGATCACAAGACCTTCACGCGCAATATTCTGGGCCGCGAGTTGTATTTCCACCTGAACAAGAAACGCCGCTGGATCTCCAATGGATCTCGTTTCAACGACGTCGACAAGCGTGGCGAAATGCACTTCGCCCCTGGCCCCCAGATCTACGAAGAACCACCTTTCTGA	forward
fig|363952.7.peg.682	BBVD01000015	hypothetical protein	0.99572	0.00432825	0.00819884	0.348985	21.6321	2.09	2.09	ATGTACAGTCCTGGCCGACACATGAAGAAACTGCGCGCAGCCATGCAAATCCATGCCGAGGCTTCGGTACATGGCACGGAAGTTCTGAGCAAGCTGGAGGCGGGTATCACGGTCGTGACGCCTCAGTCCGAACTTCTTCTTCAGTAG	reverse
fig|363952.7.peg.1980	BBVD01000008	Aldehyde dehydrogenase B (EC 1.2.1.22)	0.9935	2.25124e-10	1.26737e-09	0.156626	190.831	8.9	8.9	ATGACCGCCATCTCCGCAACCGACTTCCAGACCGTGCTGAGCCGCTGCGGCATAGAACTGCAGGCCCTTGAGGGTAAGGACATCAGCGTGCACTCGCCCATCGACGGCACGGAACTGGCCAGTCTGGCCGCCCTGCCCGGTGCCCAGGTGCCTCAGGTCATAGACCATGCGGTGCAGGCTTTCAAGCAGTGGCGCCTGGTGCCCGCCCCGGTGCGTGGCGAGCTGGTGCGGCTCTGGGGCGAGGAGCTGCGCCGCGCCAAGGCCGATATAGGCCATGTGATTTGCTGCGAGGTCGGCAAGATAGCTCAGGAGGGCCTGGGCGAGGTGCAGGAAGGCGTGGACATCTGCGAATTCGCACTGGGCCTGTCGCGCCAGCTGCATGGCAAGACCATTGTTTCC…	forward	1.2.1.22
fig|363952.7.peg.2218	BBVD01000007	Protoporphyrinogen IX oxidase, novel form, HemJ (EC 1.3.-.-)	0.990718	5.29065e-14	4.46015e-13	0.131665	459.297	12.35	12.35	ATGCTATGGGTCAAAGCCTTTCACATCGTTTTTGTCGCCAGCTGGTTTGCTGGTCTGTTCTACCTGCCGCGCATCTTTGTCAACATCGCCATGGTCACGCCGGGCTCGGTGGCCGAACGCGAGCGCCTGCTGCTGATGGCGCGCAAGCTGCTGCGCTTCACCACCATGCTGGCCGTGCCCGCGCTGGGACTGGGCCTGTGGCTGTGGCTGGGCTGGGGCTTCGCGGGCGGCTGGCTGCATGCCAAGCTGGCCGTGGTGCTGCTGGTCATCGGCTACCACCACAGCTGTGCCGTGCTGCTGCGCAAGCTGGCGGACAACACCTGTCATAAAAGTCATCGCTGGTTCCGTTTCTATAACGAAGTGCCGGTGCTGCTGCTGATCGCTGCCGTGATTCTGGTG…	reverse	1.3.-.-
fig|363952.7.peg.1872	BBVD01000008	hypothetical protein	0.990706	5.44283e-16	5.40619e-15	0.122292	1536.08	14.27	14.27	GTGATGTGCCATCTGTTCCTTGAGGAAAAAAGTTATTTGGCAAATGCTAAACAAAATTTTTCCGACTTCACTGAAGAAAAAATTACTTTCTTTGTCTTTTTGAAGATTTTTCTTATCTCTGATGCCTCTGCTTAG	reverse
fig|363952.7.peg.2634	BBVD01000007	Gluconate transporter family protein	0.989345	2.03075e-16	2.08735e-15	0.120355	421.262	14.68	14.68	GTGCGCTTCAGGACAGCCAGCCAAAACCAAGGTTCATTTATGACATCTCTCGATATTCAGCTGCTGCTGACCGCCCTGGTCAGCGTGCTGGTGCTGGTTGCATTGATCGTTTCACGCATCAAGCTGCACCCGTTGCTGGCTCTGCTCATAGTCTCGGTCGGCGTCGGCTTTGCCACCGGCATGGAGCCGGAAGCCATCGTCAAGCAGCTGACCAATGGCGCGGGCAAAACGCTGGGCGCCGTAGGCGTCGTGATCGCGCTGGGCGCCATGCTGGGCAAGATCCTGGCCGATGCAGGCATCACCGAGCAGATCGCCGAAGCCATTCTCAGGCACTCCTCCGATCGCATGATCCCCTGGGCCATGACCCTGGTGGCCTTCATCGTCGGCATCCCCATGTTC…	reverse
fig|363952.7.peg.1510	BBVD01000010	Transcriptional regulator, LysR family	0.988514	9.44251e-20	1.29763e-18	0.108685	729.796	17.89	17.89	ATGCGTGACCAGACCTTGTTCGACAAGATAGATTTGCACCTGATCAGGGTGCTGCACACGGTGCTGACGGAGCGCAGCGTTTCCAGGGCAGCGCTGCGATTGGGCATGCACCAGCCGGCGGTGTCTGCAGCACTGCGGCGTCTGCGCGAGCTCGCTGGCGACCCTTTGCTGGTGCGCTCCGGGGCACAGATGCAGCCTACCGATGTGGGGCTGCGCATGGTGCAACCCTCGGCAGACATTCTGCGTGCGGCCGAGGGGCTGTTCAGCGATGCGCGGCAGTTTGACCCGCGCACCTCGACTCGTACCTTCCGCATTGCGGCCAGCGACTATCTGGATCCCCAGTTCCTGCCGCGGCTGATGTCGGCCATGAAGGCACAGGCCCCGCATTGCCCGGTGGAC…	reverse
fig|363952.7.peg.1896	BBVD01000008	Uncharacterized transporter YebQ, major facilitator superfamily (MFS)	0.988239	1.27012e-16	1.34124e-15	0.119405	372.377	14.87	14.87	ATGACTGAGAGCACTGCTCAAGCTTCCCCTGCCTACGATGGCCTGCCTGACGGTGCGCGTGGCCGCGCCATGCTGGTCATCATTCTGGGACTGACGCTGTCGGTGCTGGACAGCAGCATCGTCAATCTGGCCTTGCCCGCCATTGCGCGCGAGTTGCAGGCCAGCTCGGCCCTGACGCTATGGGTGGTCAACGCCTATCAGCTCGCCGGCCTGGTGCTGCTGCTGCCGCTGGCAGCCCTGGGCGAGCGCCTGGGTTATCGGCGCATCTATCTGCTGGGCATGACGGTGTTTGTCATTGCCTCGGTGGCGGCCACGCTGGCCAGCTCGCTGAGCACGTTGATTGCAGCGCGCGTGTTTCAAGGCATGGGTGCGGCGGGCATCATGAGCGTGAATGCAGCG…	reverse
fig|363952.7.peg.1515	BBVD01000010	heme uptake regulator	0.986051	1.20067e-18	1.49814e-17	0.111865	463.976	16.82	16.82	GTGCCTACCCACGCCAACAGCATCGCCAGTGAAGCACTTGGCAGCATGTACACACTGCACAACCGCTGGCTGATCTCCTGGCTGCAGCGCAAGCTTGGCGACCGCTGCGATGCGGCAGACATTGCGCAGGACACATTCACGCGCATTTGGACAACTGCCAGAACGCAAGCAATCGAAGACATCAGAGAGCCCAGGGCTTATCTGACAACTGTTGCCAGGCGATTGATGATCAATCACCTGGAACGCCGCTCGCTCGAACAGGCATATCTTGCCTCCTTGCAGCTGTTGCCTGAAGCCACTGCGCTCTCGGTGGAGGCTCGAGCCATCTTGCTGGAGACTCTGGAGGAGCTGGATGCATTGCTGGGAGAGCTTCCAGCGAAAGTTCGCACTGCATTCCTG…	reverse
fig|363952.7.peg.2459	BBVD01000007	Glutamate/aspartate ABC transporter, substrate-binding protein GltI (TC 3.A.1.3.4)	0.985865	1.04469e-10	6.10031e-10	0.152603	139.918	9.21	9.21	ATGCAACTTCACTCCACCGTGCTTTGTGCGGCACTGGGCCTGGGTTTTCTGGGCGCTGCCCATGCCGACACCCTGGCCAAGGTGCGCGACAGCGGGCGCATCACGCTGGCCTACCGCGAGTCCTCCGTGCCCTTCAGCTACCTGGACAACGGCAAGCCCATCGGCATGACCGTGGAGCTTTCGCAGGCAGTCGCCGAAGCCGTGAAGAAGGTGCTGAACCTGCCCGCGCTGGAGGTGCGCTGGCAGGCCGTGACCTCGCAGAACCGCATGCCGCTGCTGGCCAACGGCACCATAGACCTGGAGTGCGGATCGACCACCAACAACACGGTGCGGGCCAAGGAAGTGGGCTTTGCCATCAATCACTTCTACACCGGTACGCGGCTGCTGGTGAAGAAGAGC…	reverse
fig|363952.7.peg.925	BBVD01000013	3-ketoacyl-CoA thiolase (EC 2.3.1.16) @ Acetyl-CoA acetyltransferase (EC 2.3.1.9)	0.984638	9.56252e-17	1.02054e-15	0.118487	505.758	14.99	14.99	ATGAAAGACGCAGTCATCGTTTCGACGGCACGTACCCCCATAGGCAAGGCTTACCGTGGTGCCTTCAACGACACCGAAGCTCCGGTGCTGGGCGGACACGTCATTCGCGCGGCGCTCAACAAGGCGAACGTGGCTGGTGCGGATGTGGATGATGTCATTTTGGGCATTGCCGCGCAGCAGGGCACGCAGGGCTACAACCTGGGGCGTCTGTGTGGCTATACCGCCGGCCTGCCGGAATCCGTGGGCGGAATGGTGATCGATCGCATGTGCGCATCGGGCCTGATGAGCATTGCCACGGCTGCCAAGGGTGTCATGACCGGCGAGATGAATATCGCTGTGGCCGGCGGCCTGGAGTCCATTTCCCTGGTTCAGAACAAATACAAGAACTCGTACCGCGCC…	forward	2.3.1.16,2.3.1.9
fig|363952.7.peg.314	BBVD01000023	TonB-dependent siderophore receptor	0.9827	5.86736e-25	1.10642e-23	0.0952451	686.568	22.96	22.96	ATGCGCTTCACGCAGCCTCATTTTCAGCCCGCTCCTCTTGCTTTGGCCGCAGCCCTGGCAGTCCTCTCTCCGATGATTGCGCAGGCGCAATCCGCTGCTGATAGTGGAAAAAGCATCAGTTTCTCGATTAATTCCCAGCCATTGGGGAGTGCACTCAACGAGCTGGCAGCGGCCTCTGGCACCTCGATCGGGTTTGCTCCCGCGTTGGTCGCTGGCAAGACAGCGCGCCCCGTCCATGGAGCTCTCACGCTGAAGCAGGCTGTGGAGCAGATGCTGGCCGGAAGCGGTTTGGTCGCCGTGACTCAAGGGGGCGGCCTGATCATCAAGGCCGTCGCGTCAAACGATGATTCCGCATCGCTGGCCACAGTCACGGTGACTGCACAGCTTGAGAGGGACGGC…	reverse
fig|363952.7.peg.631	BBVD01000016	Transcriptional regulator, IclR family	0.980752	1.06614e-12	7.80693e-12	0.137713	393.395	11.11	11.11	GTGAGCTGCGCCAAAAGCACATCGACCGACAACTCCGCGCTCATGACTGTGGAGCGCGGGCTGGAAGTGCTGCGCGCCTTCCGCTCCAACCGTACCCCGCTGACCAATGCGGAGCTAGTGCGACGCACAGGACTTCCCAAGGCCACGGTCTCCCGGTTGACCTCCACACTGCTGCAAGTCGGCTTTTTGCGCCTGGTGCCGGGCAAGCGCGAGTTTGAGCTGTCCGCTGGCGCGTTGGGCATTGGCCATGCCTACCTGTCCTCCAACGACCTGCTGCAGGCGGCACAACCCCTGATGCAGGAACTGGCGGACCGGCTCGATGTCTCCGTGGCGCTGGGCATCCGCGACGGCCTTGACCTGCTCTACGTGGGCTACCGCGTGAGCCGCAAGGTCGCCACG…	reverse
fig|363952.7.peg.3220	BBVD01000005	hypothetical protein	0.974425	0.000203571	0.000495204	0.262327	54.459	3.31	3.31	TTGACTGAATTCACTCAAAAAACCGCCATGGCTGTTTTTCTACTGCGCCAGATGTTTGACGGCAATTGGCATGCCTGCCGCAATGCCAATGCTGGCCCTGTGTCCTTCCTTGTCTCCATGGATCCCGCCTCGTAG	forward
fig|363952.7.peg.3399	BBVD01000005	Acyl-CoA dehydrogenase	0.973514	1.4727e-10	8.48112e-10	0.151918	138.563	9.07	9.07	ATGCTGCTGCCCAAACCCTTTCAACATGCCTGGATGAATGCAGATATCGATGCTTTCAGAGAGCAGGTGCGCCGCTACATAGTGCGCGAACTGACACCCCATGTACCCGCCTGGCGCGCTCAGGGCTATGTGCCGCGCGAGATCTGGAGCGGCTTTGGCGCGCATGGCTTTCTGCTGCCCGAGATGGACGAGCAATGGGGCGGCGGTGGCGGCAATCTGGCCTACCAGTTGGTGGTTCAGGAAGAGCTGACCAAGGCCGAAGTACATGCCATCACCAGCGTGCACACCATCGCCTCGCACTACCTGCTGGCCTATGGAACTGAAGAACAAAAGCAGCGCTGGTTGCCCAGGCTTTGCAGCGGCGAATTGCTGGCCGGCATTGCCATGACCGAACCCAGC…	forward
fig|363952.7.peg.2975	BBVD01000005	Acyl-CoA dehydrogenase, long-chain specific (EC 1.3.8.8)	0.972634	1.9079e-18	2.33416e-17	0.110998	435.885	16.63	16.63	ATGACCATTCTCGATGGACTGAGCCTGACAGGCATCCCGCCGGAAGGCGAGGCACTGCGCGCCGAGGTGCGTGCTTTTCTGCAGGACGCGGTCAAAGACATTCCTGCGCATGTCCGTGCCAAATCCTGGAGCGGATATGACCCGGCACTCAGCCGCAAGCTGGGTGAAAAGGGCTGGATCGGCATGACCTTGCCCAAGGCTTATGGCGGAGGCGAGCGCAGCGCGTTCGCCCGCTATGTGCTGGTGGAGGAGTGTCTGAACTTCGGTGCGCCTGTGGGCTCGCACTGGATTGCCGACCGCCAGAGTGCGCCGCTGATCCTCAAATATGGTACGGAAGCGCAAAAGCAGTTTTACATTCCCAGAGTCTGCCGGGGAGAGGTGTTTTTCTGTATCGGCATG…	reverse	1.3.8.8
fig|363952.7.peg.343	BBVD01000022	hypothetical protein	0.97175	9.97745e-09	4.59146e-08	0.169557	195.591	7.34	7.34	ATGAAAAAGCAACTCCTTCTTTTCACCGCCCTGGCCCTGGCTGGCTGCAGCTCTGCCCCCAGTGACAGCGATCTCGAAAAATTCCTGGAGCCCCAGTTCGCTGCCTGCGAAAACGTCAAGGTGACGCACGTCAAAAAGACCAACGGCTATGAAGAAGATGGCCATTACCGTGTCGAATTCACGTACGACATCGAACTCAAGGACCCCGATACCTTGAAGCGCATGCGCCAGACCTACCAGGAGGAGCGCGACCGCGTGAAAGCCTGGGAGGACGCTGGAAAGGCCGATCAACAGCAAATTGCGACACTCAAGACTGAGATCCTGGCGTTACGCAAGGAACACAACAGCAGCGCACCCCGCCGAGAGGACTTCAACTTCAACAATCCGCCGGGAATGGGT…	forward
fig|363952.7.peg.1862	BBVD01000008	Universal stress protein family	0.971421	6.09239e-09	2.87483e-08	0.167077	215.423	7.54	7.54	ATGTTCATGCACATTCTGATTCCTACGGACGGCTCGAAACTATCCGAAGCCGCGCTGCGCGCGGGCATGCAGCTGGCCAAGGAGCAAGACTCCCAGGTGACGGTGCTGTATGTGATGCCGGACTATGCCGCCTTGATGTACAGCGGCGAGGCGATGATGACCTACAACACCAGCGACCTGAACAAGGACGCCGAGAAAACGGCCGACAGGGTGCTGCAGGAGGTGCAGGACATTGCCAGGGCCGAGGGGGTGTATTGCAAGACTGCGCGAGCCATGAACGCCTCGGTGCACAAGGCCATCATCCGGCAGGCCGAGGAAAGCCACTGCGACCTGATCTGCATGGCATCGCACGGCCGCAAGGGCATTGCCGGCATTTTGCTGGGCAGCGAAACCCAGCGC…	forward
fig|363952.7.peg.2080	BBVD01000008	Blr3520 protein homolog, hypothetical protein	0.970213	1.44364e-17	1.6346e-16	0.11372	355.668	15.79	15.79	ATGAAGCGCCAGTTCGTTGCCCTGAGCTTTGCCCTGTGTACGGCGATTGCCGCCGCTCAGGATGTGAAAGTGGTCTATCACGTCAACACCGGAGTGGAGACCGCGGCCGCCATACTCGCCAATATCAATAACGAACTCAATGCTTCGCCCACGGACAAGATCGTGGTGGTCACCCATGGGCCCGGCATAGACTTTCTGCTGAACAACGCCAAGGACAGCAAGGGCCGCGAGTTCAGCGGCCAGGTCAGCGCACTGGTGGGGCGCGGCGTGGAGTTCAAGGTCTGCAACAACACGCTGCAAACGCGCAAGCTCGATGCCTCAAGCCTGCTAATGGAGGCCTCGGTCGTCCCCTCCGGTGTGGCCGAAGTCGCACGCCTGCAGGCCAGAGAAGGCTTTGTC…	forward
fig|363952.7.peg.2781	BBVD01000006	hypothetical protein	0.969824	6.58588e-11	3.95443e-10	0.148523	352.497	9.4	9.4	ATGATGATGATCGGTGAGGACTGGCACCCCACCCTACTGCACACACCGGGTCGATACGGATATCCCACTGCGCGCATCCTGCCAGGCAGCGCCAGCGACTACATCACAGAAGCAGTCCACCCCGGATGGGTGCTCGTGGTCACCGTAAAGGACGAGCTTGTGTACTTCGGACCAGGCCCGGCAAGTGTGGCGCGTTCCGCTGCACCTTTTTGA	forward
fig|363952.7.peg.2154	BBVD01000008	Arylesterase precursor (EC 3.1.1.2)	0.966806	1.97944e-16	2.03878e-15	0.117569	295.803	14.69	14.69	ATGAATCAATTGGATAGCAAAAACGTCAAGAGTCGCAGCCAGCACTTTGCACTGCAGCGCCGTCACTGTATCGCTGTTGGTCTGTCGCTCGCCATTTCAGGGGCTTGCGATGCGGCAGTGGCCTCATCGCCCGCCAGGAACAAGGAACCGGCCAAGGCCGCTCCCGGCGCAAAACCCGGCCCGGTGCTGGTGCTTGGCGATTCTCTGAGCGCCGAATACGGCCTGACGCGCGGCAAGGGCTGGGTGCAGTTGCTGCAGCAGCGCATGAATGATGAAAAAAACCCGCGCAAGGTGGTCAATGCCAGCATCAGCGGCGAGACCACGGCCGGCGGCAGAGCGCGCCTGGCGTCGCTGCTCAGGCAGCATGAGCCGGGCATCTTGATTCTGGAGTTGGGCGGC…	forward	3.1.1.2
fig|363952.7.peg.1806	BBVD01000009	Phage terminase, large subunit	0.965857	2.76776e-10	1.54086e-09	0.153037	167.972	8.81	8.81	ATGGCCGGCCTGGTGCACACGACCCCCCTGAATCAGATCCCGAACAACCCGGAGGAGCTGGAGCGCTGCCTGGCTGATCCTGAGTGGCGCATCTTTTCGGGGTGCCTCTACAAGATCATGATCAAGGGCGATGGGGACGATGATGCTTACTCGGTCCCCTTCAAGCCCAATCGCGCCCAGAAGCGCTTCCTGAAGCGGCTTTGGCATCGCAACATCATTCTCAAGGCGCGCCAGCTGGGTTTCACAACCCTGATCGCCATCCTCTGGCTGGACCATGCGCTTTTCAACGCTGACCAGCGCTGCGGCATCATTGCCCAGGACCGAGAAGCCGCTGAGGTGATCTTTCGGGACAAGGTGCGCTATGCGTACAACAACCTGCCCGATGAGATCCGCGAGCGC…	reverse
fig|363952.7.peg.3721	BBVD01000004	FIG027115: Membrane protein	0.965188	0.0763533	0.110244	0.544612	6.58279	0.96	0.96	ATGGGCGAGACGCTGCATGCCGCAGCCACCGCCCCCTGGGTGCAGCCGCTGGCCCTCGCCGGTTTCACGGTGCTGGCGGCCTTGCTGGCCGACCGCTTCCGGGCAGCGCCGCAGGCCGAGCGCCAGCGTGCTGCCAACGCATTTTTTGAACACTGGGGCCTGGTCGGCGGCATGTTGCTCGTCGCCTGGCACGATCTAGGAGACTCCCATGCCGGATAA	reverse
fig|363952.7.peg.1335	BBVD01000010	Phage repressor protein cI	0.965127	1.31404e-10	7.60232e-10	0.150202	1608.82	9.12	9.12	ATGGCCCTTAAAGATCGCATCCAGGCACTCATAGACGCGGGGTTCACTCGCACAGAGATCGCTAAAGCCGCGAAAAAGTCCCAAAGCGCAGTGACGCAATGGCTCAGCGGCGATACCAAGGAGTTGAAGTCCGATTCAGCAGCCGGCATCCAAGCCGTTACCGGCTTCAGTGCCGTATGGCTTGCCACAGGCAATGGACCACGGCTCGCTGCAGAAGCTTCCAATGTGGCGCTAGGCCCCAACATGGGCGGCACCGTGCCCCTTCTTTCTAGCGTCCAAGCAGGCAACCCCAAAGAGTTAGTGAACAACTATTCCCCGATGGCAAGTGATGCAGAGCAGATCCCGACTGCCGTCCCAGTCAGGCAATACACATTCGCCCTGCGAGTTGAAGGCGACTCG…	forward
fig|363952.7.peg.352	BBVD01000022	Aldehyde dehydrogenase (EC 1.2.1.3)	0.964744	7.9128e-06	2.39822e-05	0.215946	58.8987	4.62	4.62	ATGACAAACGCAACACAAGCCGCCCGCGCCAAGGCGCTCGCCTGGATCACCCAAGGACCGAAGCGCCTGCTAATCGGCGGGCAATGGGTCAATGCCGCGTCGGGCAAGACCTTCGAGGTCATCAACCCCGCCACCGAGCAACTGCTGTGCCACGTGGCCGAGGCCGACAGCGCCGACATCGATGCCGCGGTGCTCGCGGCGCGCAAGGCCTTCGAGGCGCCCTCGTGGGCCACCCTGTCGCCCCATGCCCGCACACGCGCGCTGCTGAAGATCGCCGACAAGATCGAGCAGCACATTGACGAGCTGGCCGCCATCGAGTCGCTGGACAACGGCATGCCGCTGTGGTTCGCCCAGGGCGCCGCGACGGCCACCGTGGACATCTTCCGCTATTACGCGGGC…	forward	1.2.1.3
fig|363952.7.peg.1527	BBVD01000009	hypothetical protein	0.963522	7.67618e-11	4.55127e-10	0.148079	198.748	9.34	9.34	ATGCGGAAAGCCCGCGGCGGCTGGCTAGAGTGGGTTGAGTACTATGTAGCTTCGCAATCGGGAGAGGTCATGGAACTACAAATGACAGAGGTGGAATCTCACGTTTTCGAGTTGAACGGGGAGATTTTTTTGATCGATACAGGGAGGGTTGAGAGTGGTTGGTGGTGGGAGTCTCCCGGTTTTCACAATAGCGAAGGTACCCGCCCGACGCGAATCGGCGCTCTAGAAGCCGCTGAACGCGAGATTCAAGAACGAGTGGGATGA	reverse
fig|363952.7.peg.3092	BBVD01000005	hypothetical protein	0.963341	1.81806e-11	1.14709e-10	0.143356	389.097	9.94	9.94	ATGAACAGCATCGCTCAGCAATTTGGCCATTCCCTGCAAGCCTTTATCCAGGATGAAGAAGGCGCGCAGATCATCGAATACGCGCTCGTCGTAGCCGTAGTTTCCATTGGACTGATTGTTCTGATGAAGTCCTCCTTAGGCAGCACCCTCTTCGATGATTGGCTCACCAAAGTCAAGGCTTGCCTGACCAACTCGGCTAGCTGCACCTAA	forward
fig|363952.7.peg.4774	BBVD01000001	Probable VANILLIN dehydrogenase oxidoreductase protein (EC 1.-.-.-)	0.963289	1.01284e-09	5.25233e-09	0.157726	905.418	8.28	8.28	ATGATCGAACAAAAAATGCTGATAGCCGGCCAGGAATGCGCAGCCGGCAATGGCGCGACTTTTGAACGCAGGAACCCGCTGGATGGAAGCGTGGCCACGCGCGCCCCGGCAGCCACGACCGAGGACGCGATTCGCGCCTGCGATGCAGCGGCAGCAGCCTTCCCCGCCTGGTCGCAACTGGGGCCGAACGCCCGCCGCGCCATGCTGATGAAGGCCTCCCAGGCGCTGGAAGCCAAGGGCGAAGCGATTGCCGCGGCCATGGCCGCAGAAACCGGCGCCTCGGGCATCTGGGCCGGCTTCAATGTGCATCTGGCCGCCAGCATGCTGCTGGAAGCGGCTTCGCTGACCACGCAGATCAATGGCGAGATCATTCCCTCCGACGTGCCCGGCAGCCTGGCC…	forward	1.-.-.-
fig|363952.7.peg.2976	BBVD01000005	BUG/TctC family periplasmic protein	0.962433	5.41109e-07	1.94288e-06	0.192059	84.5532	5.71	5.71	ATGAGTTATCGATTTTCACGTCGGTTGTCGCTGCTCGCCGTTGTCGCGCTGGCCGTTTGTGGTGCGGCGCAGGCGCAGGACAACTGGCCCAGCAAGCCGATCACGCTGATCGTCCCTTTCCCGCCCGGCGGTCCCACAGACATGGTGGCGCGGGTGCTGGCGCAGCAGGTAGGCCAGCAACTGGGGCAGTCGGTCATCGTGGACAACCGGCCTGGTGCCAACGGCAACATCGGCAATGCGCTGGTGGCCAAGGCGCCGGCCGACGGCTACACCGTGCTCTACAACACTTCCTCGATTGCACTCAGTTCGTCGCTCTACAAGAAGATGAGCTATGACGTGACCAGGGATCTGCGCCCCGTGGCCTTGACGGCGGTGGTGCCACTGGGGCTTGTCGTCAAT…	reverse
fig|363952.7.peg.4633	BBVD01000002	Iron-sulfur cluster insertion protein ErpA	0.961549	0.00011092	0.000281994	0.24876	1850.11	3.55	3.55	ATGAGCGCCGTTGCTGAAACCACGACCACCGAAATGCCTTCCCCCATCGTCTTCACCGACAGCGCTGCTGCCAAGGTGGCCGACCTGATTGCCGAAGAAGGCAATCCCGATCTGAAGCTGCGCGTTTTTGTGCAAGGTGGTGGCTGCTCCGGTTTCCAGTACGGTTTCACCTTCGACGAGATCACCAACGACGACGACACCACCATGACCAAGAACGGTGTCTCGCTGCTGATCGACTCCATGAGCTATCAGTATCTGGTGGGCGCCGAGATCGACTACAAGGAAGACCTGCAAGGCGCTCAGTTCGTGATCAAGAACCCCAATGCCTCGACCACCTGCGGCTGCGGCTCCAGCTTCTCGGTCTGA	reverse
fig|363952.7.peg.264	BBVD01000024	putative TonB-dependent receptor	0.959749	2.22085e-13	1.75706e-12	0.130849	333.693	11.76	11.76	ATGTCCCAGTCTGATCGATTTGCACCTGCCAGCGGCCCGAGCCGCAATATGGCAGTTGCTGGTGCTGTGGTTGTCGTGCACGCTGCCGCCCTGTGGGCCATGCAGCATGGCCTGGCACAGCAAAAGCCGCCAGAGATAGTGATTCCCGCCAGCGTGATTGCCCAGTTTGTGGCACCGCCGGCTGCCGAACCTGCCCCGCCGGCCCCTCCCCCTCCACCCAAGCCTCCGGCGCCAGCGCCCAAGCCCGAGACCAAACCGCAGCCCAAGCCCGAGGTCAAGAAGGCTCCGCTGCCCAAGGCCATCAAGGACCCGACACCGGCACCGGCTGCACCTCAGGGGGCATTGGAAGACAGCGACAGCAAACCGGACAAGACACCGCCGGCACCACCCGCGCCCCCG…	forward
fig|363952.7.peg.247	BBVD01000024	Isocitrate lyase (EC 4.1.3.1)	0.959594	6.38015e-18	7.51241e-17	0.111251	805.603	16.12	16.12	ATGCCCCAATCCCTGACTCAGCAACTGAGCCGTGAACAGCAAATCGCAGCCCTCGAAAAAGACTGGGCACAGAACCCACGCTGGAAGAGCGTCAAGCGCGGCTACAGCGCTGCCGATGTGGTGCGTCTGCGTGGCAGTCTGCAGCCAGAGTACACCCTGGCCCAGCGCGGTGCCGAAGTGCTGTGGGACAAGATCAACGGCAGCTCGAAGAAGGGCTATGTGAACGCCTTCGGTGCCATCTCCGCAGGCCAGGCCATGCAGCAGGCCAAGGCCGGTCTGGAAGCCGTGTACCTGTCGGGCTGGCAAGTAGCTGCCGACGGCAACACCTCCGAGACCATGTACCCCGACCAGTCGCTGTACGCCTATGACTCCGTGCCCACCATGGTGCGCCGCATCAAC…	reverse	4.1.3.1
fig|363952.7.peg.3881	BBVD01000004	Urea ABC transporter, ATPase protein UrtE	0.956909	3.92976e-18	4.65997e-17	0.110233	829.548	16.33	16.33	ATGCTTAAAGTTCAGAACCTGCATCAGTATTACGGCGGCTCGCACATCCTGCGGGACGTGAATTTCACGGCCGAGATCGGCAAGGTAACGGTGCTGCTGGGCCGCAACGGCGTGGGCAAGACCACCTTGCTCAAAAGCCTGATGGGGCTGGTTCCCATCAGAAGCGGCGGCATTGAATGGCAGGGCCGCGATATCGCGCGCAGGACGCCCTATGAGCGCGCGCGCAGCGGCATCGGCTATGTGCCCCAGGGGCGCGAAATCTTCTCGCGCCTGTCGGTGGAAGACAATCTGCGCATGGGTCTGTCCTATTGTTCGGCAGGCACCCGGATTCCGGGCGAGCTGTACGAGCTGTTCCCAGTGCTGGGGCAGATGCTGCACCGCCGTGGCGGCGATCTCTCG…	reverse
fig|363952.7.peg.833	BBVD01000014	hypothetical protein	0.951963	2.85452e-06	9.23164e-06	0.203367	463.633	5.03	5.03	ATGGCCTCTATCCAGGATTCTCTGAACGCTCTGATGACCGCAGACGGTGCTGTCTGTGGCGCTCTCGTGGACAGCGCAAGCGGCATGCTGATGGGCAGCGTCGGCGGCGGCGTGGACATGGAGCTGGCCGCGGCCGGCAACACAGAGGTCGTGCGTGCCAAGATCAAGACCATGCGCATGCTCAATCTCAACGACCAGATCGACGACATACTGATCACTCTGGGCAAGCAATATCACATCATCCGTCCCGTGGCCGCCAATGACGGCGTGTTCTTTTATCTGGTGCTGGACAAGGCTCGTGCCAACCTGGCGCTGGCGCGCCGCAAGACTGCAGATGTGGAAAAGGAACTCAAGCTCTGA	reverse
fig|363952.7.peg.3407	BBVD01000005	SAM-dependent methyltransferase	0.949334	2.29631e-11	1.44339e-10	0.141992	424.454	9.84	9.84	ATGGACGCGTATGCCCCCCCGACGCATCTGCGCTATGAACTGGCGCAGGGGCTGATGCAGCTGCAGGCGCAGATTTCTCCCAAGTTCCTATATGACGCGCATGGCTGCGCCCTGTTTGAGCAGATAACCGAGCTGCCCGAGTACTACCCCACAAGAACCGAGGCTGCCATCATGGCCCGCTACGACCTGGAGATCGCCCAGGCCATGGCGGGTTGCCAGGTGTTGATAGAGCTGGGAGCGGGCAATTGCGAAAAAGTGCGACGCCTGTGCCGCAGCGTGGGGCCGCAGCAGTTTCTGGGAGTGGATATTGCGGTCGAGTTTCTGCAGGCCGCTGTGGCTAGGCTGGAGCATGACTTCCCGCGACTTACGGCTCGTGCGGTTGCGGCGGATTTCACGGGG…	reverse
fig|363952.7.peg.722	BBVD01000015	Fumarylacetoacetate hydrolase family protein	0.949012	2.73701e-10	1.52543e-09	0.150327	457.871	8.82	8.82	ATGAGTTACGTGTTCAATCCCCCTGCCGTTGCCAGCCTGCCTGTTGTGGGCCGCGGCGAGCGCTTTCCCATTCACCGCATCTACTGCGTGGGCCGCAACTATGAGGATCACGCCAAGGAAATGGGCTTTACCGGCCGCGAGCCGCCGTTCTTCTTCATGAAGCCTGCGGACGCGACCGTGGCAGTGGAAGCCGGCAGCACCACCACCGTGGCCTATCCCACGCTGACCCAGAATCTGCACCATGAAATCGAGCTGGTCGTTGCCATCGGCAAGGCCGGCAAGAACATCAAGGCAGCCGATGCACTGCAGTACATCTACGGCTATGCCGTGGGTCTGGACATGACACGTCGCGACCTGCAAAACGACATGAAGAAGCAAGGCCGCCCCTGGTGTATCGGC…	forward
fig|363952.7.peg.440	BBVD01000019	Radical SAM domain protein	0.946658	1.75863e-10	1.00356e-09	0.148354	934.327	9	9	ATGAAGAAACTTGCCTCATCCTCTGGACTGGAATCCATTCGGACCGATGTGCCGGTGCGGCTCATCAAGGGGCGAGGGGCTGCCAGCCAGATCACGCACCGGTTTGCACGGGAGCTGCGCCAGGGTTTCGATGACGGCTGGGGCAAGTCCGAACAGGATGGAGGAAGCGAAGAGGGTGAGGAGGTCAAGACCTGGTGCACCCATCTGGAGTGGGAGCGGGCCAAATCAGCCCTGAGCCGCCATGAATCGCCCGATCTGCCTTTTCATCTGGGGCTCAATCCCTATAGAGGATGCGAGCACGGATGCATCTATTGCTATGCCAGGCCCACGCATGGCTATCTGGGCTATTCGCCGGGTCTGGATTTCGAAACTCGGCTGATTGCCAAGCAGAACCTGCCC…	forward
fig|363952.7.peg.2723	BBVD01000007	Vanillate O-demethylase oxygenase subunit (EC 1.14.13.82)	0.941571	2.19861e-10	1.24052e-09	0.148354	146.606	8.91	8.91	ATGAACGTACAAACCATCACCATCGATCCGGTGGACCGTTTGCTCAACACGGGTCTGAAGAACCTCTGGTATGCGGTCTGCCCTTCGGATTTCGTCAAGACCGAGCCCGTCTCGCTGCGCCGCTTCGGCCGCAAGATCGCGCTGTGGCGCGATGCTGCCGGTCAGGTCCATGCGCTGGAAGACCATTGCCCGCACCGCGGCGCACCGCTGTCCCAGGGCGTGATCCTGGGCGACCGCCTGGCCTGCCCCTACCACGGCGTGGAAGTGCGCTGCGACGGCACGGTGACCAAGGTGCCCGGCAGCCCCGGCTGCAAGCTCGAAGGCTCGCGCGCCGCGCTGGCTTTCCATGTGCGCGAGATGCATGGCGCGATCTTTCTCTACAACAGCGACAAGCATGTG…	forward	1.14.13.82
fig|363952.7.peg.942	BBVD01000013	hypothetical protein	0.938854	3.85605e-09	1.88334e-08	0.159391	134.506	7.73	7.73	ATGAGCCGCCCCGTAGTTCTCATCACCGGTGCCAGCCGCGGCATTGGCGCTGCAACCGCCGTCTTCTTTGCCACCAAGGGATGGCGCGTGGCCATCACCGCCCGCACGCTGACCGAAGGTGCGCAGATGGAAAACCAGCTGCGCCTGCCCAACGGCCAGCTTCTGTCCGGCAGTCTGGAGTCCACAGCCAAGGCCATTGAGGCCGCTGGGGGCGAGGTGTTTCCGCATGTCATGGACCTGATGGACCTGAGCAGCCTGGACAAGGCCGCCGACGCCGTGCTGAAACGCTTTGGCCGTGTCGATCTGCTGATCAACAACGCCGTCTACCAAAACCGCGAGATCAACCATCTGATCCCCGAGATAACGGCCGAGTCGCTGCAGCGCTCCATGCTGGGCAAT…	reverse
fig|363952.7.peg.2994	BBVD01000005	Outer membrane factor (OMF) lipoprotein associated wth EmrAB-OMF efflux system	0.937927	2.64605e-08	1.14222e-07	0.16859	118.446	6.94	6.94	ATGACCTCTAGACCTTCACGCAAAACCGCCACCGAGCGCGCCGCCGGCCGTTCGCTGCTGACAACCGCAGCACTGGCCGCCGTTCTCGCACTGGCAGGCTGTGCCTCGCAAGGGCCCACGCACCAGCCGCTGGCACGACTGGGCTCGGCCGATGTCGGCCTGAACGGCTCCGCCAGCCTCAGCGCTGCGGACGCCACGGCACTCGCCTCCTCCCAATGGTGGACAGGTCTGGGCGATGCCCAGCTCAATCAGCTCATCGATCAGGCCCTGGCCGGCAGCCCCAGCCTGGCCGCCAGCAACGCCCGCTTTGAAAAAGCCGCAGCTCTGGCCACGGCCAGCAGCACGGCCAGCGATGTGCGCGGCACGCTGAGCGCCGACGCCACACGCCAGCGCTACACG…	forward
fig|363952.7.peg.2801	BBVD01000006	hypothetical protein	0.93478	8.71495e-10	4.56784e-09	0.15246	597.37	8.34	8.34	ATGAATACGTTACGTGCTGGATCTCTGCGCGACCACATCACCATCCAGCGCCGTCTACCTGGTGGTAGGCTTGGGCAGCCTTCCAATAGCTGGGAGGCGGTGGCCAGCACCTGGGCGAACATTCGTTATGCATCCGGCAGCGAGACCATCCGCTCCGGACAAATAGCGAGCAAGGCCCAGGTGAGCATTCGCATTCGTTGGCGTACTGGTATCACCGCCGAGATGCGCGTTCTGTCACGGGGCGTTGAGTACGCTATCAAGGCCGTGCTGCCAGATCATCAGCGCCGCGAGTATGTTGATCTGGTCTGTGAGGTGACCAATGGCTAG	reverse
fig|363952.7.peg.827	BBVD01000014	hypothetical protein	0.929884	2.02383e-12	1.42378e-11	0.13222	1479.7	10.85	10.85	ATGCATGCCAACCTTATCCACCAGCCGTCTCACAAACGTCTTTGCCTGTTGCGTGCACTGGCGCTGGCCAGTCTGGCAATCGCCGGTCTGGCCCTGCCTTTTGCCTGGGACATCCTGGCCAGCATCAACAGCATGCCCAAGATGCACTGGTTGCAACAGGCACTGGCGCAGGCTCCTGCCTTCAGTTGGCTGATGATGTTTGTCTGGGGCGGAGCCATACCGTTGGTCTTGCTCAAGAACATGGACCAGACGCCGTCGCACAAGCTTCGCACCACGGTGGTGATGCTGGTCCTGATGTGGATCGCCGTCACCTGGTATGTGCACATGCCGGCCAGCAATCAGTGCAGCGCGCTTTATGGGTCCTGGGATTGGGCCTGCTCGGTTCTGCAATGGGGCTAC…	forward
fig|363952.7.peg.3659	BBVD01000004	Uncharacterized UPF0721 integral membrane protein	0.929485	3.55066e-12	2.42976e-11	0.133662	247.031	10.61	10.61	ATGGAGAACCTGGGCCACCTCGCCCTTTTGCTGGCCGCAGCTTTCACGGCCGGCGCGCTCAACGCCGTCGCCGGTGGCGGCAGCTTTCTGACCCTTCCCGCGCTGGTCTTCACCGGCGTGCCACCCGTGATTGCCAATGCCACGGGCACCGTGGCCCTGCTGCCAGGCTATATGGCGGGCGCCTGGGGCTTCAAAGACGATATGCAGTCCCCGCCTGGCCTGTCCATGAAACAGGTGGTGGCGCTGTCCCTGATCGGCGGCTCCGCCGGTGCGGCGCTGCTGCTGTTCACGCCCGACGCCACCTTCCGCAAGGTCGTTCCCTGGCTGCTGCTGGCCGCCACCGCCATGTTCGCCTTCGGGCCGCAGCTGCGCGCCTGGGCCTCGGGCAAGAATGCCGCC…	forward
fig|363952.7.peg.356	BBVD01000022	ABC transporter, substrate-binding protein (cluster 4, leucine/isoleucine/valine/benzoate)	0.928216	0.00142898	0.00295334	0.291092	30.8599	2.53	2.53	ATGCCCACCCTTCGCTCCAAAAAATCGGCAGGTGCACTACTGCTCGCCTGCGCAGCCTTCGCTGCCCACGCGGCGGACGACATCACCGTGGTGTCCATCCAGGCCATGACCGGCCCGGCCTCGTTCGCCGGCGCCGTGTTCCAGCAGGCCATCCAGTTGGCCGTGGACGAGGCCAACGCCAAAGGCGGCATCCACGGCAGCAAGGTCAACGTGATCGAACGCGACAACGCAGGCGACAAAGGACAGGCCATCAACCTGGCCAACCAGGCCATCGGCCGTGACCGCGCCCTGCTCGTGCTTGGCCCCACCACCACGGCAGACACCTTGGCGGCTGCGCCGGTCTTCAACGAGAAGCGCACACCCTTCATCGGCTTCGCCGGCTCGGACGCCATCCTCAAG…	forward
fig|363952.7.peg.2814	BBVD01000006	hypothetical protein	0.924431	0.00080074	0.001738	0.275741	34.1459	2.76	2.76	ATGGTGGTGAAAAGCGCTCTGGACACCCAGGCCGGCGGCAGCCATTACAAGGACTGCAAGATCCAGCCCATCGAGTTCATTCACGCCAATGGCCTGGACTTCTTCCAGGGAAACATCATCAAGTACGCGACCCGGCACAAGGCCAAGAACGGTGCCGAGGATCTGCGCAAGGTGATCCATTACGCGCAGCTGGCGCTGGAGCTGCAGTATGGAGAGAAGCCGGAAGGTGGAGCCACATGTTGA	reverse
fig|363952.7.peg.2724	BBVD01000007	Flavodoxin reductases (ferredoxin-NADPH reductases) family 1; Vanillate O-demethylase oxidoreductase (EC 1.14.13.-)	0.923747	9.51676e-11	5.57665e-10	0.142676	154.023	9.25	9.25	ATGAGCAACAGCTTGCAGGCATTTGTGCACACGCTGCGCTTCGAGGCCCAGGACACCATCAGCGTGGAGCTGCGCCCGGTCGATGGCGGCGAGTTCCCGGCCTTTACGGCCGGCTCGCACATCGATCTGCACCTGCCCAACGGGCTGGTGCGCAGCTATTCCCTGTCCAACGACAGCAGCGAGCGCCACCGCTACGTGGTCGGCGTGCTGCGCGACCGCGCCAGCCGCGGTGGCTCGCGCTGCGTGCACGAGTCGCTGCGCGTGGGCATGCCCATCACCATCTCCGAGCCGCGCAACCACTTCGCACTCGACGAGACAGCGACGCATTCGGTGCTGGTGGCCGGCGGCATAGGCATCACGCCCATGCTGTGCATGGCACGCCGGCTCAAGGCCCAGGGA…	forward	1.14.13.-
fig|363952.7.peg.3406	BBVD01000005	hypothetical protein	0.923712	1.70771e-17	1.92925e-16	0.108517	878.504	15.71	15.71	ATGGCACCTGCTGCCAGGGACTGGATAGTGCTGGCGCAGCAGTTCGAGCGGGTGAGGGCCTGCACGCAAAAGCTGGCTGCGCCCTTGTCTGCAGAAGACGCCTGCGTGCAATCCATGCCGGACGCCAGTCCTGCCAAATGGCATCTGGCCCATACCAGCTGGTTCTTTGAAACCTTTGTACTGGCCGTGCACCAGCCAGGGCATCAGGTTTTTGACGGCAGTTTTCGCATGCTGTTCAACTCCTACTACCAGCAGGTGGGTGAACGCCATCCCAGAGCCCAGCGGGGCTTGCTGACCAGACCGGCTCTGGCGCAGGTCATGGCCTATCGCGCTGTGGTGGATGAGCAGATGCTGGCGCTGATGGCCGCCATGAAAGAGAAAAGTCCGACGACGCAGCAG…	reverse
fig|363952.7.peg.2721	BBVD01000007	hypothetical protein	0.923023	3.64258e-09	1.78604e-08	0.156454	125.823	7.75	7.75	ATGAAAAACATTCGTCGCCAGGTAGTTATCTCTGCTGCATTGCTGGCTGCAGCCCAGATGTCCGGTTCCGCGCTGGCGCAAGCCTATCCGAGCAAGCCCATCACCATCGTCGTGGCCTATCCGGCCGGCGGCGATACCGATGCCATGGCGCGCCTGTATGCAGAGAAGCTGGGCCAGCGACTGGGCCAGCCCGTGGTGGTGGACAACCGGCCAGGTGCCAGCGGCACCATCGGCACCGTGCATGTGGCCAAGGCAGCACCCGACGGCTATACCTTGCTGCTGGCGCCCAATACCTTTGCCATTGCCCAGTTCGTGCTCAAGACCAACGCGGGTTCGAGCTATGACGTGCTTGGTGGCTTCACGCCCATCGTGCAGACCAGCGTGCAGCCCATGTTCGTG…	forward
fig|363952.7.peg.1771	BBVD01000009	hypothetical protein	0.922779	3.15171e-10	1.74685e-09	0.146679	149.437	8.76	8.76	ATGAGTGGCATGCCCGTCCAACTGATTGCGTCCCCGGTTACTTTGCCGCTGGCTGATCGCAGCGCACGCGCGGGCTCGCCCGCCAATGACTTCGCAGGCAAGCAGCTGGATATTACAGACCTGCTGGTCACGCACCCCAAGGCCACGTTTGTGTTGCGCGTGGCCGGCCCGTCCATGCAGGAACACGGCATCGATGACGGCGATATCGTCGTGGTGGACAGGGAGTTGCGCGCTCGTGATGGGAGCATCGTCGTGGCGGTTGTCGAGCGCGAGCTCGTTATCAGAGTGCAGCTCGGGCAGCAGGTCGGCATCGGCGCTGCCCGCCATGGGCTGCCAGTCGCTCAGCACCAGGTCGGTGTGTGA	forward
fig|363952.7.peg.1814	BBVD01000009	hypothetical protein	0.921771	4.28593e-11	2.61535e-10	0.139793	196.033	9.58	9.58	ATGAGCACCATCAGCACCTATTTGGATCGCCCAATCGCATTTCAGCGGGTCTTTGTCGCTCTTGGCGCGGGCATCACCGGCGCTTTGCTGCTGAGCCAGGCCGTCTACTGGTCGCGCCGCAGTGGCGATGACTCGGGCTGGTTCTTCAAGACCCAGATTGAATGGGAGGAAGAAACAGGCCTGACACGCCGCGAACAGGAGGGCGCCCGCAGCCGCCTGCAGTCAATGGGCCTGCTGCGCGAAGAGCGCCGAGGAATCCCCGCCAAGCTGTTCTACCGCGTGGACTTCGATGCCTTGCAATCAAGCTTGGATGAATGCGCCAAACAAGATTGCACAAAACCGCCAATCAAGGATGAGCAAAGCGAGCAAACAGGTACGCACAAAACCGCCAAACAGGAT…	reverse
fig|363952.7.peg.3686	BBVD01000004	ABC transporter, ATP-binding protein 1 (cluster 4, leucine/isoleucine/valine/benzoate)	0.921551	1.72629e-12	1.2281e-11	0.130624	243.213	10.91	10.91	ATGAATACAAGAACCAGCGGCGAAGTGATTCTGGACATCAAGAACATCAGTCTGCGTTTCGGCGGCGTCAAGGCATTGACCGATATCTCGTTCAATGTCAAAGAGCACGAAATCCGCTCCATCATCGGCCCCAACGGTGCTGGCAAGAGCTCCATGCTCAACTGCATCAACGGCGTCTATACACCGTCCGAAGGCTCCATCACCTTTCGCGGCCAGACCTTCAGTCATATGAACAGCCGCCAGGTGGCCGAGATGGGTGTCGCACGCACCTTCCAGAACCTGGCGCTGTTCAAGGGCATGAGCGTGATCGACAACATCATGACCGGCCGCAACCTCAAGATCAGGAGCAACATCCTCATGCAGGCCCTGCGCATCGGCCCCGCGCAACGCGAGGAAATG…	forward
fig|363952.7.peg.3949	BBVD01000003	Uncharacterized aldehyde oxidase, 2Fe-2S subunit	0.919146	2.25816e-13	1.78377e-12	0.125351	1753.65	11.75	11.75	ATGAAATTCACTCTGAACGGCCAGGAAGTGGACGCGCAAAGCGCCGCTGCCGACACACCTCTTTTGTATGTGCTGCGCAACGACATGCAGCTCAACGGCCCCAAGTTCGGCTGCGGCCTGGGCGAATGCGGTGCCTGCGCCGTGCTGATCGACGGCAAGGTGGCGCGCTCCTGCTCCGTGCCGCTGAAGGCTGTCGACGGCAAGAAAGTCACCACGCTGGAAGGCCTGTCGCCTGACGCCAGCAAGGCCGCCAGCGCGCAAGCCCTGCAGGACCGCGCCGTGCTCGATGTCAGCGCCGCCGAGACAAAGGCGCCTGCCACCCCACGCACCTACACCCTGCATGTGGTGCAGCAAGCCTTTGTCGATGCACAGGCTGCGCAGTGCGGCTATTGCACCAAC…	forward
fig|363952.7.peg.2756	BBVD01000007	hypothetical protein	0.918753	1.27478e-18	1.58472e-17	0.10431	406.67	16.8	16.8	ATGTGCCAGGTCTTTATCAGCGCCGATCCCCGGCTCTGGGCCCACCGGGCCCGCTCCATCCGGCTGCATGGAGTCGCCACCAGCATCCGGCTGGAAAACCTGTTCTGGCAGGTACTCGAAGAGATTGCCGCGCGGGACGGCTATACCGTTCCCCAGCTCTGCACCAAGCTCTACGACGAACTGCTGGCCGAGCGCGGAGCGGTGGACAACTTCAGCTCTTTTTTGCGCGTCTGCTGCACCCGCTATCTGGCGCTGCAGCTGTCGGGCGAGATTCCACAGGACATGGGCATACCGATTCGCTCGCTGGGCAATGCCTCGTCACTCAAGTCCTCAAGCCCACAACTCACGCACTGA	reverse
fig|363952.7.peg.378	BBVD01000021	D(-)-3-hydroxybutyrate oligomer hydrolase (EC 3.1.1.22)	0.916536	2.61328e-08	1.12904e-07	0.16468	230.013	6.95	6.95	ATGCAGAAGACCTATGCGATTGCCTTGCCACCCGCGGCCCTTGCGGTGCTGGCGGCCGCCGTGCTGACCGCCTGCGGGGGCGGCGATGGAGGCGAGCTCAATGCCAAACCCGGTTACCTGGGCACGGTGCGGCAGCAGAGCTATGACGGCAGCAGCGATGACCTGCTGACCGCGGGCCTGGGCAAGAGCGGCCTGGCCGTGGCCACGGCGCCGGGCTTTGCCATTGCGCTCCAGCCCACGGCGGCCGAGCTGCGCCGCCTGGCCATCTACACCAATTACCGCGCCATGCTGGACATGACTGCGGCGGGCGGCTACGGCACGCTCTACGGCCCCAATGTGGATGCGCAGGGCCGGGTGACGGCCGGCGAAGGCAGGATTGCCGGCACCGAGTACATCGCG…	forward	3.1.1.22
fig|363952.7.peg.1978	BBVD01000008	hypothetical protein	0.916391	2.19984e-09	1.10898e-08	0.153183	134.208	7.96	7.96	ATGGCCCTGCCCCACGCCCAACCCGGGGTTCCCGTCGAAGTGCAGCCCCACGGCACTTCGCTGGGAAACCAGAAGACCGCTGCACTCTTCAAGTCCGACACCCTGGAAGTAATCCGTCTGGTGTTGATGGCAGGCAAACGCCTGCCTGCGCATCAGGTGCCGGGCGAACTGACGATTCAATGTCTGGAGGGGCAGCTCGCCGTCATCCAGGGCGCAAGCCGCCAGACATTGAACGCGGGGCAGCTGCTGTTTCTGCCCGCCCAAACCATGCATGAGGTCGAGGCCGAACACGACTCCTCGGCCCTGATCACCATCGTGCTGCACAAGCACTAA	forward
fig|363952.7.peg.1455	BBVD01000010	hypothetical protein	0.916158	4.96959e-09	2.38312e-08	0.156657	2628.26	7.62	7.62	ATGCGTCAAAGGGTTTTGCTGGAGCATTCATGGCCTGACTACAACAACGGCAGTAGGCAAAATCAGCCCGAAGCCGCTCGGGGGCTGCGAGTGCAGACTAAAATTGGTGCTTTTGTTACCGAGTGA	reverse
fig|363952.7.peg.911	BBVD01000013	CoA-transferase subunit beta, IpdB	0.914413	1.27278e-06	4.31993e-06	0.188774	80.5851	5.36	5.36	ATGAGTGAAATTGCATTGGTAGATCGCGTCATCTGCGCCGCGGCACGTGCCTGGGAAAACGACGGCGAGGTGTTGGCCACCGGCATTGGCCTGGTGCCACGTCTGGCGGCTTCGCTGTGCATGCGTTCCATCAACACCGATCTGATGATGACGGACTCCGAAGCCTGGGTGGTCAATGAGCCCGTGCCCGTAGGTCCACGAGGTGAATACAAGATCAAGCGTGAAAGCTGGATGGGTTTTTCGCGCATCTTCGACAACGTCTGGGGAGGCAAGCGCCACGCCATGGTGGGCCCCGTGCAGGTGGACCGCTTCGGTCAGGGCAATATCTCCATGGTGGGCAGCGACTACGCTCGTCCCAAGTCCATGATGCTGGGGGTGCGCGGCTTCCCCGGCAATTCG…	forward
fig|363952.7.peg.318	BBVD01000023	Integral membrane protein	0.913577	1.55473e-07	6.04068e-07	0.174149	177.768	6.22	6.22	ATGCAAATATTGTTGACCAAACATCGAATGTGCGCCACTCCAGAACAATCTACTGTGATGGCTCCTGCATCAATGGAGTTTTTCGTGTCCTTGTATTTGTTGTTGGCGGTCTGCGGATGTGTGACGGGCGTCACTACCGTTCTCTTTGGTTTCGGTGGCGGATTCGTGGTGGTTCCGCTGCTGTACTGCTTGCTGTCTACACCGAACGCCCCAGGCAGCGCAGTGGGGCAGTCGGCCATGCAGATTGCCGTTGCGACATCCACCTGCGTGATGGTCTTCGGTGCGCTCCTCGCAACTTGGCGTCACCAACGGGCAGGAACAGTGGATTGGACGTATGTCAGGCCTTTGCTGGGTCCCATTGGCGCGGGGGGCGTACTTGGCGCACTTGCGGCAACCGTT…	forward
fig|363952.7.peg.1306	BBVD01000010	Phage protein	0.912659	1.0551e-06	3.62244e-06	0.186979	114.96	5.44	5.44	ATGACTATCGGATCGATCATCGTTACTGCCATCAAACCCGCTATGGAGCTGCTACCCGCAGCCATGCACACGCCGCAGGCGCACGTGATGCTGTTGGCCACCGGCCTGCAGGAGAGCCGCCTTGAGCATCGCTACCAGGTCGTGCAGGGGCGGCCTGGCGTGAAGGGACCAGCACGTGGTTTCTGGCAGTTTGAGCTGGGTACTCAGGCGAGTCGCGGCGGCGTGTGGGGCGTGTATCTGCACGAAGCCAGCCGCTATTGGCTGAGCATTGTTTGTGCCGCACGAGGCGTGGCATTCGAGCCGCGCGCCATCTGGGAGCGCTTGGAGACGGACGATGTACTAGCCGCTGCGGTGGCTCGCCTGCTGATGTTTACAGATCCACAGCGCTTGCCCGCTGTG…	reverse
fig|363952.7.peg.975	BBVD01000013	MBL-fold metallo-hydrolase superfamily	0.912299	5.13852e-14	4.33919e-13	0.121182	397.597	12.36	12.36	GTGGATAGCGCCGTCGCGCAGGAGCGCGTACGGGCCAAGCCCGCAGATGTGCTGCGTTATCCCTTTGCGCCGCCTGCAGCCGATGGCAGCCATGTGGAGATCGTCCCCGGCCTGCTGTGGCTGCGCATGCCCATGCCCATGGCTCTGGACCATATCAATGTCTATCTGCTCAGGGACGGCGACGGCTGGGCGGTGGTGGATACGGGGCTGGGAATTCCCGGCACCTTCGAGCTGTGGGAGAAGATCTTCACGGAGAAATTGGCCGGCCAGCCGCTGACCCGTGTGATCTGCACCCACTGTCACTACGACCATGCGGGTGCGGCATGGTGGTTGCAGGAGCGCTTTGGCGTGCCGCTGCTCATGAGCTATGGCGAGTTCATGATGCTGCGCTCGCTGATG…	forward
fig|363952.7.peg.605	BBVD01000016	ABC transporter, permease protein 2 (cluster 4, leucine/isoleucine/valine/benzoate)	0.910172	4.20711e-05	0.000113762	0.222221	52.3502	3.94	3.94	ATGATTAAAAAGAATCTCGACCTGCCGGGCATCGTGGCCATCGGCGCCATCCTGCTGGGCTGCATCGCCTTCGGCGGCGGCTACACCGGCAACCTCGTGGTGTGGATGGCGATTGCGGCGGTGATGGCGTCCAGCCTGCGCTTTGTGCTATTGATCGGGGAGCTGAACTTCGCTTCCGCCGCGTTCTTCGGCATTGGCGCGTACTGCACGGGCGCCATCGTCAACATGGTGGAGCTGCCCTTTTTCGCCACGCTGGCGTTGAGCACCGTGCTGGCGCTGGCGGTCAGCATCGTGTTCGGCGGCATCACGCTGAAGGTGAAGGGGCCGTACTTCCTGCTGATCGGCTTCGCCTTCACCGAGGCCATGCGCATCTTCTACACACGCACCGAGCTGCTCGGC…	forward
fig|363952.7.peg.2350	BBVD01000007	Cytosine/purine/uracil/thiamine/allantoin permease family protein	0.908837	6.69837e-13	5.02979e-12	0.126483	883.233	11.3	11.3	ATGAGTATTGATACAGCCACGCTGGGTTCCTCTGGCGCCATCGAGACCAGAACCATAGACATGGTTCCGGAGAGCGAGCGCCACGGCTCGCCCTCCAGCCAGTTCACCCTCTGGTTCGGAGCCAATTGCCAGATCACGGCCATTGTCGACGGAGCGCTGGCCATCGTGTTCGGCGCCGAGGCCATGACGGCCATCATCGGTCTGCTGATCGGCAACATTCTCGGCGGCATCGTCATGGCCCTGCATTCGGCCCAGGGCCCGCGCCTGGGCCTGCCCCAGATGATTTCCAGCCGCGTGCAGTTCGGCGTCAAGGGCGCGGCCCTGCCGCTGCTGCTGGTGATCCTCATGTACCTGGGCTTCGCGGCCACGGGCACGGTTCTCTCGGGCCAAGCCATCAAC…	reverse
fig|363952.7.peg.1533	BBVD01000009	hypothetical protein	0.905833	2.82909e-12	1.96276e-11	0.129665	914.308	10.71	10.71	ATGAGAAAGCTAGCGACTTTAGTTATAGGGATAGCTGTTTCCTCCTTTGCCTATGCAGCCAAAGAATGTCCAATTTCATGGACCGGAGAAATTGGCTATGGAGCAGGAGTCCGCCTCGGCGTTGACACAATCATTTTCACGCCTTTGAGAGACAAGATTCTCACGACACAAGAACTAGAGACCTTTTACAAGTACGTCAATCAAGGACTGATTGATGCAAAAAGCACCGGGTACTTTGCATCTGGTCAATACTTCACGAAAACTGACGACGGAAGAATAAAAGGTGAACTCTATGCGAGTGGGCGCCCCGCCGCAGAAGGTAATGCCAATACAAGCCTGAGCGGTTCTCAGCCTCCTCAAGGAATTAGCATTAACTCGACCACCGACCGCGACCAGTGG…	forward
fig|363952.7.peg.2168	BBVD01000008	ABC transporter, substrate-binding protein RSc1750	0.903756	1.65951e-10	9.51327e-10	0.141434	271.769	9.02	9.02	ATGAAATGGGTTATGCGTGCGGTGGCCCTCTCGGCTATGGCTGTGAGTGCAGGTGGTGCATGGGCTCAGAAGGGTGAAACCGTCAAGGTCGCCTGGATTGATCCCTTGTCGGGTCTGATGGCTGCCGTGGGAACGAATCAGCTCAAGACTTTTCAGCTGCTGGCGGAAGAGTTCAACAAGAAAAATGCCTCGGGCGTGAAGTTCGAGGTCGTGGCGCTGGACAACAAGCTCAGCCCGCAGGAGACCACGGCCGCGCTGCGCTCGGCCATGGATCAGGGCGTGCGCTATGTGACTCAGGGCAATGGCTCGGGACCGGCGCTGGCCATCATGGATGCGCTGGAAAAGCACAACAATCGCAACAAGGGCAAGGAGCTGCTCTATCTGAACTACGCTGCGGTG…	reverse
fig|363952.7.peg.2434	BBVD01000007	Acetoacetyl-CoA synthetase (EC 6.2.1.16)	0.902333	4.13608e-15	3.80671e-14	0.114936	417.273	13.42	13.42	ATGTCTTCCGCACCGCAACACCCCGCTCCCTATATCCCTCAGATCCGGCTGTACCAGAACTGGCTGCATGAAACACGCGGCCTGAGCTTTGCCGACTATGACGCGCTGTGGCGCTGGTCGACCAGCGATCTCGACACCTTCTGGCAAAGCATCTGGGATTACTTCGATCTGCAGTCGCCCACGCCGCACAGCGCGGTGCTGGCCAGGAACACCATGCCCGGCGCGCAGTGGTTCCCGGGCGCGCAGGTGAACTATGTGCAGCAGGTGCTGCGCCATGTCCAGCCGGCCCATGCCGCCGGCATGCCGGCCGTCATCAGCCGCAACGAGCAGGGTCTGCAGCGCGAGCTGAGCTGGCCCGAGCTGCAGCGCCAGGTGGCGGCCCTGGCCCTGCATCTGCGT…	forward	6.2.1.16
fig|363952.7.peg.2813	BBVD01000006	hypothetical protein	0.901293	2.46514e-11	1.54371e-10	0.135017	197.946	9.81	9.81	ATGCGTCGCACCCCGCTAAAGCCCGGCAAGGGTTTCAAGTCTCGCGGCACTTGGGCTGGCGCTGGGCTCCGTGATGAGCAGGACGAAGGCCATCACTACGAGTCCGGGCAGGCCTGCAGTCGTGAGCAGCGCCTGCATGAGCGCGCCCAGCGCCAGCTGGAGAGTGCCCGTGCAACCGCAGATATGGTGCCTGCCAATGTAGTGATGGTTCCCGGCGCCGGTGCCACGGGGATTGCAGTGCGCAAGGAGACGGCCATCGAGAGCGAGCCCTACCGCCGTCTTGTTGCGCAGCTGCCATGCATGTGGTGCGGCATTGAGGGGTACAGCCAGCATGCCCACCTCAATTACGGCAAGGGCCTGGGGCTGAAGACGGACGACCGCACAGGCTTTCCGCTCTGC…	reverse
fig|363952.7.peg.136	BBVD01000027	Arsenate reductase (EC 1.20.4.1) glutaredoxin-coupled, glutaredoxin-like family	0.898957	9.95306e-09	4.58444e-08	0.156844	500.035	7.34	7.34	ATGAGCGACATCACGATCTACCACAACCCTGCTTGCGGCACCTCCCGCAATGTCCTGGCCCTGATCCGCAACAGCGGAGTGGGGCCCACGGTCATCGAATATCTCAAGACGCCGCCTGATCGCGCCACGCTGGTGGGCCTGATTCAAGCCATGGGCCTACCAGTGCGCGATGTGTTGCGCCAAAAAGGTACGCCATATGACGAGCTTGGCTTGGGCGAGCCCAAATGGACGGACGAGCAATTGATTGATTTCATGCTCCAGCACCCCATTCTGATCAATCGCCCGATAGTGATCACCCCTCTGGGAGCCCGCTTGTGCCGTCCCTCGGAGGCCGTGCTGGACATCCTGCCGCAGCCTCAGCAGGCCGCCTTCTCCAAAGAGGATGGGGAAGCCGTCATT…	reverse	1.20.4.1
fig|363952.7.peg.2733	BBVD01000007	Delta 1-pyrroline-2-carboxylate reductase (NAD(P)H) (EC 1.5.1.49)	0.898166	4.11111e-20	5.77629e-19	0.097785	854.563	18.24	18.24	ATGGAACTCATGCCAAACATCGACCTGAACCACCCTGGCCAAAGTGCTCAAACAACCGCATCGAAACCAGGCCACACTGCGCTAACGCTGGATGAGGTGCACAACCTGGCCTATCGCGTATTTACCCACCTCGGCCTGTCTGCTGAACATGCGCAGGCCATTGCGCGCGTGATCACAGCGGGAGAGCGCGACGAGTGCCATTCGCATGGCATGTACCGGGTTCTATCGTGCGCTCGCACGCTCCAGCATGGCGCTGTCGTGCGCGATGCCATACCCATCATCAGCGACCGCGGACCTGGCGTCGTCACCGTCGATGCACAGCGCGGCTTTTCACAACTCGCTTTCGAGGTGGGCAGCAAAGTACTGCTCGAGAAGGTCCGGACAACCGGGATCGCAGCC…	reverse
fig|363952.7.peg.2996	BBVD01000005	Multidrug efflux system EmrAB-OMF, inner-membrane proton/drug antiporter EmrB (MFS type)	0.896911	7.01209e-10	3.70629e-09	0.145465	1080.7	8.43	8.43	ATGACTTCCTCGACTTCTGCCAATCCCGGAGCGGGCGCCTCGCCACCGGCTCCGGCGGCCCGCCCCATGCCGCCAGCCATAGCCCCGCTCAAGGGCGCGCAGCTCGCCCTGGGCACGCTGGCACTATCGCTGGCCACCTTCATGAACGTGCTGGACTCGTCCATCGCCAACGTGGCCATTCCGGCTATCTCCGGCGATGTGGGTGTCAGCCCCAGCCAGGGCACCTGGGTCATCACCAGCTTTGGTGTGGCCAATGCCATCTCCGTGCCGCTGACGGGCTGGCTCACCCAGCGCTTCGGCGCCGTGCGCCTGTTCACCATGAGCGTGCTGCTGTTCGTGCTGACCTCCTGGCTCTGCGGCTTTGCCTCCTCGCTGGAGATGCTGGTGCTGTTCCGCGTG…	forward
fig|363952.7.peg.2291	BBVD01000007	BUG/TctC family periplasmic protein	0.896124	7.17697e-06	2.18843e-05	0.199655	104.362	4.66	4.66	ATGCAAAGCACAAACCCTTTCCGCCGCCGCCTTGTTCACGCAGCGGCCGCCGCCTGCGCGCTGGCGGCATGCGCCGGCGCCCAAGCCAGTTCCTGGCCGGAGAAGCCGGTTGTCCTTGTCGTTCCCTACAGTGCGGGCGGACCTACCGACGTGGTGGCGCGCCTGCTGGCCATCCCCATGGGACAGGTGCTGGGCCAGAGCGTGCTGGTGGAAAACACCGTGGGAGCGGGCGGCACCATCGCACCGGCCCGCGTAGCCAAGGCCAAGGCGGACGGCTACACCATCCTCATCCACCACATGGGCATGGCCACGGCGCCGGCGCTGTACAAAAAGCTGCCCTACGACCCGCTCAAGGACTTCGAGTACATCGGTCAGGTGCTGGACGTCCCCATGACCCTG…	reverse
fig|363952.7.peg.1566	BBVD01000009	Methyl-accepting chemotaxis sensor/transducer protein	0.89567	7.31668e-09	3.41717e-08	0.154867	1400.93	7.47	7.47	ATGAAAAGCATCAAAATCTCCACGCGGATTCTCGGTACGTTCGGGGTTCTTGTCTTGCTGCTGGTCGTGGTGGTTGCCATGGCATTGCTGCAGCTGCGCTCCATGCGCTCCAGTGCTGAAACCATCACCGGCAATGCCCTGCCCAGTGTGGAAGTGATCAATACACTCAATACCGACCTGGCGCGCACCCGCTTGCTCGAGCTGCGACATGTCAATAATGACGAGACCGGCTATATGGCTCAGGTGGAAGCTCAATTCGAGCAATTGCAGAAACACCTGGCGGAGGCAAAAAAGCTCTATGAACCTTTGATTGTCACTGCCGAGGAGCGCGAGCTCTACACGCAGTTCCTGCGCGAGAGAGAGCATTATGTGGAGTTGAACAAGCAACTGTTCGAAGTT…	reverse
fig|363952.7.peg.2162	BBVD01000008	3-ketoacyl-CoA thiolase (EC 2.3.1.16) @ Acetyl-CoA acetyltransferase (EC 2.3.1.9)	0.894036	1.67373e-12	1.19423e-11	0.126647	307.562	10.92	10.92	ATGACATCCGCAGTGATTGTTTCTACCGCGCGCACTCCGCTGGCCAAGAGCTGGAAGGGCGCTTTCAACATGACTTACGGCCCCACCATGGGCGCCCACGCCGTCAAGGCGGCCGTGGAGCGCGCAGGCATTGAGGGCGCCGAGGTCGAGGACGTGATCATGGGCATGTCCCTGCCCGAAGGCACGACAGGCGGCAACGTCGCCCGTCTGATTGCCATCCGTGCAGGCCTGCCGGTCACGACATCGGGGCTGACCATCAACCGCTTCTGTTCCTCGGGACTGCAGGCGATCGCGCTGGCCTCCCAGCGCATCATTGCGGGCGAGAACGATGTGCTGGTGGCGGGCGGCCTGGAGAGCATCTCCTGCGTGCAGCCCCACCTGAATCCGCATATGGCCTTC…	reverse	2.3.1.16,2.3.1.9
fig|363952.7.peg.1521	BBVD01000010	Heterodimeric efflux ABC transporter, permease/ATP-binding subunit 2	0.891687	1.32907e-05	3.87594e-05	0.204738	1714.09	4.41	4.41	ATGCTGAAGACCTTTTTGAAGTTGCTGGGTGATGATGCACGCCTGCTGCACCGCTACACATGGATGGCTGTTGCCTACGGTGTGCTGTGCGGTCTGACGATGGCAGTGCTGCAACCGTTGCTGACGCATTGGTTGCAAGGTGACTGGCGTGCAGCCATGGGCTGGCTATGCGTGCTGCTGCTGGGTGTGCTGCTGTCATGGATTGCCAGACGTGTCGTGGAGCAGGCGGGCATCCGTGTCGGCGTGGCGGTTCTGCAAGGCGGACGGCATCGCCTGGGCCTTCATATGGCGAGTCTGCCCATCGGCTGGTATACGCCGAAAAATACCGCGCGCATCGGCCATGTGGTGACGCAGGGGATGATGGGCATCGCGCAATTGCCAGCGCATGTTTTCACTCCA…	reverse
fig|363952.7.peg.1960	BBVD01000008	Capsular polysaccharide ABC transporter, permease protein KpsM	0.890715	9.71275e-17	1.03438e-15	0.107209	4211.71	14.99	14.99	TTGGACTCAGCCCCGCCTTCTGGTGAAATCACAGCACCACGTAGTTCACTTTCCGTTACTTTTGCGGTCTGGAGCGCACTTTTCCTGCGCGAAGCCGTTGCCCGCCTGAGCGCCACGCGCGGAGCCTGGGTGCTCATCGTGCTGGAGCCGGTGTTGCATACCTGCTTCATGTTGCTGCTGTACACCGTTTTGCGTGCACGCTCTGTGGCTGGCGCAGATGTTGCCGTCTGGCTGGTCTTGGGCTTGACTGGCTACTTCACAGTGCAAAACGTCTTTCAGCGTGCCATGGGGGCGGTCGATGCAAACAAGGCCTTGTTTGCTTATCGTCAGGTTCGACCCATAGACACAGTGATCGTGCGAGCTGCGCTTGAGACGTTGCTTGGAGTCGTTATTTTGCTG…	reverse
fig|363952.7.peg.4678	BBVD01000002	Methylcrotonyl-CoA carboxylase biotin-containing subunit (EC 6.4.1.4)	0.889664	8.48534e-18	9.80702e-17	0.103536	548.714	16.01	16.01	ATGTTCAAGAAAATTCTGATTGCGAATAGAGGTGAAATCGCCTGCCGCGTAGCCGCCACCGCCCGTCGCATGGGTGTGAAGACCGTGGCCGTGTATTCGGATGCCGACGCCCGGGCCAAGCATGTCGCGGCCTGCGACGAGGCCGTGCACATCGGCGGCAGTGCACCCAAGGACAGCTATCTGCGCTGGGAGCGCATTCTGGAGGCCGCCCAGGCCACGGGTGCCGAAGCCATTCACCCCGGCTATGGCTTTCTCTCCGAGAACGAAGACTTTGCCAATGCCTGCGCGGCGGCTGGTCTGGTCTTCATCGGCCCGCCCGCCAGCGCGATTCGCGCCATGGGCCTCAAGGCCGAGTCCAAGCAGCTGATGGAAAAGGCCGGCGTGCCGCTGGTGCCCGGC…	reverse	6.4.1.4
fig|363952.7.peg.603	BBVD01000016	ABC transporter, substrate-binding protein (cluster 4, leucine/isoleucine/valine/benzoate)	0.889164	0.0120003	0.0206922	0.353948	22.878	1.68	1.68	ATGCGAGCCACGTTCCATCTGCCGGCAGTGTTGAAGATCGCCGCTGCCGCCTCGGTCCTGACTGCCGCGAACCTGGGCGCGGCGCAGACCATCAAGCTGGGACTGTCCGTGCCGCTGTCGGGCGCGGGCGCCAACTGGGGCAAGGGCTCCGAGTGGATGTGCGCCCAGGCCGCTAAGGAGGTGAACGCGGCCGGCGGCGTCAAGGTCAACGGCAAGGCCTACCAGTTCGAATGCGTGACCTACGACAACAAGTACAACGCCGCCGAGGGCGCCAAGGTGGCGCAGGCGCTGGTGGCGCGCGATGGCGTGAAGTTCGTGGCCGGCAGCATCGGCGTGGCGCCGGCGCGCGCGCTGCAGTCGCTCACGGAGCGCCGGGGCGTGCTGATGTTCACGGCGGCC…	forward
fig|363952.7.peg.1636	BBVD01000009	hypothetical protein	0.888771	1.29162e-09	6.63808e-09	0.146458	146.729	8.18	8.18	ATGCTGGGTGAACAAGCCACAGGCGCCATCGAAGGCGTCTACATCCACACCGTCAGCCACGAGCCACCGAAGGCAACCTTCCACGGCAAGCCCGCGCAGCTGGCCATCATCACCGAGGACGGCCAGATCATCGCCGCTGGCGTCAATGTGGCGCAAGAGCTCGAGGCCGCAATCGTCAGCTGCTACCGCAACACCCTCAAAGGCCTGGGCCATCTGCGCGTGCAAAGCTGCCCCATTCCTCCACTGCGGAAAGCAGCCTAA	forward
fig|363952.7.peg.4514	BBVD01000002	UPF0391 membrane protein RPC_2356	0.887002	6.13049e-12	4.08917e-11	0.128989	555.161	10.39	10.39	ATGCTCAAGTGGGCCATTATTTTTGCCATCATCTCCCTGGTGGCCGGTGTTTTCGGCTTTACCGGCGTAGCCGCGGGCGCAGCCGGCATAGCCAAGATCCTGTTCTTTATTTTCATTGCCGTTGCCGTGATCTTCGTGGTTCTGGCCCTACTGGGCATTGGCGCAGTCAGCTAA	forward
fig|363952.7.peg.3687	BBVD01000004	ABC transporter, permease protein 1 (cluster 4, leucine/isoleucine/valine/benzoate)	0.885536	1.25416e-11	8.07064e-11	0.130729	301.299	10.09	10.09	ATGGGATTTTTCTTAGAGACATTGTTCGGCGGCCTCATGGTGGGCACGCTGTATGCACTGATCGCCATCGGCTTCGTGCTGATCTTCAAGGCCTCCGGCGTCTTCAACTTTGCGCAAGGCGCCATGGTGCTGTTTTCAGCCCTGGCCATGGCGCGTTTTTCGCAATGGATTCCCGGCTGGCTGGGCCTGGAGCCGGGGCTGATCGGCAACCTGCTGGCCATCGCCGTCACCCTGGCGCTGATGGTGGGCGTGGCCTGGGTGATCGAACGTCTGGCCCTGCGCCATCTGGTCAATCAGGAGCCCATCACCTTGCTGATGGCCACGCTGGGCATTGCCTATTTGCTCGATGGCCTCGGCCCCATGGTCTTTGGCAGCGAGGTCTACAAGATTGACGTGGGC…	forward
fig|363952.7.peg.1941	BBVD01000008	2-pyrone-4,6-dicarboxylic acid hydrolase (EC 3.1.1.57)	0.884398	0.0501263	0.0758473	0.45148	752.224	1.12	1.12	ATGAGCGCCTTTGAAAAAACCCCCGGTTGGCTGGACTGGTATGCCAACCCCAGCAAGCCCCAGTTCAAGCTGCCTGCCGGCGCTGTGGATGCGCACTGCCATGTGTTCGGTCCCGGCAACGAGTTCCCCTTCGCCCCCGAGCGCAAGTACACGCCCTGCGATGCCAGCAAGGCCCAGCTGTATGCGCTGCGCGACCACCTGGGTTTTGCACGCAATGTGGTGGTGCAGGCCACCTGCCACGGTGCGGACAACCGCGCCATGGTCGATGCCTGCAAGTCCTCGGGCGGCAAGGCCCGCGGCGTGGCCACGGTCAAGCGCTCCATCAGCGATGCCGAACTGCAGGAGCTGCACGACGCCGGCGTGCGCGGCGTGCGCTTCAACTTCGTCAAGCGCCTGGTG…	reverse	3.1.1.57
fig|363952.7.peg.1785	BBVD01000009	hypothetical protein	0.884135	2.92247e-05	8.1079e-05	0.211545	63.7328	4.09	4.09	ATGCTGGCGCTGCTGGGCATTCACCAGCATCTGAGTGCCGAGCAAAAACAAGACATAGCCATTGCGGCCGTGCAGACCACGCCCGGAGCCGCATCAGCCGGCGCAGCGCGACTGGGCGGGCTTCCTCTCAGTGATTGGGCCGTGGTGGCAACCATCGCTTTTGTGGCGCTGCAGGCGGCCTATCTGATTTGGAAATGGCGCCGTGACTATGTGCATGAGCAGGCGCGCCAGGAGCTGCGCGATAAGGCCAAGGCTGCCGTAGGGGGCACGCCATGA	reverse
fig|363952.7.peg.3346	BBVD01000005	FIG002188: hypothetical protein	0.883211	4.59479e-17	5.02124e-16	0.105186	426.253	15.3	15.3	ATGAAGTTAGGAGAGGGACCCCGTTTGCTGGCGGTCTTGGCTGCAGGTGTATTGTTTGTGGGGGGGGCTTGGGCCAAGGCGACGCCCGATGAGCTGGCCAGGCTGGGCAAGTCGTTGACCTGCACGGGAGGAGAAAAAGCGGGTACAGCCAGTGGTGTACCCGAGTTCACGGGCAAATGGCTGGGTACGCCGCCTGGCATTCAATACAACCCGCATGCTGGCCAGCACCCGGTGGACCCCTATGCCGGTGAAAAGCCGTTGCTCACCATCACGGCTGAGAATCTGGCGCAGTATGGCGAGCGCCTGAGCGAGGGGCAGAAGGCCATGTTTGCCAAATACCCCAAGACCTATCGCATTCCGGTCTATCAGGGCCACCGTGACTTTCGCTTCTCGGATGCC…	reverse
fig|363952.7.peg.301	BBVD01000023	hypothetical protein	0.882406	1.26679e-12	9.1824e-12	0.12432	444.308	11.04	11.04	ATGAGGATTCATGAGCTTTGCACTGAAGAGGAGGTCGTCAGCTTGGTGCACTCCTTCTATGCGCGAATACGCCAGGACGAGGTGCTCGGCCCCATCTTCGATGCACGTATAGCGGACTGGGATCATCATCTGACCAAGCTGGTGGATTTCTGGTCGGCCATTTTGCGACGCACAGCACGCTTTTCAGGGGCCCCTATGCCCAAGCATGCTGCGCTACCGGGTCTAAGCCTAGAGCTGTTTGAGCGCTGGTTGGGCCTGTTCGAGATCACGCTGGCCGAGCAACCCAACCGCGCCATGGCCGATCAAGCGTGGCAGGCGGCGCGCCGTATTGCACAGAGCCTGTGGTCGGGCTACCAGATGAGTCGTGATCCCAAGGCACTACCGGCGGTGGTGAGCCAT…	reverse
fig|363952.7.peg.981	BBVD01000013	hypothetical protein	0.881998	1.89984e-09	9.60646e-09	0.146849	209.15	8.02	8.02	ATGCAAATACTGACCGGAAAATGGGTAACTCCTTTGGGAGCTGCAGCCCTGAGCCTGATGAGCAGTGCGGCATCAGGACAGCATCTGTTCGATGCTTTGCCTCCTTTGCCCAAGGTGGCTCCCTTGATGGCCCCCACGGAGCTGCATGGTGATACACAGGGCGATATCCGTTTCAAGTCCAGCAGCCCGTACGACCTCGATGTGCTGCTCAGTCAGCCTGCCAGGGCAGAGGCAACCATGGGTATGGGAAAGCTGTTCCTGCCCAAGGGGGCCAGCGAAAAGAAGCAGGTACCGGCCATGGTTGTCCTGCCAGGTGGCGCGGGGGCCATTCCCGGGCGCGAGAGCGAAACGGCCCAGATGCTGGCCGACAACGGCATAGCTGCGCTGTTGGTTGATAAC…	forward
fig|363952.7.peg.3163	BBVD01000005	Uncharacterized aldehyde oxidase, 2Fe-2S subunit	0.879892	4.34975e-07	1.58333e-06	0.174133	102.907	5.8	5.8	ATGCCTGTCAAATTCACTCTCAACGGCAAGCCCGCATCGGCTGATGTGGATCCTTCAACGCCCATCCTCTGGACCCTGCGTGACACACTGGGTATGACAGGGACCAAATTCGGTTGCGGCATGGCCATGTGCGGAGCATGCACTGTGCACTTGAACGGCCAGGCCATCCGTTCTTGCATTACGCCCATATCGGCGGCGCAAGGGCAAAAAATCGACACCATCGAAGCGCAAGCTGCAGACAAGGTGGGCAAGGCTGTCGAGGATGCGTGGGTTCGCAACGATGTGGCGCAATGCGGCTATTGCCAAAGTGGGCAAATCATGAGTGCGACCGCGCTGCTCAAAAGCAATCGCCAGCCAAGCGATGCGGACATCGATGCAGCCATGGCGGGCAATATCTGC…	reverse
fig|363952.7.peg.738	BBVD01000015	Bll3817 protein	0.879739	9.02014e-15	8.13759e-14	0.11348	454.98	13.09	13.09	ATGAAAAGCCGCTACCCCTTTCCCGATCTGAACAGCCTGCCTGAAGACATCAGGCAGCGCATCGCCGAGGTACAGCAAAAGTCGGGCTTTATTCCCAATGTTTTTCTGGCCTTTGCTCGCCGGCCGGCCGAGTGGCGCGCCTTCTTTGCCTACCACGATGCGCTGATGCTCAAGGAGGACGGCAGTCTCAGCAAGGGCGAGCGCGAAATGATCGTCACCGCCACCAGCGCTGCCAATCAGTGCCTGTATTGCGTGGTGGCTCATGGCGCCATCTTGCGCATCTATGAGAAAAAGCCGCTGATTGCCGACCAGGTGGCGGTCAATTACCGCAAGGCCGACATCAGCCCGCGCGAGCGTGCCATGCTGGACTTTGCCATGAAGGTCTGTCTGCACAGCGCC…	forward
fig|363952.7.peg.1027	BBVD01000013	hypothetical protein	0.87827	3.0559e-17	3.39876e-16	0.104006	687.758	15.47	15.47	ATGAGCCAACCCACCGCCCCCATCGTCCACGGCACCGAAGATGTGCTGATTGCCCTGTGCAACTCCGTCTCGCGCGTGCTGCAGGTGGCCACCCAGTGCCCGATCCAGTACTCGGGCATGGTGCAACGCATCACCAAGACCAGTCTCAAACCCGATATCGGCTGCTTTGTGCTGATCGATGGCGGCTTTTCTGCGCTCATCATCATCAACTTCTCGGCCGATGCGGCCATGGAGCTATACCGCAGCTATCTGCTGTCCATGGGCATGGCCGAGAGCGATCTGGCCAGTTCCTATACCTCGGACGATGTGAGCAACGTCATGGGCGAACTGATGAACCAGGTCGTTGGCGACTTCACCAGCAAGGTGCAGCGTGAGCTGCAGACCCATATCGCGCAAAGC…	reverse
fig|363952.7.peg.3146	BBVD01000005	Ribosomal protein S3AE	0.878257	1.32177e-08	5.98914e-08	0.154535	128.476	7.22	7.22	ATGCAGCCGCTCCACCTGCCCATCCGTGTTGAATGCCCACCCGGCACCTGCGACTGCCGACGGGAGCAGTTGCTTGGCACGCCAGATGCGGATCTGCGCATTCTGCAGCTCACGCGCGAAGAGGAGAAAAAGCTGCTGCAGCGCCTGGAGAGCATCAGCAGCCTGGTTGATCTCGAGCATATGCAGCAGCGCATTCACGCGCTCTTGGGCCTGGAGATACGCATCACCCCAGGCAACAACGAGGTTCGCACCATGCGCGGCATCCAGATCGATCTCGGCGACCTGCCGGGCCTATGCCGCAAAACGCGCCAGAGCATTCCCGCCGCGATCCGCAAGGGACTGGAGCGCAAGCCCGAGATTGCCTGGGCCCTGCTGGATGCTCATGACCTGTTTGGCATG…	forward
fig|363952.7.peg.2386	BBVD01000007	hypothetical protein	0.877557	0.0037815	0.00725353	0.303041	27.3183	2.14	2.14	ATGGAGGACAGCGAGCGAGTGGCGGTGGCCGCACATCTGCATGTGGTGCTGCGGCGCAGGACGGGCCGGGTGACCGATACCGAATGGATGGCCTGTAACCAGGCCTATGCACAGGCCATGGTGGCTTTTGCGCTGGAGCATGCACGAGAGCAACAGGACGAGGAGCTGGCGCGCCTGGCCCGGCGTCTGCAGGACAGCTGGAGCGGCGACAAGCCCCGGCATGCAGCGCCTGCCGAGACTGCGCAGAGCGACAGCTCCGTCACCGCCAAGGCCGCCGAGATACTGCGCACCTCGGCACGCTATATCGGCGGGCTGCGCTGA	reverse
fig|363952.7.peg.600	BBVD01000016	Nitroreductase family protein	0.87616	1.97413e-08	8.69379e-08	0.15606	144.898	7.06	7.06	GTGACCGCACAGAACCCCGATGCCGAGGCGTTGCGCCGTCTGCTCTCCGGGCGCGCCACCTGCCGTGCCTACCAGCCCCGGCAGGTACCCGAGGACGTGATCCGCAGCATCGTCGACGTGGCGCGCGGCACCGCCTCGTGGTGCAACACCCAGCCCTGGGGCCTGACCATCACCTCGGGCGAGAGCACCGAGAAATTCCGCACGGCGCTCATGGAGCAGGTGCGCCAGCATCCCGGTCTGGAATCCGACTTTCCCTTCCCCGACGAATACAAGGGCGTTTATCTGGACCGCCGCCGCAAGGCCGGCTTCCAGCTCTACGAGGTGCTGGGTATAGCCCGCGGCGACAAGGAGCGGCGCGAGGCCCAGTCGTTCGAGAACTTTCGCCTGTTCGGCGCGCCG…	forward
fig|363952.7.peg.366	BBVD01000022	Immune-responsive protein 1	0.876	6.83122e-17	7.3689e-16	0.104911	480.136	15.13	15.13	ATGACCACATCCACCATCCCCGCCCACTGCCCACCCCTGGAACAAGCGCTGGTGCGCTTCGTGCAGGAACTGAAATACGAAGATATCACTCCCGAGGCCCACGCGGGCGTGAACCGCCTGATGCGCGATCAGCTCGCGCTGCAGGTCGGCATCTCGCAAATGCCGTGGTCGCAGCAGTTGCTGAACTACGCCACCGCCCAGCAGCGCCCCGGCAAGAGCCGCGTGAGCGCCTCGCCACTGACCATGAGCGCGCTGGACGCGGCCTTCGTCAACGGCTCCTACGGCCATGGCTTCGAGTACGACGACGCCCACGGCCCCAGCTACAGCCATCCGGGCAGTTGCGTGATCCCGGCCGCGCTGGCGATTGGCGAAGAACTGGGCTCCACGCTCGAAGAAGTC…	forward
fig|363952.7.peg.706	BBVD01000015	Methyl-accepting chemotaxis protein I (serine chemoreceptor protein)	0.873917	5.59731e-16	5.54864e-15	0.107921	838.044	14.26	14.26	ATGCAAAAGCGCATCTTGCCCGACAAAAAAAACCGCGTACGAATGAGGAATTCCGGACTGCTGTGGTCGGGGCTGCCATGGCTGCTGGCTGGGCCTGTTTTGCCCTTGCTGGGCCTGAGCGGAACATGGCAGCTGGGCTGGTTGCTGCTGTGGATCATGGGAGTGCTGTTGTGGGTCGGTGCTCTTCACAAGAGCTGGCAGCAGCAGTGGCAGGACATGCAGCTGGCGCTGGAAAGAGTCGCTCATGGAGACCTGAGTCTTGGCGTTGCCGGAGAGCCGCAACAAGGACTTTCCGCATCAAGCCTTACCAAGTCCATGGTACATGCGCTGTCGGCAATGGTGGCCGATGTTCGCAGCAACGCGGCCCTGGTTGCCCAGGCTGGACAGGGCATGGTCAAG…	reverse
fig|363952.7.peg.3617	BBVD01000004	Ferrichrome-iron receptor	0.872139	2.1869e-10	1.23531e-09	0.137397	425.793	8.91	8.91	ATGGCTCAATCCAACATCTATATCCAAAGCCGCAAGCATTCCGCGGGCCGCTTGCCTTCCTCCGCCGGCCTGGTCGCCTGCGCCACCGTGCTGGCCGGTGCCACGCTGGCACTGCCAGCGCAGGCCCAGTCCACAGAAACCACGCTCAAGGAAGTCAAGGTGGAAGGCAAGGCCGACACCGGCTACACGCCCGGCCAGCTGTCCTCGCCCAAGTTCACCCAACCGCTGGTCAACACCACGCAGACCGTCAACGTCATCAAGGAGCAACTGCTGCAGGAGCAAGGCGCCACCACGCTGACCGAGGCACTGCGCAATGTGCCCGGCGCCGGCACCTTCTACGCGGGCGAGAACGGCAACACCAGCACCGGCGACGCCGTCTATATGCGCGGCTTCGACAGC…	forward
fig|363952.7.peg.2667	BBVD01000007	Transcriptional regulator, LysR family	0.871081	3.97545e-16	3.99616e-15	0.107021	579.945	14.4	14.4	ATGGATTTGCGCCGTCTGACCTGTTTTCTGGCTGTGGCCGAGGAGCTGAATTTCAGCCGTGCGGCCCAGCGCTTGCATATGAGCCAGCCCCCGCTGAGCCAGCAGATCCGTCTGCTGGAGCAGGAGATGGGGGCGCAGTTGTTCGAGCGCTCGCGCCGCGCCGTGGCGCTGACGCCGGCAGGCCTGCTGCTGCAGGACAAGGCGCGGCAGATCGTGGAGCTGCACCAGCAGGCGGGCGAGCTGGTGCGCATGGCGGCTCATGGCCTGGCGGGGCGGTTGCGCATCGCCTTCACGGCATCGGTGCCGCTGTTTGACGAGTTCTCCACCATGTTGCGCGACTTTCGCAGCCGCCACCCGCAGGTGGAGCTGGATCTGCAGCATATGACCACGGGCGAGCAG…	forward
fig|363952.7.peg.76	BBVD01000028	hypothetical protein	0.870063	0.00399844	0.00762303	0.302285	29.9083	2.12	2.12	ATGTCTTCGGCTCCTCAGCACCCACAGCTTTACTATGCGCCTGATTTGCGTGCCTCGGGCGGCTGCTTCAGGCAATCCCCGCCTATGAGCAACTTCATCAAGCAGCGACTGCAGAGCCGAGACGCCGGGATTTAG	forward
fig|363952.7.peg.537	BBVD01000018	hypothetical protein	0.869213	1.39182e-09	7.12386e-09	0.143519	322.531	8.15	8.15	ATGACTCAGTGGATCGAAGCCATCAGGCTCGCCGAGCTTCCAGAGGGCTCTATGCGCGCTATCAACGTTGGGAATGTGGAGGTTTTGCTGACCCATGTTGACGGATCCATTCATGCAATGGGTAATCGATGTGGGCATATGAATGCTTCACTAGCCGAAGGCGCGCTGGTCGGTCATGTTGTGACCTGCGCATTCCACTCTGCACGTTTCGATGTCACAACGGGAAGAAAGGTGTCGGATGCCGTTGTTCTTCCTCCGCCTGGCATCGAAAAAGCCCCGGCGGAAATGTTGCCGTACTTGCAAAAGGCTGGACGCCTCTCTGCACCGATCAGGACTCATGACTGCCCACGCTATGACGTTATGGTGGATGGTGAAATGATCAAGGTACGCATCTAG	reverse
fig|363952.7.peg.4274	BBVD01000002	Replication-associated recombination protein RarA	0.868041	4.78457e-20	6.70374e-19	0.0946737	1613.76	18.17	18.17	ATGGTTACGCACAACAACTCCTCATCTTCAGCCATTCCTCATCAGCCCCTGGCCGAGCGCCTGCGGCCGCACACTCTGGCCGAAGTCATCGGCCAGCAACATGTGTTGGGAGAGGGCATGCCGTTGCGCCTGGCCTTCGAGTCGGGTCGCCCGCATAGCTGCATACTCTGGGGCCCGCCGGGGGTGGGCAAGACCACGATTGCGCGCCTGATGGCCGATGCCTTTGATGCGCAGTTCATCTCCATCAGCGCCGTGCTGGGCGGCGTCAAGGACATCCGCGAGGCCGTGGAGCAGGCGCAGGCCGCCCAGAGCGGACTGCTGCAGCAGCGCACCATCGTGTTTGTGGATGAGGTGCACCGCTTCAACAAAAGCCAGCAGGACGCTTTCTTGCCCCATGTG…	reverse
fig|363952.7.peg.1023	BBVD01000013	hypothetical protein	0.867351	2.94831e-10	1.63592e-09	0.137643	510.292	8.79	8.79	ATGTCATCCATTGCCCAAAGCTGGCAACGCATCAGCGCCTGGTATGCCCAGAACACACCCAAAGACACTCTGGTCTTGGCCGATAGCGCCAGCGAGGCAGAAATTGCCGAGCTGGAAGCCGCCCTGGGTCAGCGCCTGCCGGACGATGTGCGTGAGTCACTGGCCCTGCACAACGGCGCGGCCAATGAGGCCTATCTGCTGTACTTTGGCGAGCTGCTGTCCACACAGCGCATGCTGGAGGTCTGGCAGATGTATGCGGACATGCAAAAGAGCGAAGGCTGGGGGCTTGGCCCGGACTACAACCCTGACTATCTGCAAGGCCCCCTGCGCCCCGTGTACTGGGATGCACTGCGTATTCCCCTGACCGACAACTGCGGCGATGGCGCCATGCTGGACCTT…	reverse
fig|363952.7.peg.3206	BBVD01000005	hypothetical protein	0.867211	6.07279e-08	2.49273e-07	0.160101	159.57	6.6	6.6	TTGAGCGGCTGCCCTCCGAACCATCAACGCCAGACACTGCCTGAAAGCCTGGGCCATGTAATGCGTGACGTTGGTCAGCGATACGCCCAGCTGCGAGGCGATATCGTCGTACTTCATGTCCTCCAGCTGCGAAAGCAGAAAAGTGCGCCGTACCAGCGGCGGCAAAGCATCAATCAGATAAGCATGCGGCGACTTTATGCGCGGCGGCTCACGCACGCCCAGGATACGGACAAAAGTGTCTTGCGTCAGATCTGCTGCGTCAAAGGCATTGCCGACCTTTCGGCGCAACCAGCCCTGCAACCAACCGTGATGACCTGTGTAAAGCGCTGCGACTTCACGATGGGAGGCTGTTGCGACAACGGGCATGGTGCAATGGGAATAGATCTCAAACAGACCTCA…	forward
fig|363952.7.peg.1604	BBVD01000009	hypothetical protein	0.866019	0.000903046	0.00193742	0.260919	36.0442	2.71	2.71	ATGGGTCTCATCAAGCGTGCCTCCCTCCAGACTGTCCAAACCGGAACCCTGCACCTCAAGGATGTGCGTGGTATTCCGATGATGTACACCCCAGAAGCGGTCGAGGCTGGCGGGGAAGTAATGCCTCAGCCTGTCCTCGTCACGATCTACGGTCCCGGCTCCGAGCAGCATCGCAAGGCGCAACTGGCCGCCAAGCAACGCATCCTCGAATTGCTGCGCCAGGCTGGAGGTGATGGGCGACCACGCGACCTGTCGGAGGAAGAGCGCCATGCAAATGGTGCCGATCTACTGGCCGATTTGGTTGAAGGCATCACGGGCTTCGACTTTGAAGGGCAGACGCAGCGCGAGTTTCTGCGCGGCCTGTTTGCCGACCCATCGTGTGGCTACATCACCGACCAG…	reverse
fig|363952.7.peg.2473	BBVD01000007	RNA polymerase ECF-type sigma factor	0.865715	2.9228e-08	1.25092e-07	0.156097	411.515	6.9	6.9	ATGATCTTCTCCGCCGAGTCGCGCTACAACCAGTGGGTGCGCGAGCACTACCGCTTTTTGCTGCGCAGCGCCTGGGCGCTGACGGGCTCTCGCGCCATGGCCGAGGATGTGGTGCAGGATTGCTTCACCAGCGCCTGGCGCTTTCGCCACCAGCTGTGCGATCAGAGCATGGCCAGGGCCTGGCTGTTCCAGATCATGCGCCGCCATGCCTTCAGGCACTTCGATCCTGTGCAATCGCAGACCGAGTCTCTGGATGAAGCCTGCGAGCAAGGCGTGAATCATCACGATGCACTCGATGCGCAACTGGACGTGGTCAAGGCGCTGAGCCGCATTGCCCCCATCCATCGTGAAGTGCTGGTGCTTTACTACTTTGACGACATGCCCACGGCCCAGATGGCC…	reverse
fig|363952.7.peg.3434	BBVD01000005	hypothetical protein	0.865256	4.86453e-07	1.75798e-06	0.171965	118.145	5.75	5.75	TTGTGCCGCCTGCGCAACGCCAAGCCTTACTCCGCCGAACCCTTCGGACAGATCAGCAAGGCACTGGCAGAGCACTTTGTACCACCAGTTGCAGTCGTTGAAGCAGATGAGCCAAACGCCTTTGCAATCAAGCCCCCCATGTCCACCGATTGCATTCGCCGAGGTACTGCCACACATTTACAAATCCACAACGGATGA	forward
fig|363952.7.peg.2313	BBVD01000007	Nitrogen regulatory protein P-II, GlnK	0.861911	1.33445e-06	4.49838e-06	0.178281	94.6404	5.35	5.35	ATGAAAATGGTGATCGCCATCATCAAACCCTTCAAGCTCGACGAAGTGCGTGAAGCTCTTTCCCAAATCGGTGTTCAAGGCATCACCGTGACCGAAGTCAAGGGCTTTGGCCGTCAGAAAGGCCACACCGAGCTGTACCGCGGTGCCGAGTATGTGGTGGACTTTCTGCCCAAGCTGAAGATCGAGGCCGCGATTGCCGACGATCTGGTCGATGCCGCCATCGACGCCATCGAGGGCGCAGCCCGTACCGGCAAGATCGGCGACGGCAAGATTTTTGTGCAGGCGCTGGAGCAGTCGATCCGTATCCGTACAGGAGAAACCGGCGACGCGGCCCTGTAA	forward
fig|363952.7.peg.58	BBVD01000029	FIG137887: membrane protein related to purine degradation	0.861879	4.27791e-05	0.000115304	0.210629	849.191	3.94	3.94	ATGGAAAGCTACATTCTCGACTGGGCCGGCCTGCTGTTGCGGTGGCTCCACGTCATTACCGCGATCGCCTGGGTCGGTTCCTCCTTCTACTTTGTGTTCCTGGACAGCAGCTTGACGCCGCCCGTGGATGACGACCTGAAGAAGCAGGGCGTTAACGGCGAACTCTGGGCTGTGCACGGTGGCGGTTTCTACCACCCCGTCAAGTTCAATGTGTCTCCTCCCAAGATGCCGGATCACCTGCACTGGTTCTACTGGGAAAGCTACACCACGTGGCTGTCCGGCTTTGCCCTGCTGACGGTCTCCTACCTCTGGAACGCCAACATCTATCTGGTCACTCCCGGCGACCCCAATGCCATGAGCACCGGCGCTGCCGTGGCTTCGGCTCTGGGCTTCCTGGTG…	reverse
fig|363952.7.peg.2228	BBVD01000007	3-hydroxypropionate dehydrogenase DddA, flavin-containing (EC 1.1.1.59)	0.861645	2.55055e-14	2.2096e-13	0.113087	800.156	12.66	12.66	ATGAGTGATACCCAGTTCGACTACATCGTCATCGGCGGAGGCACAGCAGGTTCGCTGCTGTGCAACCGTCTCACCCGCAACAAGAATCACCGGATTCTGCTGATCGAAGCCGGCGGCAAGGATGACTACCACTGGATCCATATCCCCGTCGGCTATCTCTATTGCATAGGCAACCCGCGCACCGACTGGCTCTATCAGACCGAGCCCGACCCCGGCCTCAACGGTCGCAGCCTGCGCTACCCGCGCGGCAAGACACTGGGCGGCTGCTCCAGCATCAACGGCATGATCTATATGCGCGGCCAGGCCCGCGACTACGAGCAATGGGCCGAGCTGACCGGCGACGACACCTGGCGCTGGGAGCAGGTCCTGCCGGCCTTCAAACAGCATGAAGACCATTGG…	forward	1.1.1.59
fig|363952.7.peg.3287	BBVD01000005	Transcriptional regulator, Crp/Fnr family	0.861488	4.84953e-08	2.01702e-07	0.157876	6785.14	6.7	6.7	TTGATCCATCTCATCTTCAACCACGAGGTCAATGACCAGCGCGACTCTCCACTCTGTGTCTGTCTGCGCCGTTGCAAAAAGCCCATGAATCTTCAGACCATCAAAGCATCCTGCTCCAACTGCAATCTGCGTGAACTGTGCATGCCCATGGGCCTGGACGATGAACAAATGGAGCGCATTGACGAGATTGTGGCCACGCGCCGCAAGGTCAAGCGCGGCGGGCTGCTGTTTCGCAATGGCGAAGAGTTCACCTCGCTGTATGCCATTCGAACCGGCTTCTTCAAGACCAGCGTGGCCACCGAAGACGGACGCGATCAGGTCACAGGCTTTCAGATGGCTGGCGAAATCATTGGTCTGGACGGCATCGTCAACGACCACCACACTTGTGATGCCGTGGCC…	forward
fig|363952.7.peg.4747	BBVD01000001	hypothetical protein	0.861253	3.36714e-11	2.07489e-10	0.129911	264.694	9.68	9.68	ATGAAAACGCGCAGTCTTTCTGATCGGGTGCGGCACGCTTTGATGTTCGAGGCTATCGGGTTGATGATCATCATCCCGGCCTCGGCAGCCTTGTTCAACAAGCCCATGACGCACATGGGGGTGGTGGGTATCGGCTCTGCCACGATCGCGACGGTTTGGAATTTCACGTTCAACATCGGATTTGATCGCTGCATGCGGAAGATGTACGGCCACATTCGCAAGAGCTTCAAAGCACGCCTGCTGCACACTGTCTTGTTTGAGGCGGGTCTGCTGCTGATTCTGCTGCCGTTGATAGCCTGGTATCTGAATATGACGCTACTCGATACGCTGGTGCTCGATCTGGCTATCGTCGTGTTCTATCTTGTTTACAACTTTGTGTTCAACGTCGCCTATGACCGC…	reverse
fig|363952.7.peg.3426	BBVD01000005	hypothetical protein	0.860721	6.99824e-07	2.45649e-06	0.173483	114.13	5.61	5.61	ATGCCTAGAGGCATGAAACTGAATGGTGCCAAGAGTTGCCGGATAGATGCGGGCGCTGGGTTCAGGGCCGTTGGAAGAGACTGCGATGTGTCAGTGCCGAGGAACGGTACCAGCCTCTGCGGCAGGAAGATGAGCATTGCCTTCTATTCCGGACTGGGTGCTGGACAGGCTCAGTTTGTACTGCAAGCCGCGTCCATGAAGCTCCATCGCGTGTTGTTTGCAGCCTATGTCCTGCAGAAGGAGCACTTGAATTCTGTGCGCTGGCGTCTGGTCAGGGCCGCCATGATGTCGAATCCACGGTCGGCATTCCCTCTGATCGATATTTCGGATGCTGCTGACGTATCTTGA	reverse
fig|363952.7.peg.4682	BBVD01000002	Methylcrotonyl-CoA carboxylase carboxyl transferase subunit (EC 6.4.1.4)	0.859807	6.68099e-16	6.54528e-15	0.106462	677.091	14.18	14.18	ATGAGCATTCTGGGCACACAACTGAATCCGCGTTCGGCAGATTTCCTGGCCAACGCTGCCGCCATGCAGGCGCTGGTCAATGAGCTGCACGCACGCTGCGATCAGAACGCGCTGGGCGGCAATGAAGCCGCGCGCGCCAAGCATGTGGCGCGCGGCAAGCTGCTGCCGCGCGAGCGCGTGCAGCGGCTGCTGGACCCCGGCACGCCGTTTCTGGAGCTGTCGCCGCTGGCCGCGCTCAATATGTACAACAACGATGCACCGGGCGCCGGCGTGATTGTCGGCGTGGGCCGCGTCAGCGGCGTGGACTGCATGATCGTCTGCAACGACGCCACCGTGAAGGGCGGAACCTACTACCCGATGACGGTGAAAAAGCATCTGCGCGCGCAGGAAGTGGCCGCG…	reverse	6.4.1.4
fig|363952.7.peg.2341	BBVD01000007	N-formylglutamate deformylase (EC 3.5.1.68)	0.858952	5.89808e-16	5.82378e-15	0.106156	441.924	14.23	14.23	ATGAGCCAAGCCATCGCCCCCTTTGTCTTCCACCAGGGTACGGCACCGCTGCTGATTTCCATGCCGCATACCGGTACCCATGTACCGGCCGACATTGCGGCCAGGCTCACGCCCGAAGGGCGCGAAGTCCACGACACCGACTGGCATATGCCGCAGCTCTACGACTTCGCCAAGGCGCTGGGCGCATCCATTCTGGTCGCCACGCATTCGCGCTATGTCATCGATCTGAACCGTCCGCCCGATGGTGCCAGCCTCTATCCAGGCCAGAGCGTGACCGGGCTGTGCCCGGTTGACGGCTTCGACAGCAAGCCCCTGTATGCCAGCAAGGACCTGGAGCCCGACGAGGCGGAGGTCGCGCGCCGCCGCGAACTCTACTGGCAGCCCTATCATGCGCAGCTG…	reverse	3.5.1.68
fig|363952.7.peg.913	BBVD01000013	Monooxygenase IpdC	0.858023	8.93553e-10	4.66881e-09	0.140032	166.95	8.33	8.33	ATGAGCAATATGAACGATATGGGCAGTCTGCGCACTCCTATCTGCGACCTGCTGGGGTGCCGCTACCCCGTCATCCAGACGGCCATGGGCTATGTGGCGGGCGCTGATCTGGTGATAGGTACTACCAACGCCGGCGGCTTCGGCTTTCTGGCCGGCGCCACCATTCCCGCTGACAGGATCGAAGCCGAAATTCTGCGTGTCAAGCGCGAGACCGACGACCAACCTTTCGGGCTGAACTTTCACATGTTTCAGCCCAATGCCCAGCAACTGCTGGATCTGGCCGTGAAGTACCGTCTGCGTGCGGTGAGCTACGGCCGTGGTCCGGACAAGAAGGTGATAGGCCGTCTGCGCGATGCCGGCATCGTCTGCATGCCCACAGTGGGAGCCCTGAAGCATGCT…	forward
fig|363952.7.peg.2342	BBVD01000007	Formiminoglutamic iminohydrolase (EC 3.5.3.13)	0.856988	1.01361e-09	5.25233e-09	0.140323	938.967	8.28	8.28	ATGATCATGCACTCTTCCTCCTCCAGCGGCACACTTTTTGCCGAAGACGCCTTACTGCCCACGGGATGGGCGCGCAATGTCCTGCTCAGCTGGGATGAGAGCGGGCGTCTGGCCGAGGTGCTCACCGATGTGGATCCGCAAAGCGGAGAGGCCGGCGAGGTCGATACCGCCATCCGCGCCGCTGGCCCGCTGATCCCCGGCATGCCCAATCTGCACTCGCATGCCTTCCAGCGTGCGTTCGGCGGGCTGACCGAGTTCCGTGGCCAGGCGCAGGACAGTTTCTGGAGCTGGCGCAAGCTGATGTACGGCTTTGCCAACCGCATGACGCCCGAGGCGCTGGAAGCGATTGCGACCTGGCTGTACCTGGAGATGCTGGAGGCAGGTTACACCTCGGTGTGC…	reverse	3.5.3.13
fig|363952.7.peg.168	BBVD01000026	putative membrane protein	0.854804	7.33587e-10	3.86927e-09	0.138797	234.43	8.41	8.41	ATGTTGAATCAATTGCGAAATCCTCTGGACCTGGTGGGCCGTGTGCTGATTGCCCTGCTGTTTCTGCCAGCAGGCATTCAGAAAATCAGTGGCTTTGCGGGCACCGTGGGTTATGCCGCATCGGCGGGCATGCCCATGCCTCAGGTAGCGGTGGCGGTGGGCCTGGTGATCGAGATCGTGGGCGGTCTGGCCATATTGCTGGGTTGGCACACGCGCTGCGCGGCCTTGATCCTGGGATTTTTCACGCTGATCGCCAGCTTCTTCTTCCATAACTTCTGGGGCGTGCCCGCAGAGGCCGCCATGATGCAGCAGTTGCTGTTCTGGAAGAACATCGCCGTGGTCGGGGGCCTGCTTGGCTACGCCGCCCATGGGGCAGGCGCCTGGAGCGTGGACGGCCGC…	forward
fig|363952.7.peg.1671	BBVD01000009	hypothetical protein	0.854563	2.34276e-12	1.63439e-11	0.121865	1120.84	10.79	10.79	ATGCCCATCAACACTTATACGGGCCTGATGGGGTCTGGAAAATCCTATGAATGCGTGTCCTCGGTGATCGTGCCCGCCGTCAAGGCCGGACGCCGCGTGGTCACCAACGTGGACGGTATCGACAGCGATGCCATTCGCGCCTACTGCCAAGACAAATTCAGCGTGCCAATGGAACAGCTCGGCGAGGTCGTGCATTGCACCAACGACGATGTGTCCAAAGCCAGCTTTCTGCCGTACGGCCAGGACGTGGATACCTTCTGCCAGCCTGGCGATATCATCTGCATTGACGAGGCTTGGCGATTCTGGGGCACGGACTGCAAGCTGCTGCCCGAACACAAGATCTTCTTCCGCGAACACCGGCATTTCGTGCATTCCGACACCAAGGTCTGCTGCGACTTG…	reverse
fig|363952.7.peg.2902	BBVD01000005	Uncharacterized MFS-type transporter	0.853029	1.395e-09	7.13286e-09	0.140856	579.995	8.15	8.15	GTGGTGGAGCCTGTGACTAACCGGGGTCTGAACCCCTCATGGATCATCGTCGCAGCCGGCGTCAGTGCCTCGCTGCATGTGGGCAAGCTGCCGCCCGCCGTGCCCCTGCTGCAGCAGCAACTGGGCGTGTCCCTGGTGCAGGCCGGATTTCTGCTTTCCACCGTTCAGGTGGCGGGCATGGTGCTGGGCCTGGTGGTGGGCCTGGGCGCCGACAAATGGGGTCTGCGTCGCAGCTTGCTGATGGGGCTGTTATTGATGGCACTGTCCAGCATGGTGGGCGCTGCGGCCACGGGCTTTGCCTGGTTGCTGGCGCTGCGCGCTCTGGAAGGTCTGGGATTCTTGCTGGTCGCCATGCCTGCTCCAGGGCTGATTCGTCGCAGCGTCAAGCCGTCAGAGCTG…	reverse
fig|363952.7.peg.4755	BBVD01000001	Short-chain dehydrogenase/reductase SDR?	0.850969	1.08002e-11	7.02954e-11	0.125227	485.743	10.15	10.15	ATGACTCGCATCATCATCACCGGAGCCTCGGACGGCATAGGCGCCGAAATGGCCCGACAGCTGGCACAAACCCATCAGAGCAGGCTGCAGCTGACGCTGGCCGCGCGCAATGCCGGCAATCTGCAAGCCGTGGCAGAGCAATGCCGGGCCCTGGGGGCGCAGGTGCTGACAGTTCCCACCGATGTGAGCGAAGAGGCCCAGTGCCGTGCGCTGATCGACGCAGCCGTGCAGCAGTTTGGCGGGCTGGACGCCCTGATCAACAATGCTGGGATCTCGGCCCATGCGCTGTTCGAACAGGTCAGCGCACAAGACCTGGGCTGGTATGAGAGATTGATGCGCATCAACCTCTGGGGCAGCGTCTGGTGCACCCATGCAGCGCTGCCGCACCTCAAGACCAGC…	forward
fig|363952.7.peg.1608	BBVD01000009	Phage head, major capsid protein E	0.850297	1.40001e-07	5.47347e-07	0.161492	161.271	6.26	6.26	ATGGCTCACATGGACATCTTCCGCCACAACGCTTTCCAGATGGTGGAGCTCTCGGTGGCAATTCAGAACGCACCCTATGTGCCCCAATATCTGGGCGGCCTGGGTATCTTCACGCCTAAGCGCGTTCGCACGGCCACCATTTCGGTGGAAGACAAGGGTGGTGTGCTCTCGCTGATTCAAACCAGCGAGCGTGGCGCTCCCATCGAGCAAGCGAAGGGCGAAAAGCGCACCATGCGTGATTTCCGCTCTGTGCGAATCGCCCGCGGCAAGACTTTGAATGCCGCTGAAATTGATGGCATCCGCGCCTTCGGTACCGACAGCGAGCTCCTGGCGGTGCAAAAGGAAGTGGGTGACATCATGAACGGCAAGACCGGCCTGCGTGCTGCTGTCGAGCTGACC…	reverse
fig|363952.7.peg.4731	BBVD01000001	Hemin ABC transporter, permease protein	0.850258	0.0225569	0.0368071	0.37278	17.4219	1.43	1.43	ATGGGGAGCGTGGCATCAAAGCCAGCAGCCGAGCTGCCCGTCGCATCGCGCTGGCGCACTCCTGCTGGGCGGCTCAGCCGCAGCGCAGCCCTGCTGCTGGGTGCGGCGCTGGTGTTGCTGGCCATGGTGTGGGGCGCGGCCAGCGGGGCCTATGCCATTGCACCGGGGCAACTGCCCGGGATTGCCTGGGACGGGCTTCGCAGTTTTTTTGGCGGTGCCGTGGACAGCGGCCCCGAGCATCTGGTCTTTCTCAATATCCGCCTGCCGCGCCTGCTCATGGGCGTGGCTGCGGGTGCAGGACTGGGGCTGGCCGGCGCATTGATGCAGGGGCTGTTTCGCAATCCGCTGGCCGACCCCGGCCTCATCGGCGTGAGCAGCGGCGCGGCCCTGGCTGCCGGC…	reverse
fig|363952.7.peg.235	BBVD01000024	hypothetical protein	0.849917	3.3363e-11	2.05841e-10	0.128175	6524.01	9.69	9.69	TTGCCAATTCCCGGCAAAAAAATCGAAGTTCGGTTGGTTGAGTGGTTTTTTGAAACAAATCATTGCATGCCTTGTGCTAGATTTGCAATTGAATCCATTTGTTTGATGGTGTTGCCAGGAGATCTGCCATCAACGCACGGCTTCGCATGCAGGGTTATGCGTCAAGAACACCGGCCGGAAACCGGAGGCTCCGCCTTGCTATCGTGGAAAGGAACATCTCCAAATGCGCTGTGTCTAGCCGATAGACGCTCCACAGCCTGTCCGCGCGATTTGTTTGGCCAAGGGATTGGCGATGTCATCCCTGTACCACTGCTGAATGGTGGCTCGTCAAGCAAAAATAGTGAGTTTTGTCGATCAGGCAACAAGCTTGACCTGACCGTCAGTCTCCTGTGCGGTACT…	reverse
fig|363952.7.peg.435	BBVD01000019	hypothetical protein	0.849648	0.00707151	0.0128192	0.315449	28.8689	1.89	1.89	ATGTGGTTAAAAAATGAGCAGCCTGCTGCTTTCTGCGATTGGCTTCAGACCTTGGTCGAAGGCAAGTCAGTGCTTTCATCAAGCTGCTTCTACAGACTTCATTTCAAGTCTGGATAG	forward
fig|363952.7.peg.1489	BBVD01000010	hypothetical protein	0.849525	0.000109113	0.000277542	0.219551	52.8693	3.56	3.56	ATGGCAAGGCGCTCCATGGCCTGGGTTGCATCTATCGCAAAGTCCTTTGTGCGTTTGTTGTCATTTTCAACGCATCTCATATTGACTTTGCTGCGGATTAGTGAGTTCGCCTGTGCAGCAATGACCGAGGAAGAAATCGCAACTGGTTTGGAGCAGGGCTTCAGCTAG	reverse
fig|363952.7.peg.3172	BBVD01000005	hypothetical protein	0.84941	6.45081e-05	0.000168967	0.212582	57.3143	3.77	3.77	ATGTTGGACCTGGAAGCCATTGAGTTGATCAAGCAGCTCAAGGCGCGCTACTTTCGCGCCATCGACACCTGCAATCTGGAATTGCTGCAAGGCATGCTGACGCCAGACATCAAGCTGGCCTTCAAAAGCCCGGCTTACGAATTCCATCTGGAAGGCATAGACAAGGCGCTGGACTTCTACAAAACCTCCTTTACCAAGACCCGCCTGGCCATGCACAACGGCCACACGCCGGAGATCGAGGTCAAGGGAGACGAAGCTACCGCGCTCTGGTATCTGAACTACGTCTTCATCAACCTCGAAGAGAAAACGCATATGCATGGCGGTGCGATCTATGAAGACCGTTATGTCAAGCGCGATGGCCGCTGGTGGATTGCAGGGACGGGCTACAAGACCTTGCTT…	forward
fig|363952.7.peg.32	BBVD01000031	Cytochrome d ubiquinol oxidase subunit II (EC 1.10.3.-)	0.848615	2.64535e-11	1.64629e-10	0.127323	1331.33	9.78	9.78	ATGATTGATTTACCCATTGTCTGGGCCGCCATCATTGGCCTGGGTGTTTTCCTTTACGTGGTGCTCGACGGTTTCGACCTCGGCATCGGACTGCTGTTTCCCTTTTTCGAAAAAAAGGAAGAACGACAGGTCATGCTCAACACCGTCGCTCCAGTTTGGGATGGCAATGAGACTTTTCTTGTGCTGGGCGGAGCAGGCCTGTATGGCGCCTTTCCGATCGCCTATTCGGTCTTGCTGCCTGCCAACTACCTGCCATTGATCATGATGGTAGTCGGTTTGCTGTTCCGTGGAGCAGCTTTCGAGCTGCGCTCCAAGGCACGCCGCACCCAACATGCCTGGGACCTCGCCTTCATGGGCGGCTCAGCAATGGCAGCGTTTTGTCAGGGCGTGGTGCTAGGG…	reverse	1.10.3.-
fig|363952.7.peg.4704	BBVD01000002	MBL-fold metallo-hydrolase superfamily	0.848456	8.50865e-12	5.5863e-11	0.12423	342.153	10.25	10.25	ATGACCTCAAGCCAAGAATCCGCTCTTCACTACCCACTCGGCGATACCTTGCCCGGTCCGGCCCAGACTCTGGAAGTGGCACCCGGCGTCAAGTGGATCCGCATGACCTTGCCGTTTGCCCTCGATCACATCAACCTCTGGCTGCTGCGTGATCGCCAGACCGATCTGCATGGCCAGGTACGCGAGGGCTGGACGGTCATCGACTGCTGCGTCAATCGCACCGAGGCGCGCGAGCAATGGGAGCAGATCTTCGCCGCCGAACTGGAAGGCCTGCCCGTTTTGCGCGTCATCGTCACCCATATGCACCCCGACCATATCGGCCTGGCCGGCTGGCTCTGCCAGCAATGGAACGCGCCCTTGTGGATCAGCGCCACCGATTACAACGTCGCCCGCGTCGCC…	forward
fig|363952.7.peg.3463	BBVD01000004	integral membrane protein-like	0.845193	3.25554e-14	2.80099e-13	0.111389	1497.82	12.55	12.55	ATGTCCCGTTTGACTACCCGCATTCTTTCTGCCTCCATTGCCGCCTGCCTGGGTCTGGGCAGTCTGGCCGTTCAGGCTCAGCCCGGCCCGCCACCCGGCCGCGGCAATGGACATGGAGCGCAGGACATGCGCCATGGCGGTCGCCATGATGATCGTGGTCGGCATGAGCAGCGCCATGACAGGCGCGACGACCGACGTGCCGATCATCACGACAATGGTCGCCGTGGCGGTGGTCCCGACCATAACTGGTACAAGGGCAGTCGCGTACCGCCGCAATACCGCAGCCAGCACTATGTGGTGAATGACTGGCGCGGCCACCATCTGTCGGCGCCGCCGCGTGGCTATCACTGGATTCAGAACGGCGGCGACTATCTGCTGGTTGCCATTGCCACAGGCGTG…	reverse
fig|363952.7.peg.2720	BBVD01000007	Glyoxalase family protein	0.843867	0.000425065	0.000976247	0.239462	48.0641	3.01	3.01	ATGAGCGTACTGGGCATTGACGAAATCAGCTACGGCGCCGACGACCTCGCGGCCTGCCGCCAGTTCTTCCTCGACTGGGGCCTGAGCCTGGCCGAGGAGCAGGCCGACCGGCTGGTGTTCGAGACACTGAACGGCTGCCGCGTGATCGTGGCCGCCACCAATCACCCCGATCTGCCGCCCGCCATCGAAGCCGGCCCCACGCTGCGCGAAGTGGTCTGGGGAGTGGAAAGCGAAGCCGACCTGGCTTTGTATGCAGATCGCATCCGCGCGCTTCCAGGCTTCGTCCAGGGCAATGGCCGCATCGGCTGCACCGACCCCAACGGCCTGGCCGTGCGCCTGCAGCTCACGAAAAAGCGCGATGTGCAGATGCAAAGTGCCGAGTACAACACCTGGGACCGC…	forward
fig|363952.7.peg.3523	BBVD01000004	Enoyl-CoA hydratase (EC 4.2.1.17)	0.843686	1.02784e-09	5.31511e-09	0.138195	254.647	8.27	8.27	GTGAATCCTGCTCTTGTCACCCGCCGCGAAGGCGCTGTTCTCATCCTCTCCAATAACAACCAGGCAGCGCGCAATGCGCTGTCGCCCGAGTATTACCACGCGGTCATGGAAGCGCTGCGTGCGGCCGGCACCGATGCCTCGGTGGCCGCCGTGATTCTGACGGGCGAGGGCGGTCATTTCTGCGCTGGCGGCGATCTGAACCAGCTGGCAACGAGGCGCGAGATGCCGCTGGCCGAACGCCGCCTAAAGCTTGAGGATCTCAACCATCTGATTCGTGCCATACGCGACTGCCCCAAGCCTGTGATCGCGGCGGTGGAGGGCGCTGCCGCTGGTGCAGGCCTTTCTCTGGCCATGGCATGCGACATGCTGGTGGCGGCAAGGTCGGCGGTTTTCTCGGTG…	reverse	4.2.1.17
fig|363952.7.peg.3000	BBVD01000005	Threonine dehydrogenase and related Zn-dependent dehydrogenases	0.843462	3.25262e-07	1.20141e-06	0.16512	350.146	5.92	5.92	ATGAAGGCTTTGAAATGGCATGGTGCCCGCGATCTGCGCCTGGAAATCATCGAACGCCGGCCCTTGAAGGCCGCAGAAATCCGTATCGAGGTCGCGTACTGCGGGATCTGCGGCAGCGATATGCACGAGTATCTGCATGGACCCGACTCTATACCGGTCGAGGTCCCGCATCCCTTGTCCAACAGTGTCGCACCCATAGTCATCGGCCACGAGTTCTGCGGCACGGTGGTGGAGGTGGCTGCGGATGTCACAGGGCTGCATATCGGAGACAGAGTCGCCGTGGAGCCGGAGTACCGCTGCGGCCAGTGCAGCTATTGCTGCGGGGGGCGCTATAACCTGTGCGAATCCATGGGCTTTGTGGGGCTCATGGGAGACGGCGGAATGGCAGAGGAAGCTGTG…	reverse
fig|363952.7.peg.3688	BBVD01000004	ABC transporter, permease protein 2 (cluster 4, leucine/isoleucine/valine/benzoate)	0.842421	1.14341e-13	9.2655e-13	0.113485	511.744	12.03	12.03	ATGTTTTATCGTGAAAACGGCCAGTTCAAGACCAGCTACGCGGCAGACCAGCAGATCTTCGGCGTCGCGCAGGACCGCTGGGTCATCCTGCTGGTGCTGGCCTTTGCCTTCCTGGCCATTCCCTTCATTGCCAGCGACTACACCTTTCAGGCGATTCTGATTCCTTTCGTCATCATGTCGCTGGCGGCGCTGGGACTCAATATCCTCGTCGGCTACTGCGGCCAGATTTCGCTGGGCACGGCCGCCTTCATGGCCGTGGGTGCCTATGCGGCCTACAACCTGCAGGCCCGCATTGAAGGCATGCCTTTGCTGGTGGCACTTCTGGGCGGTGGCGTGGTGGCCATGGCGTTCGGCGTGGTGTTCGGTCTGCCCAGCCTGCGCATTCGCGGCCTGTATCTG…	forward
fig|363952.7.peg.2778	BBVD01000006	protein of unknown function DUF159	0.839741	1.31868e-13	1.06685e-12	0.113413	367.085	11.97	11.97	ATGTGCAACCGCTATAACACCCCCACAGAGATCGAGATTGAGCGTCACTTTCGCATTGGCCGGGAATCTCCAGGCTGGTGGAAGGATGAGCGCATCGACATCTTTCCCCGGGCGGCTGGCCCATTTCTGCGCCGCGCTGTCGATGACCCAGGCTACAGCATCGAGGGCGTGGCGGGCCAGTGGGGCCTGATCCCCTGGTTTGCGAAAGAGCGCACGCTGAAATACAGCACCAACAATGCGCGCTCGGAGGAGCTGGCAGACAAGCCAAGCTACAAGGCGCCCTGGGCGCGCGGCCAGCGCTGCATCATTCCCGCCTGGAGCTTTGATGAGCCGAACTGGGAGACGGGCAAAAACGTATGGTGGAGATTTCGCCGGGCCGATGGCGCGCCGTGGGCGCTG…	reverse
fig|363952.7.peg.4978	BBVD01000001	hypothetical protein	0.839263	0.00114316	0.00240625	0.258021	48.1768	2.62	2.62	TTGCGGCTTGCCCTGACGGGACACCCTAAAGGGCCACACTGGCCCTTGCTCGGCATCTCTGGCCTGGGCCGCGGCAGTTTTCCACCGCGCATGTCCCTTTTCTCAACCCACCAGGTGGGCACACCAGCAGCCGCAGCGCCTTCGGGCCTGCGGCTTTTTTGCGCCGTTTGCAGGGGATCAGCGTAA	forward
fig|363952.7.peg.2084	BBVD01000008	MBL-fold metallo-hydrolase superfamily	0.839111	3.14538e-07	1.16609e-06	0.164065	112.862	5.93	5.93	ATGATGCATCCCATCGACACAGCCCAGACAGACATACAGCGCCACCAGTTTGGCCGCGTGACGGTGTTTCGCGGCGCCAAGGGTGGCAAGTATCCGGACGGCAACCAGATCATGATTCGCGGCAGCGATACGCTGGCAGCGCTGGATACGCCTATCGTTGCCAACCATATCGGGGCCGAGTTCGATGCCACCGAGCTGGTGGTGATGGGTCATGTGCATGAGGACCATATGGCCGGCCTGCACCGCCTACCGGACGCGCGGGTCTTTGCTCACGTAGGCGATCTGGCGGCCTTGCAAAGCTGGGAGGGCCTGGTTGCCACCTTTGGCTGGGCCGATTCGGCTCAGGCCGGCATCCTGCGCAGCAAGCTGGAGAGCGAATTCTTCTACGCCCCCAGACCC…	forward
fig|363952.7.peg.1408	BBVD01000010	Nudix hydrolase family protein	0.838928	8.34449e-11	4.91844e-10	0.12918	1136.92	9.31	9.31	ATGGCTTATGAAGTCCGCTTTTGTTCCAACTGCGCGACTGAGCTGCAATGGATTGTGGCCAGCGAGGACAGCGGCGAGGTGCAGCGTCTGCGTTGCCCGAGTTGCGGGTTCACGCATTGGGGCAATCCCACGCCGGTGCTGGCGGCTGTGGTGGAGGGGGATGACGGCCGGGTGCTGCTGGCGCGCAATGCGCTGTGGCAAGAGGGCGTTTTCGGCCTGATTACGGGCTTTATGGAAGCCGGTGAATCGCCAGAAGCCGGTATCTGTCGCGAGGTTCTCGAAGAGACGGGGCTGCGCGTGAAGGCACTGCGTCTGCTGTGCTGCTCGGAGTTTCTGCGCATGAATCAGGTGCTGATTGCCTACCATGTGCGCGTGCAGGGCCGACCTGAGGATGTGAAG…	reverse
fig|363952.7.peg.415	BBVD01000020	Tripartite tricarboxylate transporter TctC family	0.838129	0.000264735	0.000630536	0.229778	1652.83	3.2	3.2	ATGCGTCGTGATACGTTTCTGAAGTCTCTGGCAGCCCTGGCGGCGGCCGGTGCTTTGCCCCTGTCGGCCCAGGCAGCGGCAGCCATCAAGATGATGCTGCCCGCCAACCCTGGTGGCGGCTGGGACACGACAGGCCGTGCCCTGGGCAAGGCCTTGCAGGACGCAGGTGTAGCTTCTTCCGTCACCTATGACAACAAGGGTGGCGCTGCCGGCGCCATCGGTCTGGCCCAGTTCGTCAACGGCAGCAAGGGCGATCCCAATGCCATGATGGTCATGGGCGCCGTGATGCTGGGCGGCATCATTACCGGCAAGCCTCCCGTCAACCTGAGCCAGGCCACGCCTTTGGCGCGCCTGACCAGCGAGTACAACGTGTTTGTGCTGCCCGCCAATTCGCCCTAC…	forward
fig|363952.7.peg.918	BBVD01000013	6-aminohexanoate-cyclic-dimer hydrolase	0.837503	1.08365e-07	4.30029e-07	0.157659	141.432	6.37	6.37	ATGCAGGACAAAGCGACGGATTCAGATCGCAGAGCATTCCTGGCAGGAGCAACTGCCACAGCGGCAGCGCTGGGTCTGCCAGCAGCGCAAGCTCAAGTCGGCACCAGGACCGTTGCGCAGGCCGATGCCATCACCATGGCAGCGCAGATGCGCAAAGGCGATGTCACGCCGCTGGAGGCTCTTGATGCCGCCATTGCGCGCGTTGAAGCCTTGCCCAAGCTCAATGCCGTGGTCATCAAAGACTACGAACTGGCCCGCGAGCATGCCAAGAAGCTCTCGACCATGGGCCGCGATGCACGCAAACAGGCGACTGACAAAGCTCCGCTGTGGGGTCTGCCGTTTGTGCTCAAGGACCTGGGTCTGAGCATGGCAGGAACCGTGACCAGCAATGGTTGCCGC…	forward
fig|363952.7.peg.3086	BBVD01000005	Type IV prepilin peptidase TadV/CpaA	0.836996	3.03265e-07	1.12847e-06	0.163431	146.85	5.95	5.95	ATGACATCTTCCGAACTCAGCGCAGCATCCGAACTCGTGGCCGCCGTTTTCACCGAGCCGCGTTCGCTGATCCTGTTGCTGCTTTTGCTGGCAGCCAGCATCAGTGACCTGCGCACACGGCGCATCCCCAATCGCCTGACCTTCGGTGGCATCACCCTGGCCCTGCTCTATGGTCTGCTGGCCCACCACCCCCATGGCGGCGGCTTTTTCTCGGCGCTGGGCGGCATGGCAGTAGGCCTGGCATTGATGCTGCCTCTCTATCTGCTGCATGCCATGGGAGCCGGCGACGTGAAGCTGATGGCCATGGTCGGCAGCTTTCTAGGCCCCGCCGCCACCTGCCAGGTTGTGATCTTTGTCTTTATCACCGGCGGCTTGGCAGCCATCAGCTACGCACTCTGG…	forward
fig|363952.7.peg.598	BBVD01000016	hypothetical protein	0.835345	3.15304e-11	1.95014e-10	0.125819	328.201	9.71	9.71	ATGATGTACAGACGTACCTTCGCCATCGTTTTTGCGATATGGGCAATCGAGGCATTCGCGCCTGCATTTGCGGCGGACTTTCCCAACGGCAAGCCTATCCGCATCGTGGTCTCAACGGGCGTGGGCTCGGGGTCGGACCTCACCGCGCGGCAGATTGCCGTGGGCCTGGGCAAGGATTTGAATACAGCGGTCATTATCGAGAACAAGACGGGCGCCGGCGGCGTGATCGGTACCGACTACGTAGCCAAGGCCGCCCCCGATGGCTACACGCTGCTAGGCACTTACGCGCAGCACTACACCAACCAGCTGGTGCAGAAAACGCCCTACGATGCGGTGAAAGACTTCGAGCCTATCGCTCGCATCGCCAACTCGGCGCTGGTGATCTCTGTGGCGTCAAAT…	forward
fig|363952.7.peg.1763	BBVD01000009	hypothetical protein	0.835207	1.98981e-08	8.73985e-08	0.148802	252.811	7.06	7.06	ATGCCCGTGGATTTGCTGGTTTTAGATGAAAAGCAAATAAGAGCATGGGTTTTTATTGGTTGGAATTTGCTCTCCCTGTCTGGATACTGCAAAGGCCTCTGCATGGATGCAGAGTCAGACCTTTGA	reverse
fig|363952.7.peg.984	BBVD01000013	BNR/Asp-box repeat protein	0.834768	1.3827e-06	4.65165e-06	0.17292	109.392	5.33	5.33	GTGAAAACAGCCGTCGGTATAGGCGCAGCAGCATTGGTGGCCTTTGCCTCAGCGCTCGCCTTTGCACCCCGCACACCGCCCCCCCTGGCCCCCACCACCATTGGCATCGAGCGCAGTCACTTCAACACCATCACGCAGGTGGGCGATCGTCTGCTGACAGCCGGCGCACTCGGTGAAATCCTGTACTCGGACGACAAGGGTGCTCACTGGCAGCAGGCACAGATCAAGGAGCAGCGTCAGGCGCTCATCGTCAGCATGGCTTTTGCGCCCGACAGAAAGACCGGCTTCGCCGTGGGGCACGAAGGCTGGATTCTGCGTACCAAGGACGGAGGCAGCACCTGGGAGGAAGTCGCTTTCTCCAAGGAAAACGGAGAGCCTCTGATGTCGATCGCGCGCCTT…	reverse
fig|363952.7.peg.1917	BBVD01000008	Gluconate 2-dehydrogenase (EC 1.1.99.3), membrane-bound, flavoprotein	0.833533	2.94655e-09	1.46191e-08	0.140454	165.592	7.84	7.84	ATGGCACGCATTGAAAAGAAAAAAGACGTGGTCATCGTTGGCCTGGGCTGGACAGGCTCCATCGCCGGCATGGAACTGGCCGCTGAGGGCCTGGAAATCGTGGCGCTGGAGCGCGGCGGCGACCAGAACACGGTGCCCGAATTCAAGTACCCCAATCAGATCGACGAGCTGACCTATGGCGTGCGCCTGAAGAATATGCAGCATCCCCGTCAGGCGACCGTGACGGTGCGCCGCGACGACAGCGAAATCGCTTTGCCTTACCGTTCGATGGGGTCCTTCCTGCCAGCGAATGGCGTGGGCGGTGCCGGCACGCACTGGAATGGCTTGCTGTGGCGCCCTCAGCCCGAGGAAATCAAGCTGCGCAGCTATGTGAGGGAAAAATGGGGCGAGTCCATCATT…	reverse	1.1.99.3
fig|363952.7.peg.417	BBVD01000020	Tripartite tricarboxylate transporter TctA family	0.833119	6.948e-05	0.000180576	0.209428	1657.13	3.74	3.74	ATGGATATCTTCAATGCTTTGATGGCAGGCTTTGCCACCGCCATCACGCCCGTCAATCTGTTGTGGGCTCTGGTGGGCTGTGCCCTGGGTACGGCTGTGGGCGTGCTGCCCGGTATCGGCCCGGCCGTGGCAGTGGCCATGCTGCTGCCCATCACCGCCAAGGTGGATGTGACGGCATCCATGATCTTTTTTGCCGGCATTTACTACGGTGCCATGTATGGCGGCTCGACCACCTCGATTTTGCTGAACACGCCCGGCGAAACGGCGTCCATGGTCACGGCCATGGAGGGCAACAAGATGGCCAAGAGCGGCCGAGCGGGCGCGGCGCTGGCAACCGCCGCCATCGGCTCGTTTGTCGCGGGGACCTTTGCCACCGTGGTGGTGACCCTGTTCGCTCCC…	forward
fig|363952.7.peg.2967	BBVD01000005	hypothetical protein	0.831869	7.19839e-08	2.91893e-07	0.154446	154.433	6.53	6.53	ATGCAAATACGACGCAGACAGTTTGCAGCCTGGGCGCTGGGCGCCCCGCTGCTGCAGCAGCTATCACTGGCAAGCCAGGCTGCTGCCCAGCCCTGGCCTGCCCAGGCACTGACGGTGGTAGTTCCCTTCGCGCCCGGAGGCAGTGTGGATGTGGCCGCCAGGCTGGTGATGCCGCGTCTGGCTGAGCGCCTGGGCCAGCCCGTGATCATCGAGAGCATGGTCGGAGCATCGGGGACTATTGCAACGCAGCGTGTTATCAAGGCCAGACCCGATGGCTATACCTTGCTCTTCGGTGTGGCCAGCTCGGTGCTGGTCGCCCCCATGATCTCGCCGACAAAGTTCCGCTACGACGGTCTGCAGGAGTTGAAGCCCGTGGCACCCGTGGCCTCTTCGGTCTTT…	reverse
fig|363952.7.peg.4439	BBVD01000002	UDP-N-acetylglucosamine 2-epimerase (EC 5.1.3.14)	0.831432	3.72021e-14	3.16281e-13	0.109826	345.25	12.5	12.5	ATGAATCAGGACTCCGAGGCTCTTCACGCCAAGCCAGACATCGTGCAGTTGCTCATCGTGTCCGGGACCAGGCCCGAAATCATCAAGCTGGCCCCTGTCTATCACGCACTGAAACAGACGCACTGGGCCCGCCCCATCTGGCTGCACACCGGCCAGCATGGCGACATGGCCGCGCAAATGCTGGACTGCTTTCATATCCAGCCCGATCATGTGCTGCAAAGGCAAGGAAGCTCTCTGCTGGAATTCGCCACAGGCTGCAGGGTTCAGCTGGAGTCCGTGCTGACGGATACGAGCTGTGAGGCAGTGATCGTGCAGGGCGACACAGAAAGCGCGTTTCAGGGTGCATTGGCCGGCTTCTATCTCAAGGTGCCCGTCGTCCATGTCGAAGCCGGCCTGCGC…	forward	5.1.3.14
fig|363952.7.peg.3430	BBVD01000005	hypothetical protein	0.831362	8.25178e-07	2.87237e-06	0.168657	101.668	5.54	5.54	ATGCACATCACGGGCATGGTTATGGGCACCGTCACCATGATGGGTACTATGGGCATCCGCACGGCCACAAGCATCATGGCCATCGGTCAGGTGGTCATGGAGGTGGTCATGGAGGTGGGCATAAGCATCACGGCGGGCGCGGGAGCGGCCGGCGCTAGACCTGAAACGCAAACAAAAAAGCCACCTTCGGGTGACTTGGTTTATCTGGAGACCGTTTAG	reverse
fig|363952.7.peg.1330	BBVD01000010	hypothetical protein	0.828996	1.01067e-06	3.48183e-06	0.169545	103.828	5.46	5.46	ATGGCGCGGATCGAGCACATCAAGCGCCGCCTGGACAACTGGGCATTGTGGCGGGCACGGAGAGACAACAATGGTCTCGGCTTCCCATCGCAGAACATCCTGGCCGTGTGGGGTGCCAGCGTTGAGCAGCCGCAGAAGAACCGCGAGTCGGTCATGCCGGTGCTGCACCTGGAGGCGGAGGAGACGGACAAGGCGGTGGAGTCGCTGAAGGGCGGCAAGTCCCACCTGTATGAGACGCTGCACTGCATCTATGTCCGTGACCTGGGCGTGACGGGCACCGCCCGCCAGATTGGCCGCGCCCCGTCAACAGTGCATGCGCAACTGGATGCTGCAGACCGTGCCATTGATGCCTGGCTGGTGGCACTTGCTCAGGATAAAGAGCGCAGACGCTCCCATGCG…	reverse
fig|363952.7.peg.4315	BBVD01000002	Putative deoxyribonuclease YjjV	0.824329	1.02786e-14	9.22314e-14	0.106561	405.267	13.04	13.04	ATGCATGATGTGTGGATGCCAACCTGGATAGATACTCATTGCCATCTGGATGCGCCCGAGTTCGCACCTGACAGAGATGCCGTGCGCGCCGCTGCGCAGGCCGCAGGCGTCACGCATCTGGTCATTCCTGCCGTGCAGCGCAGCCACTGGCAGGACGTGATTGCGCTTGCCCATCGCCATGGCGACAGCTATGCGCTGGGCATTCATCCGCTCTACACGCCCGGCGCGCAGGAGTCCGATATCGCGGCGCTGCGCGAGTTGCTGAATCAGCAGCGCGGCGACCCGCAACTGGTGGCGGTGGGTGAAATCGGTCTCGACTTTTTTGTCCCCGGACTGGACGAGCAGTGCCAGATCTGGTTCTACGAGCAGCAGATCCGGCTGGCACGCGAGTTCGAGTTG…	reverse
fig|363952.7.peg.752	BBVD01000015	hypothetical protein	0.82324	2.31054e-05	6.52205e-05	0.194502	70.4865	4.19	4.19	TTGTTTGAGCCGCTGCCTGAATCCGGGCCATGCAGGCACCGGGTTCTGGCAGCGACAACAAACCGAGACGGACCGCCGACGGAACCGAGGTTTCGTCAGCAAGGCCCAGCCCCAGTCTCACTTGGTCAGCCGCAGTGA	forward
fig|363952.7.peg.1803	BBVD01000009	Phage protein	0.821925	5.16592e-10	2.78626e-09	0.13227	298.727	8.55	8.55	ATGTCCAAGACCAGTGTAGGCGCAGGTTCGTCCAATGCGCAGTTCGTACAAGCTGCCGGACTGTTCGCGCAGTCCATGCAGCGCAACTCCAAGCTCAACCAGATGGTGGGCACCATGCCCAAGGGCGAGGGCTCGGCAGCTGCAACGCTGCGCAAGCAGACCACCAACGATATGCCCATTGTGCGTACCGTTGACCTGTCGCGCGGCAAGGGCGATGAGGTGGAATTCCACTTTGTGCAGCCCGTAGGCGCGTACCCCATCATGGGTGCCCGCATGGCCGAGGGCAAGGGCACGGGCGTGTCGCTGGACAAGGCCCGCGTGCGTGTCAACCAGGCGCGTTTCCCCGTGGATGTGGGCGACACCATGACCGACCTGCGCTCGCCCGTCGAGTTTCGCAAG…	reverse
fig|363952.7.peg.978	BBVD01000013	Long-chain-fatty-acid--CoA ligase (EC 6.2.1.3)	0.821656	9.42625e-06	2.82113e-05	0.185478	798.059	4.55	4.55	ATGAGCGATGCCTTGGTTTCTATGGGTGAAAAGATCAGGAACATTCGTGCGCAGCTGACTTCGCAGGGCGCACCTTTTGAAGTGCAGCAGGTCACGCTGTCCGATGGGCGCAGCGTGGCAGCCTATCGCAATGCCTTTCAGAATCTGGCACAGGTAATTGACGCCGGCCGGGTTCATGGTGCGGCCGAGTTCATGGTCTATGGCGAGGATCGATGGACCTTTGACAGGTTCTTTGCAGCAGCCGATGCACTGGCCAGTCGTTTGCAGAAGCAGCGCGGCATCAAGCCCGGCGACCGGGTGGCGATTGCCATGCGCAACCGTCCCGAATGGGCCGTGGCTTTTGCTGCCATTGCCTTGCTTGGCGCAGTGCCGGTGCCTTTGAACAGTTTTGGCCTGAGC…	forward	6.2.1.3
fig|363952.7.peg.3158	BBVD01000005	BUG/TctC family periplasmic protein	0.819768	7.86433e-13	5.87891e-12	0.114437	380.769	11.23	11.23	GTGCGGCTGGTTGTGCCATTCACACCAGGCACAGGTATCGATCTGATTGCTCGAGTCATCGGTCCCAAGCTCTCGGAGCGCTTTCAGCGCCCCTTCATCGTGGACAACAAGCCTGGGGCCTCGGGCAACATCGGTACCCTGGAGGTGGTCCGGTCCACTCCCGACGGAACGACTTTGCTTGTCACCGTGAACACATTGGTCATGAATACCGAGCTATACCCCAAGATGGGATATAGCCCGGTTCGTGATCTCAGCGCCATCAGCCAGACCAGCGTAGGTCAATTGGTGCTGGTCACGGGCTCTCAATCCCGGATCACGGATCTGAAGGAGCTCATCAGCTATGCACAGAAAAATCCGGGCATGCTGAACTATGGCTCGCCCGGTGCCGGAACCCCCCAT…	reverse
fig|363952.7.peg.638	BBVD01000016	Transcriptional regulator, IclR family	0.819718	3.75255e-07	1.37896e-06	0.161327	393.162	5.86	5.86	ATGTCCGCACGTGCCGCACTCAGCCCTCATGCCTTGGCCGCGCAGCCCATGCTGGCCAGTATGTCTGCCTGGCTGCAGCCTGAGCCGGGTGTCACCGTGGTCACGCCATTGGTTCGTGCGCTTGTGCTTGTCTCGGCTTTCGCACCAAACGAGCGATGGCTGGGTAACGGCCAGTTGGCGCTGCGCACCGGACTCCCACCCTCCACTGTCACGCGCATCGCCCAGTCGCTGGTGCGGCTGGGTTATCTTTTGTACGACAGCAAGGAGCGCAAATACCGCTTGTCGCCCGCTGTCCTTGGCTTGGGCTATGCGGCCATTGCGCATTCGGCAGTTCAGGGCCTGGCGGGCGAACGCATGGCCGCTTACGCGCGCGAACACAGCGCGCATGTATGCCTTGTG…	forward
fig|363952.7.peg.4631	BBVD01000002	Xanthine dehydrogenase iron-sulfur subunit (EC 1.17.1.4) / Xanthine dehydrogenase, FAD binding subunit (EC 1.17.1.4)	0.819225	9.87826e-16	9.54708e-15	0.102041	419.373	14.02	14.02	ATGAGCACCAGTCAGAACTCTCAACCGATACGCTTCTTCCACCGCGGCGAGGTGGTGGAAGTGCAAGGCCCGCACCCCACACGCTCCGTGCTCCAATGGCTGCGCGAGGATGCCCATTGCACCGGCACCAAGGAAGGCTGCAACGAAGGCGACTGCGGTGCCTGCACGGTAGTCATCGGCGAGCTGGCCGAAGCCGGCGATACCGAGGCCGTCAACGGCCTGCGCCTGCAGACCGTCAATGCCTGCATTCAGTTTCTGCCCAGCCTGCATGGCAAGGCCTTGTTCACGGTGGAAGACCTCAAGAGCCAGTGCGCGGGCAAGTCTGCCTGCGCCGGCAAGCCCGCAGGCCCGCAAAGCCTGCATCCGGTACAGCAGGCCATGGTGGAGTGCCATGGTTCG…	reverse	1.17.1.4
fig|363952.7.peg.4830	BBVD01000001	PhnB protein; putative DNA binding 3-demethylubiquinone-9 3-methyltransferase domain protein	0.819002	8.20684e-13	6.10764e-12	0.114423	2639.19	11.21	11.21	ATGCAAATCCAGCCCTATCTCTTTTTCGATGGCCGCTGCGAAGAGGCCCTGGATTTCTACCAGGCCGCACTTGGGGCCGAGATCACCATGCTGATGCGCTACAAGGATGCTCCTCCGCAGCCCGAGTCATCGACCCAGCAAGGCTGCGGCCCGGGACAGATGGATCCCGAAAAAATCATGCACGCCAATGTCCAGATTGGCGAGACGCAAATCATGGCATCTGACGGCATGAACAGCGGCAAGCCGGACTTCAAAGGCTTTTCTCTGTCCATCACCGCGCCCAGCGAGAATGAGGCCGACCGCATCTTTGCCGCCATCGGCCAGGGCGGCAAGGTACAGATGGCGCTGGACACCACGTTTTTTGCGCGCCGTTTTGGCGTGGTGACCGACCGCTTCGGA…	forward
fig|363952.7.peg.1320	BBVD01000010	hypothetical protein	0.818094	0.000759716	0.00165612	0.242969	43.0596	2.78	2.78	ATGCTGAAAGCTGGAAAGTTCAACTGTCGCATAGACATTGAGGCGCCTACGTTCACAAAAGGCACCTCGGGCGGAGTCAAGGCCGCCTGGGCGTCAGTCGCATCGCAGGTCTGGGCCACGCGCACCAGCAAAAGCGGGTTTGAGCGCGCGGGCACTTCTGCTGGTGGTGAGGTCGCTGTCGCCCGAGAGGAGTTCTTTCTCTACTGGCGGCCTGGCATTACCGCAGAGATGCGGGTCGTTCTGAATGGCCAGATCTTCAACATCAAACATGTCAATCCAGTTGTGGATCGTCGGCGTGCTTTGCTCCTGACTTGTGAAAGCGGTCTGAACAATGGCTAA	reverse
fig|363952.7.peg.1654	BBVD01000009	Peptidase M50	0.818053	1.35944e-12	9.82556e-12	0.115412	474.301	11.01	11.01	ATGAGTACCGCATGGCCTGCTTTGCGTGAAGAACTGGATTTGCTTCCCGGTCCTGTGCTGCCCGATGGTCAGCCCAGCTGGACCCTGCATGATCCCGTACGCAACCTTTTCTTTCAGCTGGACTGGGCCAGCTTTGAGGTGTTCAAGCGTTGGCATCTGGGCGTCGCTGACGCGATTGTGCAAGATGTCTGTGCTCAAACGACATTGACGCTCCACGAGGAAGACGTGAATGCGCTTTTGCAGTTTGCGCAGAGAAATGATCTGTTGGAGCCTCCTCCCAATAGCGCCGATGCGATGGCTGAGCGGTGGCAGGGAAGACGCTCAAGCTGGATGCAATGGCTTCTTCATAACTACCTCTTTTTTCGGGTCCCGCTGATCAGGCCTGATCGCTGGCTGACA…	reverse
fig|363952.7.peg.3099	BBVD01000005	Type II/IV secretion system protein TadC, associated with Flp pilus assembly	0.817618	1.74489e-13	1.39814e-12	0.110984	383.457	11.85	11.85	ATGTTGATCGTCGCCCTGCTCACTTTCACCGCCGTCATGCTGGCTGCTGGAGCCTTGTTCTTCTGGGCAACACCAACAGTCGCCGAGCGACGCTTACAGTCACTTACCCCCACCTCTCAAGACAAGGGGTGGACAGAAACAGTCGTCAAGCTGGTCGGCCCATTTGCACACCTGTCGTCACCCACCAAAGACAGTGATGCAACGCCATTGCGGCTGCGCTTTCTGAATGCTGGCATCCGCCACGAGAGTGCACCACTGCTGTACTTTGGAGTCAAAACGCTGCTGCCTATTGCTTTGGGGCTGGCGGTGTACTCGCTCATGCGGGCAACCAGCAAGGCAGATAGCACCCAGCTATTGTTCTTCCCCTTGGTGACCGCTCTTGTGGCCTGCTACCTGCCG…	forward
fig|363952.7.peg.1311	BBVD01000010	hypothetical protein	0.817249	8.38025e-07	2.91305e-06	0.165895	135.673	5.54	5.54	ATGACGCTGATTCCACAACTACCGCCACCGCCGCAGTCAACGGACCCTGCAAACTTTGACCCGAGAGCCGATGCCTTTCTGTTGGCTCTGGTTTTATTTTCGGAGGCTGCAAACCAGCAGGCTGCGGAAAACAACCAGGCAGCGGCCTTGGCTGCGGGCTCTCGTGAAGCAGCTGCTGCATCTGCAGCCAGCTCTAAGAATGCCTCTGACCTGGCTGCTGCCGCAGCTGCGGCTGCGAGGTTCGATCCTGCGTCGAGCTATGGGGCAGGCAACTTGGCATGGAGTCCGGTTACGGGCTTGATCTACCGGCGCATGGTCGCGGGAAGGTCCACTTTAGATCCAAGCGCGGATAAAGCCAATTGGATCGAGGTGATGAATATGCCTGTAGGTGTAGCTCCC…	reverse
fig|363952.7.peg.943	BBVD01000013	Uncharacterized MFS-type transporter	0.817112	5.566e-18	6.56918e-17	0.0945608	827.962	16.18	16.18	ATGCAGCGCATGCACACCCCTCAAACTCCGCCTCCCGCCGTCAGCTGGCGCACTCATCTCAGCCTCGCCCTGCTGGCGCTGGTCTATATTTTCTCCTTCATTGACCGACAGGTTCTGTCTATTTTGCTGGAGCCCGTCAAACAGGAATTCGGAGCCTCCGATACCGAGATGGGTTTGCTCACGGGGCTGGCCTTCGGTCTAATCTATGCCATGCTGGGTGTGCCTGTGGGGCGTCTGGCCGACACACGCAACCGCCGCAACATCGTGGCTCTGTGCTGCGGGATCTGGAGCCTTGCCACCGCTGCCTGCGGCATGGCCACCCAGTACTGGCACATGCTGCTGGCCCGCATGAGCGTGGCCGTGGGCGAAGCCGGCGGCATGGCGCCCTCGGTGTCCATA…	reverse
fig|363952.7.peg.1662	BBVD01000009	RNA polymerase ECF-type sigma factor	0.816768	4.14867e-10	2.25214e-09	0.130718	272.823	8.65	8.65	ATGCCGCACACTCAACCTTCGAACCACAGCCCTGCGGTTGCTGATGCTTCGGATCTGGAGCTCGCTTTCAGAGCCGCAGCTGGCGATGAGGTGGCTTTCGAGGCCATCATGCGACGCCACAATCGCTTGTTGTTCCGCACCGCACGAGCCATATTGAAAAGTGACACGGATGCCGAAGATGTCGTGCAGCAGGCCTATTTGCAGGCTTGGCAGGCATTGGGGAATTTCAGGGCGGATGCCAAGTTGTCGACATGGCTGGTACGCATTGTCGTTAACGAAGCACTTGGACAGATTAGACGTCGTCAGTTGAAGATCGTGCCGCTGGAGTCCGCGATGGCATCGACCCAGCAGATGGATGCCAGTTGGCAGCAAGACGATATGGACCGCGGCCCCGATCGA…	reverse
fig|363952.7.peg.1603	BBVD01000009	hypothetical protein	0.816374	2.73843e-05	7.62261e-05	0.194644	76.1266	4.12	4.12	TTGCAAGGGTGCAGCCAACGCCTGACGCTGCATGTTCGCACCCTGGCGTGGCTCAGCGCCACGCTCAAGCCGTCGACTCCATCCAAGAAATCCAGCCGCAGTGAAGAACCACCGCTCACACGCCGCCAGAAACTGGCAGAGGAAGGCCGCACGCACGATGTGCCTGACGCCGGCCCTGCTGCGTATCTGCTCGAGTACCTCTGGGATTTTGGCCCGGCAGAGCACAACGGCATGGGCCTGGTGCCGATTGGCTATTCGCAGATCAGTGCCTGGCAGCAGGTTACAGGTCTGCGGCTATCGCCCTGGGAGAGTGCAACCCTGCGGCAGCTCTCGTGCTCGTACTGCGCAGAGCTGGCCACGGCCACGGACCCCATGGCTGCAGCACCTGGCAGTGCAAAT…	reverse
fig|363952.7.peg.3135	BBVD01000005	hypothetical protein	0.816201	0.0040803	0.00775845	0.284204	35.7326	2.11	2.11	ATGGAAATTGATGCGATTGACTGTGTTTTGACGTGGCTTGCAGGGCTGATGAGCGCAAGCTTGTTGCCGGCGCCTGTCATCTGGCAGGCAAACCGGGGCTGGATTGGCGGCTTTCGGGCTCAAGCAGGCAATGTACAAGCACCAGAATTTTTCTGA	reverse
fig|363952.7.peg.3538	BBVD01000004	hypothetical protein	0.815938	2.72903e-05	7.60489e-05	0.194504	101.528	4.12	4.12	ATGCTTTGCTTGTTGGATGCATTGCACATGGAATCAATACGGCTCATCTCAGCGGACACCGCGCAAGGGCCGAAGCTGGCCGCGCCGCCCCCTCCCGCGAAGCGAGAGAGGGGGGGAAGTGGTGGGGCCGCCTAG	reverse
fig|363952.7.peg.3066	BBVD01000005	hypothetical protein	0.814914	1.04963e-11	6.85542e-11	0.119849	731.185	10.16	10.16	ATGCGGCCGACGGCCAAGGCGCAAAAGTTGGCAGAAGATGTGCAAGATGGTCTTCGACTGCTGTCCAATAGTCTTGGCGAGGGGCATGCGTTTAATCCGCTGAATAGCCGACAGACCTTTGTTTTTGCTGCGACGGACTTCACCACATTCGCCTTGAGGCCTAAGTTGGTTGCATCCATCCAAACGGCGGCGCCGCGCATACGTATTAAGGTGGAGTACGCGCGCCGCCGGGACTCGATGAAGGCCCTGCTGTCCAAGCCAGTGCATTTTGGGTTGGGTATTGCCGGTGCGCATCTGGACGGCCACCCCGGCTTGAACTCGGTCACGTTCGCTGATGACGACTATGTAGTGCTAGCGCGGGAGGGACAACTGCGGATAACGGGCAAACTCACGCTCGCT…	reverse
fig|363952.7.peg.992	BBVD01000013	4,5-9,10-diseco-3-hydroxy-5,9,17-trioxoandrosta-1(10),2-diene-4-oate hydrolase (EC 3.7.1.17)	0.814241	2.25793e-07	8.58013e-07	0.157288	131.809	6.07	6.07	ATGAGCCAATTTTCCATCCCAGAAGGCAAGTATGTGGACATCGGCAATGTGGCCGGTCATCCTCAGCGCGTTCACTACCATGAGCAAGGCTCTGGCGACCCCGTGATCTTTTTGCACGGCGCTGGCACCGGTGCCAGCGGCTACAGCAACTTCAAGGGCAACTACCCCGAGTTTGCTGCGGCCGGCTTTCGCTCCATCGTTCCCGACCTGCTCGGTTACGGCCTCTCGTCCAAGACCGAGGAGCCCAGGCAGTACGACATGGATTTCTTCATCGCCGGCGTCAAAGGTCTGGTGGAGCAGCTGGGCCTGAAAAACATCACCCTGCTGGGAAATTCGCTGGGCGGTGCCGTGGCGCTGGGCTATGCGCTCAAGTACCCCGAGGACGTCAAGAGCCTGATC…	reverse	3.7.1.17
fig|363952.7.peg.1296	BBVD01000010	Nitroreductase	0.81384	0.000153637	0.000382453	0.215011	77.7733	3.42	3.42	ATGATGAATGTGGAACAGGCCATGCAGCAGCGCCATTCGGTGCGTGCTTTTTTGCCAAGGAGGGTGGATGCGGCGCTGGTCAGGGATTTGCTGGCGCAGGCCGGACTTGCGGCTTCAGGCGGCAACCTCCAGCCCTGGCGCGTGATAGCGCTGACGGGGGACAGCCTTCAGGCCTTGCGCCAGGCCATGCCTGCGGCGACCCCCAACTCTGATCCGGCCCTGGTCTATCCACCTCAGCTGTGGGAGCCCTATCGCAGCCGCCGCTTTGACAATGGCGAGGATCTCTATCGTTCCATAGGCATGGGGCGTGAGGACAGGAGTGGGCGGCTGCTGCAGCTAGCCCGGAACACTCACATGTTTGGCGCACCTGTAGGCGTATTCGTCGCGGTCGAGAACCGC…	reverse
fig|363952.7.peg.2138	BBVD01000008	Transcriptional regulator, Xre family	0.813412	1.49534e-10	8.60164e-10	0.12698	303.894	9.07	9.07	ATGATTTCCGAACTCATCACGACTCTGGCCCAGGCCCGCAAGGCCGCCCGCATCACCCAGGCCGATCTGGCCGAACGTGCCGGCCTGTCACGCATGGCCGTACAACGCACTGAAACCGGCGACGTAGACCCACGCTTTTCCACTCTGCAGGAAATGGCCCGTGTGCTGAATATGGAGCTGATTGCCGTGCCGGCCGAGCTGCACGCCCAGGTGCTGGCACTGATTCAGCCTCAGACCGGCCAGACGGCTGCAGCCGACCGCATCGCCAGTCCGGTGACCGGCCAGGATTCGCTATGA	forward
fig|363952.7.peg.614	BBVD01000016	hypothetical protein	0.813179	6.00439e-08	2.47072e-07	0.15007	149.616	6.61	6.61	ATGACTCCCAACGACATCGGCTACACCAGCCACATCACGCGCGTGGACGCCTGGGAGTGCGACCACAACGGGCACTGGAACACCCGGTTCTACATGCGCGCGTTCCAGAACGCCGCCGAAACCATTGCCATGCTCGGTGGCGACAGCAATCCTGGCGGCTCCGTCATCCGGTCGCGGCATGCACGTTTCCACCGTGAACTGCTCTGTGGCGCCGCGGTACTCGTGCGCTCGGTCGCCATCCAGGGCGGTCGCTGGGACGGCGCCATCGTGCACCTGCTGGAGAGCGACGGCAGGCTGTCAGCCACGGCACTGGATCTGCCCGGCCGCGCCAGCCGGCACCTGCCCCAGGTACCCGAAATGGCCGTGGCCCTGGCACTGCCGCGCGGACTGACGCATGAG…	reverse
fig|363952.7.peg.1595	BBVD01000009	hypothetical protein	0.812937	1.59966e-07	6.20086e-07	0.15512	415.831	6.21	6.21	ATGACAACAATCACTGATTTTCCAGGCATCCGGCCCAGCCTGCTGCTGGACTTTGCCAACAGTGGCCGAGTGGATCCGCGCATCAGCTGCACGCGGGCTAGCACCGCAACGTGCTACGGCCCTGATGGAGTACTGCGCACAGTTGCGAACAATGTGCCGCGTGTCGACTACGATCCAGAAACAGGCAAGTGCCTGGGTTTGTTGGTGGAGGAAGCTCGCACCAACATATTGCTCAACTCGGTGTTTGCGGGAGCGACTTCGGGGGCTCCAGGGACTGCTCCCACAAACTTCCCATTCTCGGTTGGCAATGGCAGCACAGAGGTCATTTCTGCAGGTATCTACACGTCACTGCGGCTGACAACAGCGACTCCAGCAAGACATTTCCTCACGCAGTTGAAT…	reverse
fig|363952.7.peg.2725	BBVD01000007	Outer membrane porin protein 32 precursor	0.812911	6.04112e-05	0.00015957	0.20266	67.8992	3.8	3.8	ATGAAGTCCATCCATACGCCGGCCCTCGGCGTGGCGCTAGCCTGTCTGGCGTCTTTGCCCGGTGCCGCTTCGGCACAGTCCAAGGTCGAGCTTTTCGGCGTCGTCGACGTCGGCGTTGCCCATCTGGGCGGCTCGGGAGCCTCCAAGACCGGTCTTTCCACAGGCGGTGCCAACATCAGCCGCCTGGGCTTTCGAGGCACAGAGGACCTGGGCGGCGGCCTTAAGGCGGGATTCTGGCTCGAGGCCGGCCTGGATGTGGACAGCGGCGCTGGCAAGGCCACGGGCGGCGGTCTGAGCTTCAACCGCCGCTCCACAGTCAGCCTGATGGGCAACTGGGGCGAGGTGCGCCTGGGGCGCGATGACTCGGCCACTTTTCTGAACACGCTGATCTTCGATCCC…	forward
fig|363952.7.peg.3492	BBVD01000004	hypothetical protein	0.812686	1.43418e-14	1.27551e-13	0.105636	741.245	12.89	12.89	ATGCAAGATCGTCGCAATTTCGTCAAAGGCCTGGGCGCTGGAGCCGCCCTGGCCGCATTCGGCGGCATCGCCGGCCGCAACGCCTATGCCCAGGGCAGCGGGCCACTGGAGCAGGTGCGCATCCTTTACGGCTTTCCCGCAGGCAGTGCCGGTGACTCGGTGGCGCGCCGTGTGGCGGAAAAGATCGGCGGCACCAGCTACTCCAAGAACATGGGCGTGGTGGAGAACAAGCCCGGTGCCGGTGGCCGCATCGCACTGGAGAATCTGCGCAACTCCGTGGGCGACGGCTCGGTCATCGTGCTGTCGCAGGTCTCGGCCTTCTCCATCTACCCGCATATCTATAGCAAGCTGACCTATCAGGCCAAGGATTTCGAGCCAATTTCGATTGGAGCCATCATG…	reverse
fig|363952.7.peg.106	BBVD01000028	hypothetical protein	0.812632	3.92066e-09	1.91304e-08	0.138026	211.936	7.72	7.72	TTGAAACACCTGCTCGGATGTTTTCTCTACCACAGTGAAATCGCCAGTGACGCCAGTACGAGCTGTGTCGCAGATATCACCAGAGTCTCACGCCGCTTCAATGAGGCCCATGGGATCACAGGGATACTGATTTTTGACGGTCAGCGCTTCGTCCAATACATGGAGGGCCCTCAGCAACAGGTGATTGCATTGGCCAAAAAGATATCCCTGGACAATCGCCATACCAATTTCACTCCGCAGCACGAGGCAAGAGGTATAACGAGTCGCCTTTTCTCCGGCTGGACCATGGCTTACCTCTCGGTAGATGATGCCGAACCGTTGGCCCAAATGTGGGTTGTTGACGGAGACGCCGCAATGAGTTGCCTGCAGCAACTATTGCCAATGCTGGATGCTGCCTAG	reverse
fig|363952.7.peg.4686	BBVD01000002	hypothetical protein	0.812339	3.34653e-10	1.84059e-09	0.129316	244.306	8.74	8.74	ATGCAGGAATCCTCAGAAAACTGGCAGGCAATCGCTGATGGGGTATGGGCACTCAGCTATCACTTCAGCAATGCAGGGCTGAAGGTCAGCACACGCATGACGGTGATCCGGCTGGCCGACGGCAGCCTGTTCTCGCACTCTGCAGTGCCGCTGACGGGCGGGCAGAAAGCTGCGCTCGACGCCCTGGGACCGCTGCAACACATAGTCGCACCCAGCGCCATGCACCATTTGTTCGTGGGCAAACTGGCCAGGCTTTATCCACAGGCCAGGATCTATGGCACACAGGGCGTGCTGCGCAAGCGACCTGATCTGCCGCTGCTGGAGCCCTTGCCTCCGGACTCCGAAGCACCCTGGGCAGGCGAGCTGCAGTGCCTGCGGCTGGACGGCATTCCCATGCTC…	forward
fig|363952.7.peg.1305	BBVD01000010	hypothetical protein	0.811004	9.29618e-06	2.78719e-05	0.18295	90.5007	4.55	4.55	ATGATGCGGCAGTTGACATTGGCGCTGCTGGTCAGCCTTGGGGTCAACCTAGCACAAGGTTGGGCCTACCTGCAAAAGCGTGATGCAGCAACCTTGGCCAGATCCGATGCCGAGCATGCGGCCGAGAAGGAATCTTTGGCGCGCGAGAGTGCAGACGTGTGCACAAAGGCGGTCGATGCATTGCTGCTGGCCGGTGAAGGTCTCAAGAGCGAGCGCGACCAGGCCCGTGCACAGGCGGCTGCGGTCGCAGCTGGACACAAGGCCCGCGCGGACAAGATCCTGAGCACGGCGGCCGCAGTGCCTGGTGACGCATGCGTAAGCGCACAGGCCCGAGTGGCTGAGCTGCTGGCGTCCCGAAAGTCTGCAGGAGGTCAGTAA	reverse
fig|363952.7.peg.4575	BBVD01000002	TonB-dependent receptor	0.810053	0.10583	0.14758	0.500891	130.84	0.83	0.83	ATGCCATTGCACTCCACGGTTTCCCAGATCCATCCTCCAAGTTTTGTTCTTCGCCGCAGCTGGTTGTGGGGCGCGCTGGCCATCGTGCCCATGGGCACGGCCTGGGCCCAGGTGGCAGCTGCGGGCGCAGCCGACGCCGCCAGCCAGACTTTCACGCTGGGGACGGTGGAAGTCAGCGCGCGGCGCGAGGCCGAGGAGCTCGGGGCCGGCGATATGCAGCGCGTGGGCAGTGCCGAGATGGAGCGCAGCAACGCCAGCACCGTGGCCGATGCCGTGCGCAATCTCCCCGGCGTGAGCCTGTCGCGCAACAACCGCAACGAGGAAATGATCAGCCTGCGCGGCTTCGACTCGCGCCAGGTGCCGATTTTTGTGGATGGCGTGCCGCTGTATGTGCCCTAT…	reverse
fig|363952.7.peg.4574	BBVD01000002	ABC transporter, substrate-binding protein (cluster 6, sulfate/molybdate/tungstate/phosphate)	0.809183	0.0691015	0.101083	0.445155	18.8835	1	1	ATGGTCATGCAAAACCTGCTTCGGACATCGCTGGCACGGCGTGACTGGCTGCGCAGTCTGGCTGCCCTGGGCATGGCCGGTGGCCCGGCCCTGGCGATGGGGGCACAACCCGCTTCGGGCACCGGCGTACAGGTGGCGGCCGTGGGCGGACTCGTGCTGTGCGGCGTGTGGCCGCGTGTGGCCGAGCAGGCCAGCCAGGCCCTGGCCATGCCGGTCACCACCGTGGCGGCCGCGCCCAAGGAGGGCGTGGTGCCCGCCTTCGCGCACGGCGAGGCGCAGATGCTGCTGATCCACGCCAGCGACGAAGCCATGGCACTGGAGGCCAGCGGCATGGCTGGCGCCGCGCGCGTCTGGGGCTGGAACGAGCATGTGATTGCCGGCCCCGCTCATGACCCCGCC…	reverse
fig|363952.7.peg.3954	BBVD01000003	Transcriptional regulator, AraC family	0.809071	1.12568e-12	8.20698e-12	0.113726	696.978	11.09	11.09	ATGAAATTTCAGCAAGCCATGAAGACCCATCTGATTCAGCCTTCGGCAACCGATACGCCAGCGGTACAGATCCATTTGCTCGGCCGCGCGCCCTACAGCAGCCGCGACCCGGTGCGCATGCATGCACTGGGCATTGCGCTGCAAAGACAGCAAGGCGTTCACGCCATTGCCTCCGACAGACGCGTGGACTTCGACACCTGGCCCGGCACCCTGAGCTATACGCCGCCGGGCGTCGAGGTATTTTCCGAGTCGGCCACCGGCGGCGAATACCTGGTGCTGCGCCATGGCGTCCATGAGACTGACGCTCCCAGGCCATCGCAGCGCGTCACACGACACGGTCAGCGCGCAGCCTTGCAGATAGCGCAGCATCTGCGCCTGCTGCTGCTCAGCCCCTGTCCG…	forward
fig|363952.7.peg.650	BBVD01000015	Oxidoreductase, short-chain dehydrogenase/reductase family	0.809062	1.22067e-12	8.86088e-12	0.113904	1058.24	11.05	11.05	ATGTCGCTGCTGCACGCAAGGCTCAATCCGCCGCTGTCCCACTGGCAAGGGAAATGTGCCTGGATAGTCGGCGCTTCTTCAGGCATAGGGCGAGCCACCTCAGAGGCCCTACATGCGCAAGGCGCTCGGGTCATCGTATCGGCCAGAGATGCAGTTGCCCTGCATTCCTTGACCCTTGGCCGCAGCGGCTTTCTGGTCCTGCCGCTGGATGTCACCCAGCCCGAGACCATGGCTGAGGCCACTGCGACGGTGAAAGCTTATGCAGGGGCGCCGGATCTGGTACTGTATTGCGCAGGCAGGTACAGACCTCAACGCGCGACAGCCTTCGACCTGCTTGAGATGAAGCAGCATCTGGCGGTCAACTATGTCGGTGCCCTGCAACTGCTGGACGCTGTCATA…	reverse
fig|363952.7.peg.921	BBVD01000013	Acyl-CoA dehydrogenase	0.802368	1.95907e-07	7.49558e-07	0.154207	121.166	6.13	6.13	ATGGATTTAAGTCTGAACGAAGAACAAAAAATGATCGCCGAGAGCGCCGCGGTGTTTCTGCAGGAAAAATGCAGCACGGCGCAGGTGCGCAAGGTTTCTGAAACCGAGGGCGGGCTGGACCGTGCCCTGTGGCAGGAAGTGCTGGACATGGGCTGGTGCAGCGTGGCCCTGCCCGAAGCCGCAGGTGGCATGGGTCTGGGCTGGCGCGAGCTGGTTCTGCTTCAGGAGCAGATGGGTTATCACCTGGCCTGTGTGCCGTTTTTTGACGCTGTCGTCGCAGTGACGCCGTTGTGGCAAGCGTTGAGCCAGACCGGGCAGGGCCTGGGTGTGGTGGAGCGCCTGGCGGCCTCGGGCCAGATCTGCGTGCTGGGCATGACGGTGCGTGGCGAACTGACCGCG…	forward
fig|363952.7.peg.363	BBVD01000022	Oxidoreductase, GMC family	0.801601	0.00821765	0.0146899	0.303293	27.78	1.83	1.83	ATGCAGACCTATGACTACATCGTCGTCGGCGCGGGCTCCTCGGGCTGCGTGGTAGCCAGCCGGCTGTCGGAAGACCCCGCCGTGCGGGTGCTGCTGATCGAGGCCGGCGGCGGCATGGACGACCTCTGGGTCCATACCCCCGCCGGCATGGCCAAGCTGTTCGCCAGCGAAAAGCTCAACTGGCGCTTCAGGACCGAGGCCGTGCCCACACTGGGCGGGCGCCAGGTGCAGTGGGACCGCGGCAAGGGTCTGGGCGGCAGCAGTTCCATCAACGGCATGATCTACATGCGCGGCCAGCCCGAAGACTACGACCAGTGGGCGCGCCAGGGCAACACCGGCTGGGGGTGGAACGATGTGCTGCCCTATTTCAAGCGCTCGGAGTACAACGCGCGCGGCGCC…	forward
fig|363952.7.peg.1049	BBVD01000012	Putative amidase R03093	0.801483	1.49467e-08	6.72399e-08	0.14155	281.984	7.17	7.17	ATGCAACTCGACCTCAGTCACGTCGCTCTTGAGATCCGCGAAGGCCGCCAAAGCGCTGCAAACCTCATGCAAATGAGCATTGCTGCCGCGCAAAGCCCCTTGTGCGCCAACGTTTTCAGCCAGACTTTTTTTGACGAGGCACGCTGGGCTGCTGCAGAAACGCCACCCACTACACCCCTGGCTGGCCTGGCCATCTCGGTCAAGGATCTGTTCGACACGCAAGGCGCGCGCAGTGCCGCCAGCTCCCTGGTGCTGCAGGATGCGCCCCTCGCCCGAGCAGACGCCACGGCCGTTGCCCGCCTGCGCGCGGCAGGCGCGGCCATCATCGGCCGCACCCATATGGTCGAGTTCGCTTTTTCCGGCGTTGGCGTGAACCCGCATTTCGGCACCCCCGCCGCG…	reverse
fig|363952.7.peg.395	BBVD01000021	Hydrolase	0.80107	7.71824e-13	5.77831e-12	0.111787	796.116	11.24	11.24	ATGCAACCCCAAGACACCACAGCCCCTGCCATTGAAACTCTTCAGCGTCTGCGCCACAGTGGCCAGATTCGCGCCATCAGTCTGGATCTGGACGACACGCTCTGGCCCATCTGGCCCACGATTGCCAAGGCTGAGGCCGTTTTGCTGCAGTGGCTCGCGCAGCATGCTCCCGCTACGGCCGAGCACCTGGGCGATACGGACAAGGTGCGTGCCTTGCGTCATGAAATCGTGGGGCTGCGCCCGGATCTGAAAGCCGACCTCAGCGGCCTGCGCCGCGAGTCCATCCGGCTGGCGCTAAGCCGCGCCGGTGACGATCCCGCCCTGGCCGAACCGGCCTTTGACGAGTTCTTTGCCGCTCGCCAGCGGGTCGAGCTGTTTGACGATGCCTTGCCGGCGCTG…	forward
fig|363952.7.peg.377	BBVD01000021	ABC transporter, permease protein 2 (cluster 4, leucine/isoleucine/valine/benzoate)	0.800476	6.29576e-08	2.58214e-07	0.147957	146.892	6.59	6.59	ATGCTCAACCGTTTGCTCTCCGGCGACATGCCGCGCAGCCGCGTGCTGGCCATGGTGTTGTTGCTGATCTTCGCGGGCCTGGCCCTGGCGCCGTTTCTCTTCCCCGGCGTCAAGGCGCTCAATGTGGCGGCCAAGGTGCTGATCTTCTTGGTGCTGGTGGCCAGCTTTGATCTGCTACTCGGCTATACCGGCATCGTCAGCTTTGCCCACACCATGTTTTTCGGCATAGGCGCTTATGGTGTGGCCATTGCCTCAGGCAGGCTGGGGCCGGGCTGGGGGGCGCTGGCCCTGGGACTGGGGGCGGCGCTGCTGGTGTCGCTGCTCTTGTCCCTGGCCATCGGCCTGTTCTCCCTGCGTGTGCGTGCCATCTTCTTTGCCATGATCACGCTGGCCGTGGCG…	forward
fig|363952.7.peg.3345	BBVD01000005	Oxidoreductase, short-chain dehydrogenase/reductase family	0.798724	8.97484e-11	5.27758e-10	0.123197	335.852	9.28	9.28	ATGACAAATCGTTTGCAGGGCAAGGTGGCGCTGGTCACTGGTGGTGCCAGCGGTGTGGGTCTGGAGGTGGTGAAGCTGCTTCTTGGTGAAGGCGCCAAGGTCGCATTCAGCGATATCAATGAAACGGCGGGGCAGCAACTGGCGGCTGAATTGGGCGAAGGCTCCATGTTTGTTCGCCATGACGTGAGCAGCGAGACGGACTGGACGCTTGTGATGGCGGCGGTGCAGCAACGTCTTGGCAGGCTCGATGTACTGGTCAACAATGCCGGCATCCTGCTGCCTGGTGATATGGAAACAGGGCGTCTGGAGGATTTCAGCCGCCTGCTCAAGATCAACACCGAGTCGGTCTTCATCGGTTGCCAGCAGGGCATTGCGGCGATGAAGCAGGCCGGTGGCTCC…	reverse
fig|363952.7.peg.1310	BBVD01000010	hypothetical protein	0.798153	1.32895e-07	5.22006e-07	0.151314	505.587	6.28	6.28	ATGAGCATTGTTGAGAACTATCCTGATTTGCGCCCTAGTCTTTTAATCGACTTTGCCAATAGCGGCCGTGTGCATCCCTTGGTCCAATGCCTGCGAGCCAGTGCCGCAACATGCTTTGGCTCAGATGGTCGCTTGCGTACTGTTGCCAACAATGTGCCGCGGATTGATCATGATCCTGCCACCGGCCGATGCGTTGGTATGCGTGTCGAGGCTGCTCGTACCAACCGCTTGCTCCGTTCGACAGATATGTCCAGCTCACCGAATTGGACGGGGAGCTCAGGCCATGAATGCACGCTTGCACCGGCGGATGCTCCTTTGCCTTGGCGGGTTGCTACCTCCGGTCTAGTTTCTTCCTCTGGCTGGATACAGTCTCTGGATATCCCTGCTGGTGTGGTTACT…	reverse
fig|363952.7.peg.3174	BBVD01000005	hypothetical protein	0.797862	2.65708e-07	1.00059e-06	0.155037	188.901	6	6	ATGCTTCTGAAAGACAAAGTCATCATCATCTCTGGCATCGGCCCCGGCATGGGCATCAAGCTCGCCCTGCGCGCGGCGGAATATCAGGCCAAGGCCGTGGTGCTGGCAGCCCGCACACAGTCCATGCTCGATGAGGCAGAGCAAGCGATTCGCGATGCCGGCCACTCCTGCGAGACGCTCAAAGTGTCCACCGATATCTCGCAGCCCGAGCAGTGCCAGCGGCTTGCAGAGCTGACCATTGCCAGGTTCGGCCGCATCGATGCGCTGATCAACTCGGCCTATGCCCACGGGACCTGGGGCTCTTCGAGCAACTCCTCCATGGATGACTGGCGCAAGGTCATGGAAGTCAATCTCTACGGCTCCATGAACATGACCCAGGCCGTGGTGCCGCAGATGAAA…	forward
fig|363952.7.peg.1984	BBVD01000008	FIG00538369: hypothetical protein	0.797365	1.42633e-07	5.57202e-07	0.151538	130.242	6.25	6.25	ATGACCTCGGTGATCATGGGGCCGTTTGCCACGCAGATTCTGGCCGCCCTGGGTGCCGATGTGATCAAGGTGGAATCGCCCGATGGCGACAACATGCGCCATGTAGGCCCCATGCGCAACCCCGGCATGGGCCCCATTTTTCTGCAGGCCAACCAGGGCAAGCGCTCCGTGGTGCTCGATCTCAAGCAGGCCGCCGCGCGTCAGGCGCTGCTGCAGCTTCTGGTCGATGCCGATGTCTTCATCAGCAATGTACGCCCCCAGGCCATGGCCCGGCTGGGACTGGACTGGCAGACGCTGGAGCAGAGCCATCCGCGCCTGATCCATGTGAGCTGCTGCGGCTTCGATCAGGCCGGCCCCTATGCGACCAAGCCGGCTTACGACGACCTGATACAGGGGGCG…	reverse
fig|363952.7.peg.4592	BBVD01000002	Glutamate/aspartate ABC transporter, substrate-binding protein GltI (TC 3.A.1.3.4)	0.797292	5.48875e-09	2.61707e-08	0.136719	190.042	7.58	7.58	ATGCGCCTGATGACCGCGAACATAACGCTGGCATGTACCGCCCTTGTAGCCGCCATGGCCGCCTCCGGCGTCCAGGCCCAGACCGCCTCCGGCAGCACGCTGGAAAAGCTGCAAAAGACCGGCAAGGTGGTCATAGGCGTGCGCGAAAGCTCGGCCCCCATGGCCTATGCCATAGGCGCCAACCACCGCTTCACCGGCTACCACGTGGAGTTGTGCGAAAAGGTGCTGGCCCAGATCGCGCCCAGCGCCAAGATCGAATACATGGCCATCACCGCGCAGAACACCATGCCTCTGGTGCAAAACGGCACGGTGGATCTGGGCTGCGGCCCCACGACCAACAACCTCAGCCGCCAGAAGCAGGTCTCGTTTGCCGTCACCACCTATGTCAGCCAGGTGCGC…	forward
fig|363952.7.peg.2048	BBVD01000008	hypothetical protein	0.797002	3.18332e-06	1.02225e-05	0.171081	130.898	4.99	4.99	ATGAACAGCACTGATAAAAATAACAGTAAAATTCAAGGCAACAGCTTGCTGCGCCGGAGCGCGAAGCGCATTCACTCCATACCTTTGTTGGTTTCACCTGCTCTCAAGAGCGCTGGTCTTTTTTATCCGCCCCCGCCCATCCAGCGGGCCTGCTTCTCGCCAAAAGGAGACTCCATGCTGTACAGCACCGTTCCTCAACCCGTTGATGAAGACCTCGTGCAGCGCCTGCGCGAGAAGGGAGGCCTGTGA	forward
fig|363952.7.peg.1679	BBVD01000009	hypothetical protein	0.796884	7.80988e-07	2.72992e-06	0.161311	129.212	5.56	5.56	ATGAAGGTGAGCTACCAGACTGACGAGCGCCTGGTGCTCGAAGGCAAGAAGGTCAAGCTTCTTTGTGCCGAGCGCGCCGCATATGCCGATGCCGGTGTCATCGTGGATTACTTCCGCTGCACCGTCCAGCGCGAAGCCTTGTTTGCGGCCCAGATTCCCAGCAAGGGTGAGCTGATCGTGGATGGCCTGCAGCTCGACAGCGAGATCGTGCAAGACCTGGCTGTTCATTTCGCCAAGCTCCTGGGCTTTCTGCCCGGTGAAGCTCGGCCAGGCCGGGACTATTACGACCACTCGTACACCATCATCAACGAGCACGGCAAGGAAGTGGCCAGCGTTAGCGGTGGTGGTGCCAGCCAGCGCGGCACCTTCTGCTTTACTGTGAAGGGGGAAGGCTGCACC…	reverse
fig|363952.7.peg.1528	BBVD01000009	hypothetical protein	0.796233	2.18874e-07	8.32351e-07	0.153637	181.42	6.08	6.08	ATGACGAGCAATGCTTCAGTAACCGTACAAACATACCGCTACGAACTGTTGCCAGAAAACCTTCGCGCTGATTGGAAGATCATCGTTGACAGAGTTCGCGCAGCCTATGACAGGAAGCCGGATTCGGCGATACAGCTGGAGAACGCTCGCCAGCATGGGTTCGGCTTTGTGCGCGCACTCGCGGCGGCTGGACTTGTGACCGTGGCCGCCAAGGCAGACCTGATGGAGCTATTGATATACCCCAGATCGTCCTGCTAA	forward
fig|363952.7.peg.1392	BBVD01000010	Flagellar transcriptional activator FlhC	0.795794	0.0289152	0.0461319	0.364268	269.196	1.34	1.34	ATGCCCGCCGCCAAGACTGCCACCAAAAGCGTTCTGAACGAATCCAAGCAAATCGAGCGCGCCGCCATGCTCATCGAGATGGGCGCCCGCATGCAGGTGCTGGAGTCCGAGACCACGCTGTCTTATGAACGCCTGATCCGGCTGTACAAGGAAATCTCGGGCAAATCTCCATCCAAGGGCCAGTTGCCGTTTTCCACGGACTGGTTTCTGACCTGGCAGGAAAACATCCACAGCTCGCTGTTCCTCAACATTTACGAATACCTGTCCAAGGGCGTGGAGCTGGACTCGGCCGAGCAGCTGACCAAAGCCTACCGCCTCTATACCGAGCAGATCCAGGCGGCCGAACTCGAGGTGCTGCTGTCCTTTACCCGCGCCTGGCGCCTCGTGAAGTTTGTCGAT…	forward
fig|363952.7.peg.909	BBVD01000013	2,3-dihydroxybiphenyl 1,2-dioxygenase (EC 1.13.11.39)	0.79574	4.27482e-05	0.000115282	0.194458	83.6159	3.94	3.94	ATGATGGAAATACGTGGACTAGCGTACGTTGTTGCCGAGAGCTCTGATTTGGATCGCTGGGTCAACTACGCACGTGACGTGCTTGGCATGATGCCGAGCACCACTGCCGATGGCGATCTGCTGATCAAGATGGATGAGCGTCAGTTTCGCTTCCAGGTTCAGCCTGGCAGCAATGACAAATACTCCGCATCAGGTTGGGAAGTGGCCAACAAGCAAGCCTTCGAGCAGGCGCTCAAGGTGCTGCAGGCCGCTGATGTGCACTACGAAATGGGCAGCTCCGAACTGTGTGCCAAGCGCCATGTGCAGGAGTTGGCCATCGTGATGGATCCGTCTGGAAACCGTCATGAGATCGTCTGGGGCTTCAAGTCCGACTTCAGCCATTTCGCATCGCCCCAGGGT…	forward	1.13.11.39
fig|363952.7.peg.781	BBVD01000014	Flagellar motor rotation protein MotB	0.794609	1.67842e-13	1.34703e-12	0.107785	481.858	11.87	11.87	ATGGCTGACAAGAAGCTGCAGCCCATCATCATCAAGCGCGTCAAGAAGACCGCCCATGCCCACCATGGCGGCGCCTGGAAGATTGCCTATGCCGACTTCGTGACGGCGATGATGGCCTTCTTTTTGCTGATGTGGCTGCTGGGCTCGACCGCTCAGGGCGAGCTGCAGGGGATTGCCGCGTATTTCAATTCGCCGCTGAAGGTGGCCATGTCGGGCGGCAGCGGCGCGGGCAACAGCTCCAGCATCGTGCCGGGTGGCGGCAACGACCTCTCCAAGGTGCACGGCCAGGTGCGCCGCTCCGAGTCCGAAGACAATGCCAACCGCCGCTCCAGCCAGGCCATGGGCCGGGCCGATGAGTCCGCACGCGACGCACAGCGCCTGCATGCGCTCAAGGCCAAG…	reverse
fig|363952.7.peg.2530	BBVD01000007	Transcriptional regulator, AcrR family	0.79452	7.26723e-11	4.32413e-10	0.121952	482.397	9.36	9.36	ATGAAACCACGCACTCCTTCGACCGCGACAGCAGGGCGTCGCCGCCCTTTGCAGTCCCGCGCGCGGCAGACGTTTCAGGCCCTGCAGGACGCCTTTGTTCGGCTTTTGCTTGAGCGCAGTTACGCGGAAATCACCGTGCGCGAGATCGTCCTGGTGGCGGGCACCGGGCTGGGCAGCTTCTACGAGTACTTCTCGGGCAAGGAAGATCTGGCCAAGGTCTGCCTGCATCTGCGCTCCAAGTCGCTGCTGCTGGGCATTCGCGGCGTGACCGGCAGTCATTCGGGCCAGCCGCTGATGCAGATTGCCGAGGCGGTGATCGAGTCACAGCTGCAGGCGCACCGCGAGCGGGCAGATGAATGGGGTGCCCACTATCTGCTGGAGCGCCACTACTCCACTTCC…	forward
fig|363952.7.peg.1863	BBVD01000008	hypothetical protein	0.794498	0.000775561	0.00168744	0.236361	56.2125	2.77	2.77	ATGATGCTTTCCAAAGTGACCGTCACCACACCATTGAATGCCGCCGCCGCAGACCGCCATGTCCGCCGTATCGCAGTGGCCTATGTGCTGGCCGCATTGGGCACCACAGCCGCAGGCTTGGGCGGCTTGATCGCCGCCATTCGCGGGTGGTGA	reverse
fig|363952.7.peg.2495	BBVD01000007	hypothetical protein	0.793853	3.38623e-10	1.85835e-09	0.12641	223.61	8.73	8.73	ATGCTGATCGGCCTGACAAGCCCCATGCTTCATGCACAGCCTGTGCAATCCTCGACCAGCGCCCTCTATCTGCAATACGGCTCGGCGGAGCACAGCACCGACAGCTGGACAGGCGGCGTCATCCTCCCCTGGAACTGGAGCTACGCCCTTGGCTCGGGTCGGATGACGGGTTACTGGGATCTCTCTGTCAGCCGCTGGTCGGCCGACTATCAGGGCGGCAATCGTTCAACCTGGGTTCTGGGTGCACAACCCACATTGCGCTGGCGCCCCTCTCAAGGCCAGCCTCCCTGGTTTCTGCAAGCCGGCCTGGGCGTGAGCTATGCCATCAACCACCGCTTCATCACCGATCACAAGGAATTTTCGACCCGCTACAACTTTGCCAGCCATATAGGCATCGGC…	forward
fig|363952.7.peg.1709	BBVD01000009	Xanthine dehydrogenase, molybdenum binding subunit (EC 1.17.1.4)	0.79166	1.52586e-06	5.10588e-06	0.164661	337.655	5.29	5.29	ATGACATCTGCTCTTTCATCTCGATCCACGCTGGGCATGGACACTCCACAGGTGACGGCCAAGGCAAAAGTGCTTGGTCGGGCCATCTACGCAGGAGATCTCAAACTTGCCGGCATGCTGCATGGCAAGGTTCTGCGCAGCCCTTACCCGCATGCGCGCATCGCTCGCATAGACACCACCGAGGCGCGCGCGCTGCCTGGCGTCAAGGCGGTTCTGACCGGCGAGGATGCGCCCGCCAATCTTTGGGGGGCGCATCACAAGGAGCGCGCCGTCCTGGCCAAAGGCGTGGTGCGTTATTGCGGCGAAGAGGTGGCCGCCGTGGCCGCTGTTTCCGAAGAGATCGCACGCGACGCGCTGGATCTGATTCGGGTGGAATACGAAGAACTGCCCGCCATTCTG…	forward	1.17.1.4
fig|363952.7.peg.2989	BBVD01000005	PAS domain with LuxR-type DNA-binding domain	0.789742	5.32041e-09	2.54163e-08	0.135303	1088.49	7.59	7.59	ATGGTTGTGGATTACCGGCTGGCGTTCGACGCCGCCCCTGTAGGTCTCGTCATCTCGCGCAACCGCATCATGATTGACTGTAATCGGCAATTGTGTGAAATGTTCCATGCATCGCGCGAAGTACTCATAGGACAGACCTTTCAGGTGCTTTATCCCAGCGTTGACGAATACGAGCGCCTGGGCGCGCGCATTGCCCCGATTCTCAACACCACAGGCATCTATTCCGACAACCGCATCATGAAGCGCGCCAATGGCGAGGTGTTCTGGTGTCATGTCAGCGGCCGCACGCTGGACCGAAACGATCCCCATGCCTCGGGCATCTGGAGCTTCGAGGACCTCTCTGCCCATCGCCCCGTCAAGGCCGAGCTCACGGGCCGTGAACGCGAAGTCGCTGCGCGC…	forward
fig|363952.7.peg.1586	BBVD01000009	Error-prone repair protein UmuD	0.788888	1.1723e-08	5.35056e-08	0.138311	551.779	7.27	7.27	ATGCCCGTCCAACTCACTGCCACCCCAGTTGTCTTGCCGCTGGCTGATTGCAGCGTGCGCGCAGGCTTTCCCTCACCAGCAGAGGACTTCTCGGGCAAGCGATTGGACATTACCGAGCTGCTTGTCGAGCATCCACAGGCCACATTCCTACTGCGCGTGGCAGGGCCATCCATGCGCGAGTACGGCATTGATGATGGCGACATTATCGTGGTCGACCGGGCACTGCGCGCACGCCATGGCAGCATCGTCGTGGCCGTCCTTGACAATGACTTCACCGTCAAGGTCCTGCACAACGCTGGTGGCTGCTTCAAGCTCAGGGCCGGCAATCCCACCTATCCCGACATCGTCCCCAAAGAGAACCAAGAGCTGGAAATCTGGGGCGTGGTCAAGTCCTGCATC…	forward
fig|363952.7.peg.2855	BBVD01000005	Zona occludens toxin-like phage protein	0.788231	2.37019e-08	1.02756e-07	0.141196	645.122	6.99	6.99	ATGATCAATGGACTAGAGGGAATCCCTGGCTCTGGCAAAAGCTATGAGGCAGTGGCCTATCACGTGCTGCCCGCGCTCCAGGCCGGCCGCAAGGTCATCACAAACCTGCCGCTGAACATCGATGCTCTCGCGGCCATCGACCCGAGTTATCGCGACCTGGTCGAAGTTCGCACCAGGCCAACGCCCCAGCTCGGCGACTGGAACGCGGCCAACATTGCAGAGCAGGAAGCGTTTCAGCTTTGGACGGACAAAGAGCCCATTCCCCAGTCCGAGAACGTTTTTACATTCGGTACCGTCTGGGACTACTACAGCGAATGGCGCGGCACCAAAAACCAAGGCCCACTGTACGTTATCGACGAATGTCACGTCGCACTGCCCAAGCTAGGCACACCTGAAAGC…	reverse
fig|363952.7.peg.1331	BBVD01000010	hypothetical protein	0.788049	3.70408e-05	0.000100976	0.191033	83.1275	4	4	ATGGACAAAGGGACAACAGATCAGAAAGTGAGCAGTCAGTGGTCAGAACATGAGCGTTGGTTGATCACACAGGGGCAGCATCGAATCAAGGCCAAGATGCCCGAGGTGTACAAGACGATCCTGCGCTATGCCGAGAAGGACAAGGCTGTGTGGGGCATCGTGCGTATGGGCCTGACTGGGCGGCCCGACTTCTTTTGGGCATGCGAGGGCGGCGAGGTGGTCGGTGCGCCCTTCACGCGCTTTGCTCGGGCGGTTGAGGTGTCGCGTCTGATGGCTCGCTTTGGTTGTGCACACGTGTGCATGATCGCCGGCCACGGTGATCTGGGGGGCTCCTGA	reverse
fig|363952.7.peg.2320	BBVD01000007	hypothetical protein	0.787805	0.000254894	0.000609122	0.215407	55.7246	3.22	3.22	ATGGACGCGCTACAGCAGTGCTTCTCGAGCACCGGGGCGGAGCGGGCCTTGCAGGCTCGCCGCCAGTTCTTCGAGGCCGGCATACGCCCCTCGGGCCTGGTCAGCGAGGCGGTCATCCAGTCCTGGCTGCGCAGCCAGCGCCAGCACTGCAATGGACGGCGGCTGGCTCTGGCTCCGGTCAGCCCCAGCCGGCTGCATGCCACGCAGGAGCGCTGCCGCGGCCTGCTGCAGGCGTTGCAGCACGAGCTGCCGACCCTGGAGCAGGCACTGGCGGGCACCGGCACGCGCGTGATGCTGACGGACGACAAGGGCATCGTGCTCCATGTCTCCCCAGCATCCATGAGGCCCCGTGACGAGCGGGTCGGCCTGAACATGTCCGAGCAGGCCATGGGCACGACC…	forward
fig|363952.7.peg.1916	BBVD01000008	Gluconate 2-dehydrogenase (EC 1.1.99.3), membrane-bound, cytochrome c	0.785852	1.3998e-06	4.70604e-06	0.16287	161.592	5.33	5.33	ATGAAGAAAATCCTCAGCATTCTGATTGCGCTGATCGTTCTGGGCGCTGTTGCGGCGCTGGCGCTGATCTACGTCCCTTTCAAGCCCACACCCGCGAATGAAGCGCTGGCCGCCGACTGGAAAGCCGAAGCCGGCCGCGGCGAATATGTCATGCGCGCCAGTGATTGCATGGCCTGTCATACCGCCAAGGGGGGTGAGCTCATGGCCGGTGGTCGCGGCATTGACAGCCCCATGGGCACGATCTGGTCCTCCAACATCACGCCAGACAAGGAAACCGGCATCGGCAACTGGACTCTGGAGCAGTTCCGTGCCGCGATGGTGGACGGTATCGGTGGTCATGGCCAGCAGCTGTATCCGGCCATGCCCTACGAGAACTATCGCTTCATGAAGGAAAGCGAT…	reverse	1.1.99.3
fig|363952.7.peg.1982	BBVD01000008	Acyl-CoA dehydrogenase	0.785485	7.90817e-07	2.76043e-06	0.159082	115.357	5.56	5.56	ATGGATTTTTTATGGAGCGCCGAGCAGGAACAGATCCGGGAAGCCGTGCAGCGGGCCTGCGCGCCTTTCGACGACGACTACTGGCTGAAGAAGGACAGGGACGGCGGCTTTCCGCACGACTTCCACCAGGCCCTGGCCGAAGCCGGCTGGCTGGGCATCGCCATGCCCGAGGAGTTCGGTGGCGCGGGTCTTGGCATCACCGAGGCCGCGCTGATGATGCACACCATCTCGGCCACGGGTGCGGGCCTGTCGGGGGCCTCGGCCGTGCACATGAATATCTTCGGCTTGCACCCGGCCGTGGTCTTCGGCACGGACGAGCAAAGACAGCGCTGGCTGCCGCCGCTGATCGCTGGCCGGGACAAGGCCTGCTTCGGCGTGACCGAACCCAATGCCGGGCTC…	reverse
fig|363952.7.peg.668	BBVD01000015	Chromate resistance protein ChrB	0.784845	1.22239e-10	7.09666e-10	0.121936	237.31	9.15	9.15	ATGACTCTTACTCTGGACTCATGGCTGGCTCTGATCATCAGCCTTCCGGCCTCTAGCGCGACGCCACGCATGCGGATCTGGCGTGCCGTGAAGGCGTTGGGCTGTGCTGCCCTGCGCGATGGCGCCTATCTGCTGCCCTCAAAGGCTGAGCAGGCCGAGCAACTGCAAACCTTGGCGGACGAAGCTTTGCAGGAAGGAGGTCAGGCCTGGCTGCTCCATGTACAAGCCCAGGACATGGCTGAGCAAGCCGTCTACCAGGCGCTGTTTGACCGCACCGAGGGCTACACGCAATGGCTGCTAGACCTGGCCGAAGCGCGAAAGTCGATGGCCAGCCTCGGCTCAGCAGAGCTCAATCGCTTGCAGCGTCGCCAAGCACGCGCCTATGAGGCCATCCGCAGA…	forward
fig|363952.7.peg.3333	BBVD01000005	TonB-dependent siderophore receptor	0.784171	2.11307e-14	1.84977e-13	0.102592	503.095	12.73	12.73	ATGGTCTTGGCGCAGCATATTCCCGGGCAAATTTCAGTGCCTTCATCCTCCTTTGTGCCCGTCGAGAGCCTGGGCCTCAAACAGAACGCAGTTCAAGCTGCGCTGATCCTGCTGCTCGGGGTGGCAGGTGCCGGTGGCGTCCAAGCCCAGTCGAGTCAGGGCTCCGCCAGCAGCCCGCAAGTTAGAGAGTACAGTCTCCCCAGGGGGCCATTGAGCCAAGCGCTGGCGCGCTTTGCGGGGGAATCGGGGGTGACGCTATCCGCGGACTCTGCGCTGACCGGGGAGCTCCAGACGGCTGGTTTGAATGGCAGATTTGCCGTCGCTGAGGGCTTTGCGCAGCTGCTGCGTGGTAGCGGGCTTGAGGTCGCGCAAACCCAGCCCGGTATTTTCATTCTGCGC…	reverse
fig|363952.7.peg.4442	BBVD01000002	hypothetical protein	0.784134	1.04533e-06	3.59137e-06	0.160587	136.601	5.44	5.44	ATGCACTCCCATGATCAAAGGCAGGCCACGCGCGCGCTGCTCGCGCTGGCGCTGCTGACCTGGGCCAACTGGTCCCTGGCCTCGAACGTCATGCCGCCGCCCTTGCCGCCTGGTGCCTCCCAGATCCGCATGGATATCGGCGCAGCCCCTGAAGAGCGCAAGCGCAACGAACGTGCGCATCACCACAAAGGGCATTTCAAGAAGGATTTCACACGGGATGACACGCTGGATGAACTGCCGAGCAAACCCGGCAACCCATCCCCCGGCAATCCCCCGAAGGACAAGCCCAATCCGGGTGGCCCATTCCGTGGCCAGCAGCAATAG	forward
fig|363952.7.peg.2620	BBVD01000007	Omega-amino acid--pyruvate aminotransferase (EC 2.6.1.18)	0.781863	5.38522e-07	1.93498e-06	0.155996	333.606	5.71	5.71	ATGCAGCTTGCAGACCGCCAGACATCCGCAGACCTCGCGCGCCACGACGAACAATGGCTAAGCGCCCACTGGATGCCGTTCACCGGCAACCGCAACTTCAAGGCCAGGCCCCGCATCATCACGGGCGCACAGGGCGCCTACTACAGCGATGCCGATGGCCGGCGCATTTTCGACGGCCTCTCGGGCCTGTGGTGCTCGGGTCTGGGCCATGGCCGCCGCGAGATCGCCGAGGCCATTGGTCAGGCCGCGCTGCAGCTCGATTACGCACCCGCCTTCCAGTTCGGCCACCCGGCCTCGTTCGCGCTGGCCAACCGCATCGTGGCGCTGATGCCCCAGGGGCTTGAGCATGTGTTCTTCACCGGCTCGGGCTCGGAAGCAGCCGACACCTCGCTGAAGATG…	reverse	2.6.1.18
fig|363952.7.peg.4019	BBVD01000003	NAD-dependent formate dehydrogenase beta subunit	0.780576	1.13021e-13	9.17332e-13	0.105132	636.173	12.04	12.04	ATGCCCCATCACCCTATTGAGCAGCCGCAGGAGTCTGCGCAGCTGCTCAGCCCCGAACAGCAGGACGCCCTGACGCACTGTCTGGCCCGCTTTGGCCAGGAACCCGGTGGCCTGCTGCCACTGCTTCATTCCCTGCAGGACAGCCTGGGCTTCATCCCGCGCGCCGCCGTGCCCGCCATTGCCGAGGCCTTGAATCTTTCGCGTGCCGAGGTCCATGGTGTTGTCAGCTATTACCCGCATTTGCGCGAGCAGCCGCATGGCAGGACGCTGATCCAGATCTGCCGGGCCGAAGCCTGCAAGTCGCGTGGTGGCGATGCACTGTTCGCCCATGCGCAAGAGACACTGGGCTGCCAGGCCCATGGCACGAGCGCCGATGGCAGCGTGACGCTGGAGCCTGTC…	reverse
fig|363952.7.peg.2497	BBVD01000007	hypothetical protein	0.779743	0.0317529	0.0502437	0.363092	25.3781	1.3	1.3	GTGGATAAGCGGATATCAACTTTCATGTTTTCCACAAAAATATGGAAGAAGGCCAAGTTGTTCATGGATCGAGGACAGCAGCAACCGTCATTTGTCTCCATGTTTGTCATTACGCAAGATGCTTGA	forward
fig|363952.7.peg.3097	BBVD01000005	Type II/IV secretion system ATP hydrolase TadA/VirB11/CpaF, TadA subfamily	0.77839	6.97964e-07	2.45167e-06	0.156872	867.601	5.61	5.61	ATGTCACTACGAGATTTCTTGACCGCGCCATCGACACGCACGCCCAAGCCTCTGCTGCAGGTCGTGTCTGAGTCCACAGATATGTCGGCCATGCCCGCAGCAGAGCCTCCTCCGCCATCCACCCCCATCTATGGTCACTCTGCGGCCTATCTGGCACTCAGAAGCCGCATTCATGCCAAGCTGCTGGAGCGGTTTGATCTTGCTGCCCTGGATGCAGTATCCGTGCAGACACTGCAGCAAGAAATTGCGACCATGACCGAGCGACTACTGGCTGAGGACTCCGCGGCCATCAACGATCTTGAAAGAAAAATGCTGATCCGAGATATCCAGCACGAGATGCTGGGTTTCGGTCCACTCGAGCTGCTGATGGCCGACTCTTCGGTATCGGACATCCTCGTC…	forward
fig|363952.7.peg.595	BBVD01000016	Acyl-CoA dehydrogenase	0.777711	2.3514e-09	1.17828e-08	0.130238	252.116	7.93	7.93	ATGGACTACCAGCTCAGCGAAGACCAGCAGGCCATCGTCGATGCCGCAGAGAAGATCTGCGCCGACTTTCCGCTCGAATACTGGCGCAACAAGGACAAGAACCACGAGTTCCCGCACGAATTCTTCGAGGCCGTGGCCAGCGGTGGCTGGCTGGGTATCTGCATGCCCGAGGACGTGGGTGGCGCCAACCTGGGCGTGACCGAGGCGGCCCTATTCATGCGCACCGTGGCCGAGTGCGGTGGCCAGGCGGCGGCGTCGACCATTCACATGAACATCTTCGGCCTGCAGCCGGTGGTCCACTTCGGCACCGACGAGCAGAAGAAGCGCTGGCTGCCGCCCTTTGCCCGCGGTGAGAACAAGGCCTGTTTCGCGGTGACCGAGCCCGACACGGGCCTGGAC…	forward
fig|363952.7.peg.3400	BBVD01000005	Long-chain-fatty-acid--CoA ligase (EC 6.2.1.3)	0.77765	2.68131e-08	1.15446e-07	0.139838	158.781	6.94	6.94	ATGTATCTCACGCAAAGCTTGCGTCGCGCCGTGCAGCAGACGCCTCATGCCACAGCCAGCATCTACAACGGTCGCAAACGCAGTTTTGCGCAGCTAGGGGAGCGAGTCGCCCGCTTCGCCGGTGCGCTGCAAGCGCTGGGCACCCAGGCCGGGGACCGGGTCGGGATTCTGAGCCTCAACTCAGACTGGTATCTGGAGTACTACATGGCCTGCTACTGGGCAGGCGTGGCCGTCAATCCCATCAATATCCGCTGGAGCGCCAACGAGATCGCCTACTCCCTCGATGATTGCGACACCCGCATTCTGCTGGTGGATGACAGTTTTGCGCCTTTGACACCGGAACTCCTCAAGCTATCCCGCTCTCTGCAAACGCTGATCCACCTGGGCGATGGTCCTGCC…	forward	6.2.1.3
fig|363952.7.peg.1739	BBVD01000009	Outer membrane receptor proteins, mostly Fe transport	0.777557	1.29773e-09	6.65583e-09	0.128147	576.409	8.18	8.18	GTGAAACTGTGTTTGCATCGCAGGCTCCCCTCCCGGGCGGGCGCTGTCGTACTCTCAACCTTGATGGCGCCGGCCGGCGTCTTTGCACAGGGTGTGCCGGGCTCCGAAGGCGAGGGGGAAACCGCCACGCTTGATGTGGTCGTGGTCAGCGGTGAAAAGGTCAGACGCGAACTCAAGGACACGGCATCCTCCGTGTCGGTCAAATCTGGCAAGGACATCGAGAAGGATGAGAGCGGCAATGCCTCGGTTCACGAGGTGCTGCATGACGTGCCCAACGTGGTCTACACCGACACGGTGGGTGCGCCCATCATCCGCGGACAGGACACGCAGGGCCCCAACAACGGGCAGAACGTCTTCTGGGGCGGCACGGTACCGCGCGCCACCATCAACCTCGATGGC…	reverse
fig|363952.7.peg.1318	BBVD01000010	hypothetical protein	0.776196	0.000566124	0.00126433	0.225158	56.2052	2.9	2.9	ATGCCGACCATTCACGAAACCATTACTGCAGCCCTGCAGGATGTGCCCAACAGCTGGGCCATTGAGCTGCCGCCCCGGCCCCAGTTCCCTGCGGTGGTCTTCAATGTGGAGACCATCCCGGAGGATTCCTGGTGCATGGGCGGTGGCTACGACCAGCACACGGTCCAGATCGTGGCCCTGGCCGACACGCTGGAGGAGCTGGATGCATTGATGCCGACCTCGCCCGCTGCCGGCCCGATCCGAGCCGCCATGGAAGCCCTGGACAGCTTCCAGTACGAGGACTCTAGCGGCGATGCCGTCTATGAGCCCGACCCCAAGAAGTATGGGCGCCACGTCACGGTGGTGCTGCGTACACCTCGCTACTGA	reverse
fig|363952.7.peg.99	BBVD01000028	hypothetical protein	0.775415	1.32975e-06	4.48556e-06	0.160367	141.967	5.35	5.35	ATGACCGACAGCCAGATCGCACTCGTCTATCGGCGTGATTGGGCCTCAAGCCGAGAGCAGCTGTGTTGTCGCTCAAGGACCCGTCCTGGTCGAAAAGGCCGCATTTATCTGATCCGTGACGACGCCGGCCAGGTCCGGGTCGGCGGCGAGACGCACACGCATGTCCAAGGCGAGCTGCACAGTTTTTGA	forward
fig|363952.7.peg.2298	BBVD01000007	Transcriptional regulator PA0877, LysR family	0.775089	2.54776e-07	9.61592e-07	0.150381	148.131	6.02	6.02	ATGCAATTCGATCTCAAGGATTTAAGACTCTTTGTTTTGATAGCACAGACAGGAAGCCTGACAAGGGCTTCTGAACAATCTCACCTATCGCTTGCAGCCACCAGCGCACGTGTCAAGGCACTGGAGGAGCAGGCCGGCATGCCTTTGCTGATACGAGAGGCTAGAGGGGTAAAACTGTCGGCACCCGGCGAGGCCTTTTTGCACCATGCGCGCGCCATGCTGCAGCATTCGCAGCAATTGCAAGCCGACCTGCAGGAGTACGGCGCGGGCCTGCGCGGCCATGTGCGCGTATTCGCCAACACCACGGCCGTGACGGAGTTCATGCCCGACATACTTGCGGCCTACCTCACCCAGCACCCGCACATCAGCGTGGATCTGCAGGAGCGCCCCAATGCCGGC…	forward
fig|363952.7.peg.929	BBVD01000013	Oxidoreductase, short-chain dehydrogenase/reductase family	0.7749	2.27754e-05	6.44704e-05	0.182941	83.3008	4.19	4.19	ATGTTCAGGCTGGATGGGAAAGTGGCGCTGGTCAGCGGTGCCGGGCGCGGCATGGGGTTCGGCATCGCGCAGGCGCTGGCCGCGCAGGGCGCGCATGTGGTGGTGAACGACTTTCATCAGGACCGCGCCGAGAGTGCGGCACGTCAATTGCGCGAAGCGGGATTGAAGGCATCGGCACAGGCGGCGGATCTGACGGATCGCGACGCCATTTTTGCCATGGTGCAGCGCATTCGGGACGAGGTCGGTGTGGTTGATATCTTTGTGCACAACGCCGGTATCCCGGCCCAGGGCTGGGGCTACACGCCGTTTCTGCAGTCGCCCGAGTCCGAATGGAACGCCTGGCTGCAGCTCAATCTGCATGGGTTGATGCATGCCTGCCAGGCTCTGCTGCCCTCCATG…	forward
fig|363952.7.peg.1520	BBVD01000010	Iron transport protein	0.774861	1.29077e-05	3.77083e-05	0.177653	783.231	4.42	4.42	ATGCGCAAGCGTTGGTTGCTGGTGTTTGCTGTGCTGTGCGTGGTGTCCGTGCTGCTGGGGGCGCGGCAGATGGTGTGGTCGGACGTGCTTTCATTCTCCGGCGATGCCTGGCTCACCCTGACTGCAAGCCGCTTGCCGCGTTTGGCGGCGCTGGTGCTTACGGGGGCGGGTCTGTCGGTGTGCGGCGTGATCCTGCAGCACATCGTGCGCAACAAGTTTGTGGAGCCGGGCACCACAGGGGGGCTGGATGCGGCCAAGCTCGGTATCTTGGTGGCGCTGACCGTGATGCCTGCTGCGGGAACCCTGAGCCGGATGCTGTTTGCGCTGGTGTTCTGCCTGATGGCAAGTCTGCTGTTCATTGCCGTGATTCGACGTATCCAGTTTCGCAATCTGGTGCTG…	reverse
fig|363952.7.peg.1723	BBVD01000009	hypothetical protein	0.774707	1.99819e-05	5.70782e-05	0.181639	9046.2	4.24	4.24	ATGAGGCAATGCACATCGAGCTACGTTCGTCTGCTCTGCAGCATATTTCTATGGTGGGCAATCAATGCGAGCGCACTTGAAACGTCTACGCCCCCTCGAATTCAGATCAGCGATGTAGCTCTCGGCCTCCCGGTCCTGGACAACACTGTTGAGGTCTGGGAGCGAGGTATGGCAAACGAAGCACCACTACAGGTTGCAGCCCTTCCTAGCAATGAGATTGACGGATTCCATACCGTTACAGCCAAGGCGCTTGAAGGGCGATTCGATATGACACATCTGTGGCTCAGGCTGGCACTGCACAACGATCTAAACACCCCTCAATCAGTGCAACTGGCTTTGGGGGTTAGTTGGCTACAACACGTGACTTTTTATGTTGTACGCATGCAGGAAGGTCAAGTT…	forward
fig|363952.7.peg.4084	BBVD01000003	L-2-keto-3-deoxyarabonate dehydratase (EC 4.2.1.43)	0.774513	3.60092e-06	1.14608e-05	0.167167	141.893	4.94	4.94	ATGCCCGGACTCTCCAATCCCCGTTACCGGGGCATCTTCCCCGTCGTGCCCACCACCTTCCACGAGGATGGCACGCTGGACCTGACCAGCCAGAAGCGCTGCCTGGACTTCATGATCGACTCCGGCGTCGACGGCCTGTGCATCCTGGCCAATTTCTCTGAGCAGTTCCTGGTCTCGGACGAGGAGCGCGAAGTCCTCACGCGAACGGCCCTGGAGCATGTGGGCGGCCGTGTGCCCGTGATCGTGACCACCACGCACACCAGTACCAAGATCTGCGCCGAGCGCAGCCGCCGCGCACAGGACATGGGCGCCGCCATGGTCATGGTCATGCCGCCTTACCACGGCGCCACCTTCCGCTTTGGCGAAGCCCAGGTGCAGGTCTTCTACCAGGGCGTGTCC…	reverse	4.2.1.43
fig|363952.7.peg.3403	BBVD01000005	3'-5' exonuclease	0.774019	1.06657e-11	6.95695e-11	0.113873	415.513	10.16	10.16	TTGATTGCACCCAGCAAGGACGAAAGTGCCCTGCTCCCTCCGTTTCTGGAATTGCCCGAACATGCAATCCACATACCGCAGTCCGAAACCGAATTTGAAGCCGCCTTCAAGGCCATGAATGCCGAGCCCGTGCTCGGCTTTGACACTGAAAGCAAACCCATCTTCAATATTGGCCAGCAAGACAGCGGCCCTCATCTGGTGCAGCTTGCCACGGCCAGTCAGGTCTGGCTACTGCAACTGCATAGGCCCATGGCTCTGGAAGTGTCGCGCATGGTGCTGGCTGCAGAACATATCTGCAAGGTCGGCTTCGGGCTCGATAACGATAAACACTCCCTGCCCCGCAGGCTGGGGGCGCCGCTGATCAATATTCAGGATCTGGACAGCCGCTTCAAGCGGCTC…	forward
fig|363952.7.peg.2115	BBVD01000008	Transcriptional regulator, MerR family	0.773367	4.16547e-06	1.31574e-05	0.168015	437.231	4.88	4.88	ATGGCGGACATGAGGATCGGAGAACTCGCCCAGCGCACAGGTCTTGCCGCATCGCGCATTCGCTTTTACGAACGCATCGGTTTGCTGAGCGCTGCCCAGCGCCAAGCCAACGGCTATCGCAGCTATCCCGAGGAGGCGGTGCTGGCGCTCAGGTTGATTGCCACGGCGCAGCGGGCCGGCTTCAGCCTGCAGGAGCTGCGCCAGTTGCTGCCCGACGATCTCAAGCAGTGGCAGCATGACGAGTTGCTGGCCACACTGCATCGCAAGCTGCAGAGCATCGATCTGATGCTGGCACAGCTGACGCAAAATCGAGCCGAACTGGGCGAGCTGATCGCCCAGATCGAGGCCAGACCCGAAGACATGGACTGCGCTGGCAATGCAAGGCGCGTGCTGTCGCAG…	reverse
fig|363952.7.peg.3054	BBVD01000005	Long-chain-fatty-acid--CoA ligase (EC 6.2.1.3)	0.773339	1.96905e-12	1.39109e-11	0.109902	600.742	10.86	10.86	ATGCCCGCTCACCACAAGTTTTGGCCCAATCGGCTGCCACATTCCATCACCGTTCCCGTGACCAGTGTCTGGGAAAACCTTGCTATCAATGCCAGGCGTTATCCGGACAAGGCCGCGCTGGTGTTTCTGGGACGCACCACGACCTATCGGCAACTGTGCGAGGGAACGGAGCGCATGGCCGCCTATCTGCATGGCCTGGGCGTGCAAAAAGGCGACCGCGTCATCGTGCTGATGCAAAACAGCTCGCAACTGGTGCTGGCGCATTACGCCATCTTTCGAGCCAATGCGGTGGTGGTGCCGGTCAACCCCATGAATACGGCTGAGGAGCTCAAGCACTACATCATGGATTCGGGCGCCAAGGTGGCCATTACCACGGCTGATCTGGCGCAAGAGCTGGCC…	reverse	6.2.1.3
fig|363952.7.peg.602	BBVD01000016	Enoyl-CoA hydratase (EC 4.2.1.17)	0.773094	0.0335747	0.0528099	0.363784	17.0475	1.28	1.28	ATGACGATCCTCGTTGACGGCCCCGCGCCCCACGTGCGCCGCCTCACGCTCGACCGCCCCGAGCGCATGAACGCGCTCGACGGCCCCACGCTGCAGGCGCTGAACGATGCGGTGCGCGATGCCGTGGCGGCGGGCGGCGAGGTCAAGGTGCTCGTCATCCGCGGAACGGGCCGCGCCTTCTGCGCGGGCAATGACCTGAAATGGCTGGCCAGCGGCGTATTGGCCGACCGCGCTGCCCATCAGCGCCACCAGGACCTGATGCAGGACACCTATGAACGCATCGAAGCCGCGCCGCAGATCGTCATCGCCAGCGTCAACGGCTTCGCCGTGGCGGGCGGCTTCGAGCTGGCGCTGGCCTGCGACCTGATCGTGGCCGACGAGGCCGCGCAGCTCGGCGAC…	forward	4.2.1.17
fig|363952.7.peg.144	BBVD01000026	hypothetical protein	0.773018	0.000199647	0.000486367	0.207831	169.28	3.31	3.31	TTGCAGCTGCTGAGATCTGGCAAGCCTATGATCGCTGCCTCCGATTTCTGTTGGATCGGTTGGATGACGCATGCAGCAAAAAACAAAGACATTCCACTGATCATTTTTTCCGATCAATGA	reverse
fig|363952.7.peg.320	BBVD01000023	Transcriptional regulator, AcrR family	0.770678	1.76686e-14	1.56031e-13	0.100525	536.561	12.81	12.81	ATGAAAGTGAGCAAAGCACAGGCCGCCGAGAACCGCGAAGGAATCGTGGATGCCGCTGCGCGCCTTTATCGAGAAAAGGGCCTGGATGGCGTGGGCGTGGCAGAGATCACACGCGATGCGGGCTTGACACATGGCGGGCTGTACCGACACTTCGAGTCCAAGGATGCTCTCGCACGCGAGGCCTGCCTGCGTGCATTTGAGTGGACCATCACGCCGCTAGACGGACTGGAATCCGCGAAGGCGGATGGCGCGCCTGCAACCAGGCTCCGCGCGCTGGTGCATGGCTATCTTTCTGCGACGCATCGCGATCACCCCGGAGAGGGCTGCCCCGCTGCGGCATTGGCAGCAGATGCCGCAAGAGCGGGGCCTGAGATGTCGGAGGTTTTTGCCCAGGGAGTG…	forward
fig|363952.7.peg.988	BBVD01000013	Ferrichrome-iron receptor	0.769474	5.92112e-06	1.83676e-05	0.169892	1930.68	4.74	4.74	ATGGCATTGAGGTATTCGCCGCTGGCAGCGGCATTGGGGCTGGCTTTTTCCGGTGCAGCGTGGGCGCAGCAAGCTTCAGAGGTGGTGCTGGACGAAGTACAGGTCCGCAGCGATCGCCAGCCCGATTCCGGCTACAACCCACCCACGGCAACGAGCGCCACCAAGATCGAGGCCCCGTTGCGTGATATTCCTCAGACCGTGAATGTGGTGCCTCAGAGCCTGCTGCGCGATCAGGTCGCTCAATCCATGCAGGACGCTCTCAAGGCCGTGCCTGGTGTGGGCTTTTCTCATGGTGACGGTCAGCGCGATCAGGTCACCATTCGCGGCTTCTCGGCCATTGCCGACCAGTTTGTGGACGGCTTGCGCGATGACGCGCTGTATTTCCGCGATCTGTCCAAT…	forward
fig|363952.7.peg.641	BBVD01000016	Acyl-CoA dehydrogenase STM0857	0.765694	1.47176e-11	9.39229e-11	0.113425	389.189	10.03	10.03	ATGAGTGCACTTTCTGCTCCCGACCAATACCAGGAAATCCGCGATGCCGTGCGTGCGCTGTGCAACCAGTTTCCCGCCGAATACCACCGGCAGGTGGATGAGAAGCGCGGCTATCCCGAGGAGTTCGTGAACGCGTTGACGAAGGCCGGCTGGCTCGCAGCGCTCATCCCGCAGGACTTCGGCGGCCCCGGCCTGTCCATGGCCGAGGCCTCCGTCATCATGGAAGAGATCAACCGCAGCGGCGGCAATTCCGGAGCCTGCCACGGCCAGATGTACGTGATGAACACCATCGTCTTCAGCGGCACCGAGGCGCAGAAGCAGAAATACCTGCCTCGCATCGCCTCGGGCGAGCTGCGCGTGCAGTCCATGGGCGTGACAGAACCCACCACCGGCAGCGAC…	forward
fig|363952.7.peg.2191	BBVD01000008	Transcriptional regulator, Crp/Fnr family	0.765653	2.14989e-06	7.05748e-06	0.161571	376.139	5.15	5.15	ATGCTCATCTGCGCTCGCGGCGAACCGCCCGAGGAGTGGATTGCCTGTGCACGTGGAGCGGTGCGGGTCAGTTCCACCTCCATCACGGGCAAGCAGATCACGCTGACCTATGTGGAGCCGGGCATCTGGTTCGGGGATGTGGCGATTCTGGATGGCGACAAGCGCACGCACGACGCCTATGCCCATGGCGAGACCACGCTGCTGTGCGTATCCAAGGCGGACTTCAAGCGCATTCTGGCAGAGCATGTGGAGTTTTCCGAAGCGATCTTGCGCCTCAATGCACGCCGAGTACGTCAGCTCTACGGTCTGGTGGAAGACCTCAACACCTTGCCGCTGCGCGCGCGCCTGGCCAAGCAGCTGTTGCACCTGACGCGCAGCTATGGCGTGATGAGCCTGTCG…	forward
fig|363952.7.peg.1712	BBVD01000009	Carbon monoxide oxidation accessory protein CoxG	0.765072	4.86446e-07	1.75798e-06	0.152054	151.345	5.75	5.75	ATGGAAATTGAAAAAACCCTGACCGTTTCAGCCCCTCCCCAGCAGGTCTGGGATCTGCTCCTCAATCCCCAGATCATGGCCGGCGCCGTGCCCGGAATGAAGTCCATCGATGTCATTAGCCCCACGGAATACGTGGCGGAGATGCACCAGAAGATTTCCTTCATCAGCGCCAAGTTCAAGCTCAAGACCAAGATCGTCGAGCAGAAGGCTCCGGAATACATGCGCGTGGAAGGCACCGGCGAGGATGCCTCGGTGGCCAGTTCGCTCAAGCAGACCAGCGAAGTGTTCCTGACGCCTGCTGCCAACGGCGGCACTGATCTACGGATCAAGGTCAATGTCGACGTGCTGGGCCGCCTGGGCGCCTTCGGCCTGTCGGTCATGAAAACCAAGGCCGACCGT…	forward
fig|363952.7.peg.1772	BBVD01000009	hypothetical protein	0.76372	4.76209e-05	0.000127192	0.187784	92.507	3.9	3.9	ATGGGTCTCTACAGCCACCTCACTACCGAACAGCTCACCGCCCGGCGCGACAGTTATCTGGCCGCCATCGATGTGCGCCTGACCGGCCCCACTCAGGCCAGCCACAGCACCGATGGCGTGGGCGCGCGCTCCGTGCAGTTCAATGCCGACACGACGCAGCTGCGCCGCGCCATTGACGATATCAACGCCGAACTGGCCCAGCGCAACGGCCAGGCCGTGCGCAAGCCCATCTACCTGGTGTAA	reverse
fig|363952.7.peg.4081	BBVD01000003	2-dehydropantoate 2-reductase (EC 1.1.1.169)	0.763365	2.24572e-08	9.76128e-08	0.136512	238.55	7.01	7.01	ATGAGTCTGAAGAGAGTCTGTATCTATGGTGCCGGAGCCATTGGCGGTTGGCTTGGCGTGGCGCTGGCCAAGGCCGGCTGCGAGCTGAGCGCCGTGGCGCGGGGCCAGACGCTGGCTGCGCTGCAGCACAACGGCCTGACGCTGGTGCATGGCGAGGAGCGCGAGACCGTGGCCGTCAATGCGCAGCAGGACCCGGCCGCTCTGGGCGTGCAGGATGTGGTGGTGATTGCCGTCAAGGCGCCGTCCATGCCCGATGTGGCGCGTGCCGTCGCACCGCTGATCGGCCCGCAGACCCTGGTGCTGACCGCCATGAACGGCGTGCCCTGGTGGTTTCTGGCCGGTGGCGTGGATGCCAGCCTGCGCGGCCTGCAGCTCAGGACAGTGGATCCGCAGGGCGAG…	reverse	1.1.1.169
fig|363952.7.peg.35	BBVD01000031	hypothetical protein	0.762337	0.00324184	0.00630518	0.258962	40.9098	2.2	2.2	ATGAAGACAGCAGATCTGAGAGAGATAGAAATTGATTTTTATAACCGGTGCAGATGTGAATATTTCGATGCCATTTTTTTTGGGGTTTTGAAATTATTCAAAAAGAATTTATATTGTGTTTTCAGTGAAAATGCTTATTTTTAG	forward
fig|363952.7.peg.4046	BBVD01000003	hypothetical protein	0.762155	6.92015e-10	3.67107e-09	0.123568	737.608	8.44	8.44	ATGAACTCTCAAGCCGTCACCAGCCACAAGCCTTCAACAGCCTTTGTCGGCGCATCCTGGGCCGCCTTGCTGCTGGGTGTTGTAGCCTTCATGGCCGGGCTGTGGAATGCAGCCATGCAGCTCAACGAAAAAGGCTTTTACTTTGCCGTGCTGGTGCTGGGCCTGTACTCGGCCATCTCGCTGCAGAAAACCGTGCGCGACAAGCTTGAAGGCGTTGCCGTGACCGGCATTTACTACGGCATCAGCTGGGTGGCGCTGATCATCGCGGTGCTGCTTCTGGGCACAGGTCTCTTCAACGCCACGTTGCAGCTCAGCGAAAAAGGTTTCTATGCCATGGCTTTTGCGCTGGCCCTGTTCGGTGCGATTGCCGTGCAGAAAAACACCCGCGACAGCCTGAGC…	reverse
fig|363952.7.peg.2868	BBVD01000005	hypothetical protein	0.761675	0.000594619	0.0013224	0.2218	57.9752	2.88	2.88	ATGCTATCGAATGAAGAAATATGCCGGCGGCTGCCCGGCCACCCTGGCTACGAACAACTCAAAACCCAGCGCCGCCGCGTGGCATTTGCCTTTGCCAGCGTATGCCTGGGACTGTGTATGGCCTTCATTCTGGCTGCAGTGATGTCGCCTGCCAGTCTGGCCGTGCCTTTGAACCGCGAGGGAACGCTTACCAGCGGCGTGGCATGCGCCACCGGGCTGATCGCGTTGTCATGGGGGCTAACGGGCATTTATATCCACATTGCTAATACACGCTTCGACGCTCAGTGCACGCGGCTGCTGTCGGGGTTGCAAACATGA	reverse
fig|363952.7.peg.972	BBVD01000013	Sterol carrier protein IgrF	0.759253	1.27088e-06	4.31892e-06	0.156733	133.34	5.36	5.36	GTGAACGATATGAATATTTCCGGTCGCGCCGCCATTGTGGGTCTGGGTGCAACAGAATTTTCCAAGAACTCGGGCCGTACCGAGCTGCGTCTGGCCATGGAGGCCACGCTGGCTGCGCTGAGCGATGCCGGCATCGACCCCAAGGAAGTGGACGGCTTTTCCTCGTACTCCGTGGACAAGGTCCCCGAGTATGAAATCGCCCGTCTGCTCGGGGCTCGCAATGTGAGCTTTTTCTCGCAGGTTCCGCATGGCGGTGGCGCGGCCTGCGGCCCCGTGCTGCATGCGGCCATGGCCGTGGCCACGGGCATTGCCAAGACCGTCGTGGTCTACCGCGCCATGAATGAGCGCAGCTGGTACCGCTTTGGCACCGGAAGCTATGGTTTTGGTAGCACACCATTC…	forward
fig|363952.7.peg.2697	BBVD01000007	Integral membrane protein	0.759037	1.07399e-14	9.61992e-14	0.0981915	1730.17	13.02	13.02	ATGCAAATCGTTTTCTTCATGGCTCTGGTGGGGCTGGCCGCGTTCTGCCAGAACCTCACGGGCTTCGCGTTCGGACTGATCTTTGTCGGCGTGGCAGGGGCCACGGGCCTGATGAATATTGCCGATGCGGCCAATGTGGCCTGTCTGCTGTCCATCATCAACGGCATCAGCTATATGCGCGCCTACCGCTTCGAGCCGGACTGGGTCATGCTCAAGCCCATGCTCATCAGCAGCGTGCTGGGCGTGGTCGGCGGGGTGCTGCTGCTGCACTGGCTCAGCGGCAATACGCTCAACGGCCTGCGCATGCTGCTGGGCCTGGTGATCGTGCTGTGCGCCATGTTGCTGCTGATGCAGAAGAAGGCGCTGGACCAGCCCTCGGGCCCTGTCTCGATGTGGGTG…	forward
fig|363952.7.peg.1127	BBVD01000011	BUG/TctC family periplasmic protein	0.758666	3.98929e-07	1.46061e-06	0.149654	324.419	5.84	5.84	ATGAAGCAGGAAAGGCATCGCAGAAACATCTGCATCGCCATCGCCGCAACGCTGGGCTCATGCCTGGCATCAGCGGCACCGGCCGTGGAAACCAGTTGGCCCACCAAGCCTCTCAAGCTAGTCGTCGGCTATGCGGCCGGCGGCGCCACCGACGTCGTTGCGCGCCTAGTCGCCAACCGGATGGGCGTGGAGCTGGGGCAGTCCATCATCGTGGACAACCGTACCGGCGCCAACAGCAATGTGGGCGCAGAAATTGTCGCCCGCGCTCCTGCCGACGGGTACAGCCTGTACGTCTACACGATCGCCAACACCATCAATGCATCGCTGTACAACAAGCTCGGCTACGACCCCGTCAAGGACTTCGAGCCCGTAGGCCTGATCGCCAAGATTCCCAATCTG…	reverse
fig|363952.7.peg.4572	BBVD01000002	ABC transporter, substrate-binding protein (cluster 8, B12/iron complex)	0.758391	0.0422209	0.0647844	0.373346	34.1547	1.19	1.19	ATGCTGACGCGGCGCCAGTGGCTGCAGGCCGGAGCTGCGACGCTGGCCTCGGGCCTGTATCAGGGCGGGGCCTGGGCGCAGGATGGCGGCTCGGTCATCGCAGCCCGCTTTGGCTCGCTGCCGGCACGACCGGGCCGCGTGTTCGCTTCGGGTCCGCCGGCCGGCGTGCTGCTGGCCGCGCTGGCGCCGCAGCAACTGCTGGGCTGGCCCATGCAGCTCGGCGATGCGGCGCGCGCCCATCTGGGAGCGCCACTGCAGGCATTGCCCTATCTGGGGCGCCTGTCGGGGCGCGGCAGCACGCTGCCGCTTGAAAAGCTGCTGGCGCTGCAACCCGATCTGGTGCTGGACTCCGGGACCTCCGACGCCACCCATGTCTCTGCCATCGAACGTCTGGCGCGC…	reverse
fig|363952.7.peg.866	BBVD01000014	hypothetical protein	0.757963	1.57327e-10	9.03956e-10	0.118467	1516.35	9.04	9.04	ATGAGCGGCGACGCATCGGCATTTGGTTTCGGCGAGTTCATTCCCGGCTTTGATTTTCTGCAGGGGCTGGCGCAAAGCGCTGGCGCTGCAGCCAATCCCATGGGCCGCGTGCCGCAATGGGTGGCTCCCACCGTAAGCGTGGAAGAGGTTGACAAGCGCATTGCCGAGCTGAAAGCCGTGCAGTTCTGGCTGGAACAAAACAGCCGCGCCCTGACTGCCACCATCCAGGCGCTGGAAGTGCAGCGCATGACGCTGTCCACGCTCAAGGACATGAATGTCAGCATGAGTGAGCTGGCCAAGTCCTTTCCTTTCCCCGGTGCAGCGCCGGCAGAGCCCGCTGCGACCGGCAATACCGGCTGGCCCATGGGGGCCGCCACGGCCGCGCCAGCCGCCGAGCCT…	reverse
fig|363952.7.peg.2968	BBVD01000005	Putative PQQ enzyme repeat	0.757574	1.77479e-08	7.88516e-08	0.134497	185.55	7.1	7.1	ATGGCTACCACCGTTGACCAGGTCACTCAACGCCGACGCGGCACAGGTCTCATCGCTCATGACAGCACTCTCAGCGCTGGCGGCTACACATTGATCGCCCCCCAGACGGCCGATGGGCATGTCTACCTCATAGATATCCACGGTCAGGTGGCGCATGAGTGGAAGCTGCCCGTGCGCGCCGGCCGCCACGCCGTCATCCTGCCTAACGGCAATCTCGGCTACAACGGCAACCATCGTGAATCGCCTGATCTTTACGCACCCTGGTCCATGTGGCATGGCGGTGATTTCTACGAGGTCAGGCCCGACGGGGAGGTGGTCTGGCGCTATGAAGACCCGACACACCACCATGACGCACAGTGGTTGCCCAACGGTCATCTGCTCTATGCAGCCTGTGCCCCT…	reverse
fig|363952.7.peg.149	BBVD01000026	hypothetical protein	0.757247	7.67937e-05	0.000198658	0.191505	98.3208	3.7	3.7	GTGCTGGCCGCCGATAGTGGCCTGTCGAACGATTTCCTGATCACAAGTCGAATGACTGCTGTCAGGGCGCACACCAAGCTCACGTTGTCGCCCACGGGCCGTCTTTCAATGACGCTGCAGATTGCCAACGCCGAAGTGCTCATTCGCCTCCGAGGTTGA	reverse
fig|363952.7.peg.4617	BBVD01000002	Diguanylate cyclase	0.752824	9.41848e-07	3.25366e-06	0.153531	1128.9	5.49	5.49	ATGCCCTTGCATCGAGATATTCACCGCCGGACCTACCCTCTGCGCGCCTCTTATATGGCACTGGGCGGAGCGGTGGTGGCTGCGAGCCTGTCATATCTCCCGACCAATCTCGCCTGGTGGGCATTCACGACGGTCAGTGCACTGGTATGGCCGCATATTGCTTTTTTGCATTCAAGCCGGCAACAGGATCAGTTCCATGCGGAGTATTTCAATTCTCTGATAGATGCGCTGATCGTCGGCTGCTGGATTTCTCTGATGCACTGGAGCCTGCTGCCCAGCATCTGCATTCTGGCCATCGGCGTGGCCGACCGCTTCTATACCGGTTTGAAGCGCCGCTGGCTGCCCTCCCTGATCGCGCTGCTGTGCGGCATGCTTTTCATGAGCATCGCCATAACGCCC…	forward
fig|363952.7.peg.3539	BBVD01000004	TRAP-type transport system, periplasmic component, predicted N-acetylneuraminate-binding protein	0.752617	7.52315e-08	3.04569e-07	0.139938	822.583	6.52	6.52	ATGAAACTTCGTACCTTCCTCGCATCCGCCGTGGCCACTGCCGCCGCTCTGGCCTTTGCATCGCCCATGGCCATGGCACAGACCAAGTACAAGAGCGAATACCGCATGTCCCTGGTGCTGGGCACGGCCTTTCCCTGGGGCAAGGGCGGCGAGCTGTGGGCCGACAAGGTGCGCGAGCGCACTCAGGGCCGCATCAACATCAAGCTCTACCCCGGCACCTCGCTGGTGCAGGGCGACCAGACGCGCGAGTTCTCCGCGCTGCGCCAGGGCGTGATCGACATGGCCGTGGGCTCGACCATCAACTGGTCGCCACAGGTCAAGTCGCTGAACCTGTTCTCCATGCCCTTCCTCTTCCCCAACTTCAAGGCCGTGGATGCCGTGACCCAGGGCGAAGTGGGC…	forward
fig|363952.7.peg.4868	BBVD01000001	Type IV fimbrial biogenesis protein PilX	0.752301	4.83716e-09	2.32184e-08	0.12854	1430.77	7.63	7.63	ATGCTCTCCATGCTGCTGGCCCTGTGGGCATCCCGCACATCGCTTTTCAATGAGTTGATCGTCGGCAATGATGCCGATTACCAGCGAGCCTTCGAGGCAGCCCAGGCCATCTTGCAAGATGCCGAACTCGATATTCGCGGAGAAAACTCTGATGGCAGCTTTTGCACACCCAATGACAGCGACGGAAACATATGCCGACGCACGACTGCAGAGAAAATCCCGCTAGAAGCACAGGAGGTGGGCACTCTTCTGGCGGACCTGGCAGACCCCACCAAGATTGCCAGCACAGCGCCGAAATGCAAAAACGGCATTTGCATCAAGCGCGCTGATCGCCCTGACATCAAAGACAAACAGGACTTCTGGAACAACACAGATTCGACCAAGGGCATTACGCTGACA…	forward
fig|363952.7.peg.1316	BBVD01000010	hypothetical protein	0.751233	6.67622e-05	0.000174235	0.188395	82.3839	3.76	3.76	ATGGCAAAGTCTATGAAAAAGATGCTGCTGCTGGCGGCCGTGCAGACGGTGGTCGGCACGGCAGTGGTTCCCACTGCTGCAGCCAATGCCGTTCTGGTGCGTGGCTTCACCCCGGAGCCCATTGCGGCAGAGCAAGTCTCCCGCGACCTGATCCGCCCCTACAAGGGCAACAGCGGCAAGCTCACGGTGGGCGAGCACCGCAAATTCAGCTTTGAAGTGGAGCTGGCCGGCAGCGGCACCGCTGGCACGGCGCCGGCCTGGGCACCGATCCTCATGGCCTGCGGCTTCTCCCAGACCATCACGGCTGGCACGGACGTGCGCTATTCGCCCGTGAGCGAGGGCGAGCCCGTCATGACCATGTATGGCTACGTGGACGGCACGCTCTTCAAGATGGAGGAC…	reverse
fig|363952.7.peg.1972	BBVD01000008	hypothetical protein	0.750846	0.000143056	0.000358605	0.197444	119.889	3.45	3.45	ATGAAACCCGACAGTGCAGCCCTGCCTCTTGCCAGGCCCGGGCTGCGCTGTGTGGCTTTGCCGATGATGGCTGGCATGTACGTTCAAGAATTGTCACGCTCCTCCCCCCTGCGCCCAGCCGCAAACACATCTCACAGCCCCGCACGGCGGCTGGCCCGTCTGTGCGCCCTGGCAGCCGGCAGCCTGCTGATTGCCCATCTGCCTGTGGCATCGGCCCAGGACAGCGAGCCGGCCCCGCTGCACTGCCCCTCAGATCAGCCACTGTCTCTTGCCTGCCTTGAGCAACAGGCCCAGATTCTGGAACGGAGCATGCAGGTGCTCTACCTGTACCTGCAGCGCCAGCTGCCGCAGGCCAACGCCCAGGCCCTGCAAACCGAACAGGACGACTGGACGCAGGAG…	forward
fig|363952.7.peg.1638	BBVD01000009	C-5 cytosine-specific DNA methylase family protein	0.750657	1.29982e-06	4.39051e-06	0.155101	143.254	5.36	5.36	ATGAATCACAGCCCGCCCCTGAGCGGGCTTTCTGTTTTCTGGAACCCTATGCTTACCCCTCAATTTGTACTGGCACTGTCTGCCAAGCTGGTGATTGACCTGTTTGCCGGTGGCGGTGGAGCCAGCACAGGCATTGAACAGGCCATCGGCCGCCCAGTTGACATTGCGATCAACCATGACGCCGACGCCATCGGCATGCATGAAGCCAACCACCCTCAGACGCGCCACTACCGCGCCGACATCTGGGAGGTCTGCCCCCGTCAAGCCACGGGCGGGCAGCCGGTAGGCCTGCTGCATGCATCCCCGGACTGCACCCACCACAGCCAGGCGCTGGGCGGCCAGCCGCGCAGCAAAGAGATCCGCTCTCTGGCCTGGGTGGTGCCGCGCTGGGGCGGCATT…	forward
fig|363952.7.peg.666	BBVD01000015	putative lipoprotein	0.749716	2.14594e-16	2.20123e-15	0.091277	1439.47	14.66	14.66	ATGAGTAACTCGCGTGGATTTCGGCCTGTCAAGGCCTTGTGCTGGACGGGTCTGGGTTTGATTGCTGCCGGCCTGGCAGCATGTGGCGGCGGTGGTGGTGGCGATAGCACCCCACAGCAAGGCACGCTCAAGCTGGCCATGACCGACGCTCCGGCGTGTGGCTATGACCATGTCTATGTCACAGTCACCAAAATCCGCGTGCATCAGAGCGCCACGGCAGGTACCACTGATTCTGGCTGGAGCGAGTTGACGATTCCTGCCCAGCGCATTGACCTGCTCGGTTTGACCAATGGCGTGCTGCAGGAATTGGGTTCGCTGCCGCTATCGGCTGGCAACTACCAGCAAGTCCGCTTGGTGCTGGCTGACAATCCTTCCAACCCGACATCAGCCAATCCGCTG…	reverse
fig|363952.7.peg.3494	BBVD01000004	3-hydroxyacyl-CoA dehydrogenase	0.74933	7.73096e-14	6.45233e-13	0.100247	604.421	12.19	12.19	ATGCAAGTTCAGGATCAGATTGCCATCGTAACCGGAGGAGCCTCGGGCCTAGGCGAAGCCACGGCGCGTGCGCTGGCTGCCGCAGGCGCCAGGGTTGCAGTGCTGGATCGCCAGCTCGACAAGGCCAAGGTGGTGGCTGCCGAGATCGGCGGACTGGCGCTGGAGAGCGATATCTGCGATGCGGACAGCGTCACGGCCGCGCTGGATGCCGTTCGCGAGCAATGGGGCGGCGATGCGCGCATTCTCATGAATGTGGCCGGCATCGGCACGGCCAAGCGCGTGATCGGCCGCGATGGCGAGCCCGCACCGCTGGAAGACTTTGAGCGAGTGATTCGCGTCAACCTTGTCGGCAGCTACAACATGACGCGGCTGTTTGCCGCACGCTGCGCCAAGCTGGCG…	reverse
fig|363952.7.peg.2343	BBVD01000007	hypothetical protein	0.748156	5.22561e-12	3.51834e-11	0.108439	592.032	10.45	10.45	ATGAAGCTGTTCCGGGGCTGGACGATTGTGGCGGCGGCCCATGGCCTGCTCGCCCTGGCCTTCGGTGCAGCTTATTCCTTTGGCGCTTTTTTCAAGAGCATCCAGACGCAGTTCGATGCGGGCCGTTTCTCCGTGGGCTCGCTGTTTGCCGTGACGGCTTTGCTGTATTACTGCGTGGGCGCTGTTGCCGGCCCCCTGGCCGACCGCATAGGCCTGCGCCGCGTGACCGGTGCGGGGGTCTTGCTGCTGGCCACAGGCTTTGCGCTGGCCAGCCAGACCCGCTCGCTGGCGCAGCTGTTCGTGGTTTTCGGCCTGTTCGTGGGCGCTGGCGTGGGCCTGATCTACGTACCGGCCCTGGTGGCCGTGCAGCGCTGGTTCATACGGCTACGCAGCCGTGCC…	reverse
fig|363952.7.peg.987	BBVD01000013	hypothetical protein	0.744037	0.000264683	0.000630536	0.203979	84.3731	3.2	3.2	ATGGACGATGTTGCGTTTTCCGTGCTGGCCATACTGCAAACCAGAAAGGCCATAGAGCCTGCACAGGAGACAAGCATGAAAACCTCTTTTCGCTGGATGAATGCACTTCGCGCAGTGTCGCTGGCCGCTGCGGCACTGGCGCTGTATCTGCCCGCCATGAATCTGCCTCAGAGTGCCGCGGTGGCGGCGCAGGCGGACTCTGCGCTCAAGCTGCCCGCAGGCATCGTGCTGGCCGGTGCCCAGACTTCCTGGAGCGCGGTTTTTGCATCGGGCTATTGA	forward
fig|363952.7.peg.1535	BBVD01000009	hypothetical protein	0.739931	0.000391178	0.000904633	0.208668	65.4604	3.04	3.04	ATGAAGATCGTTGAATACATCCTCATTGCTTGCATCATTCTGCTTGTCGTCCTCGCAGTCTTGAAATGGACGGAAAACAATGAATTTGATGATTCCTGTACGGCTCGCGGCGGCGTTTCCGTGAGGGGTATTCGGGGATTGCAGTGCATCAGCCGCGATTCCCTCAAGCCATGA	forward
fig|363952.7.peg.4082	BBVD01000003	hypothetical protein	0.739337	0.0847245	0.12087	0.428873	11.8845	0.92	0.92	ATGAGCTCCAACACCACCGTCGTCAATCTCACAGCCCAGATCACGGCACTGGCCACTGCCTTGCGCATCGTGCTGGACGCCAGCCCCCAGGCTGCCCAGACACGCGAGCAGCTGGCCGCCGCGCTGGACAAGACCATTCACGACGCGCTGGAAGAAGGGGTCTGGGACAACGCCGACGGCGTCAAGACCATCAGGGCAGCGCTGCTGGGCTGA	forward
fig|363952.7.peg.4096	BBVD01000003	BUG/TctC family periplasmic protein	0.73851	3.56177e-08	1.50767e-07	0.133999	214.198	6.82	6.82	ATGAAACCCACAGAACCCGTCAATCCGGGCATGCGCCACCGCAAGCTCGTTACCCTGCTTGCAACCGCCCTCGTCGCATCTGGTGCATCGGGAGCAGCCTGTGCGCAAACTGACTACCCCACCAAACCCGTGAGGCTGGTGGTTCCCTATGCGCCGGGCGGAGCGACAGATGTCATCGGCCGCGTTCTTGCCAAGCAGCTTTCAGACGCACTCGGGCAGCAGTTCGTCGTCGACAATCGCGCCGGAGCTGGCGGTAGCCTTGGTGCAGGTCAAGTCGCCAAATCACCTGCTGATGGCTACACCTTGCTGATGGGTGCATTCACAAGCCACACCATCAATGCAGCGCTAACGCCTGCTGCGACTCCTTTTGACATCCATAAGAGCTTCTCTCATATCTCC…	forward
fig|363952.7.peg.3067	BBVD01000005	Thiamine pyrophosphate-requiring enzymes	0.738242	8.64778e-14	7.1227e-13	0.0989592	1046.27	12.15	12.15	ATGTCCACATCTCCAGCAACACCCCCTACAAAACAGACTGCAGGCCGTGTGCTTGTCGACTCTCTGCGCCAGCATGGCGTTGACCGAGTCTTCTGTGTCCCTGGCGAGAGCTATCTTGAAGTGCTTGATGCCCTCCATGATGCTTCTGATGACATTGAACTCATTGTGGCCAAGCACGAGGGGGGCGCCGCCAATATGGCGGAGGCCGACGGCAAGATGACGGGCCGCCCAGGCATATGCATGGTTACACGCGGTCCTGGTGCGACCCACGCCAGTATTGGCGTGCATATCGCGCAGCAAGACTCGACGCCCATGATTTTGTTTGTCGGTCAGATTGCACGAGAGCAGGTGGGCAGAGACGCCTTCCAAGAGGTCGACTTCTATGCGATGTTCGGCAAA…	reverse
fig|363952.7.peg.3934	BBVD01000003	BUG/TctC family periplasmic protein	0.73665	0.000854203	0.00184287	0.220911	158.451	2.73	2.73	ATGAGCATCCAAGTCACACGCCGCGATCTTCTGCAAGGGCTGGCCGCCATCGGCGGCGGCAGCCTGCTGGCCACGGGTGCCGGCAGCGCCCTTGCGCAGGCAGGCAAGCCGGCCTGGCCCGCAAAGCCAATTCGCGTGGTCGTGCCCTTCAACGCGGGCGGCGCCACCGACATCATCGCGCGCACCATCGGCGAGGTCCTGGCCAAGCGCCTGGGCCAGCCCGTGGTCATCGACAACCGCGGCGGCGCGGCCGGCATCCTCGGCACCGAGGCCGTGGCCAAGGCCGCGCCCGATGGCCATACGCTGATGGTCTCGCTCAGCACCTCCATGCTGATCAACCAGTTCCTCTACACCAAGCTGCCCTACAACCCGCAAAAAGACATCGCGCTGATCAGCCAG…	reverse
fig|363952.7.peg.1653	BBVD01000009	NAD(P)H dehydrogenase (quinone) family protein	0.736306	4.49679e-06	1.41416e-05	0.160521	117.447	4.85	4.85	ATGTCCCGTCGCATCCTCATCATCCTCGGCCAGCCCTCCACCAACAGTCTATGTGCCGCCTTGGCGAGCACCTATGCCGATGCCGCGCGCCACGCTGGAGCCGAGGTCCGACTTCTGGAGCTGGGTGAAATGCAATTCGACCCCATCCTGCGCCACGGATACGAGCATAGCCAGCCGCTGGAGGCCGACCTCCAAGGCGCTCAGCTCGACATTACCTGGGCGCAACACCTGGTGTGGGTCTATCCGATATGGTGGGGCGGGCTACCGGCGCTGCTCAAGGGCTTTCTCGATCGCATCTTCCTGCCAGGTTTCGCCTTCAAATACCGAGCCGACTCTGCATTGTGGGACCGCCTGCTGGGCGGCCGCACTGCTGAACTGCTTGTGACAATGGATTCCCCC…	forward
fig|363952.7.peg.625	BBVD01000016	Transcriptional regulator	0.732685	1.45956e-13	1.17515e-12	0.0991348	757.812	11.93	11.93	ATGACCTTCAACCGCCTTCATTTCATCCGCCAGACCGACCTTTTCACGCTACGGCTGTTCCTCTCGGCCGTGGAAGAGCAGCAGATCGGGCGCGCGGCGATCCGAGAGAACATTGCGGCCTCCACCGCCACCAAGCGCATCCAGGACTTCGAGGAGATCGCGGGCATCCAGTTGCTCGAACGCACGCCCAAGGGCGTGGCGCCCACTGCCGCAGGCCAGGTGGTGGTGCGCTACATCCGCAAGCTCTTTACCGAACTCGACGCGATGCGCGACGAGGTCACGGCCTTCAGCGAAGGCGTGCGCGGCGAGGTTTTCGTGGCCTCGGCGCGCTCCATCTTCGTGCCCTTCCTCTCGCGCGAACTGGGCGACTTCGCGCGTGACTATCCCATGGTGGACCTG…	reverse
fig|363952.7.peg.1860	BBVD01000008	Acid-resistant locus arl7 (Fragment)	0.732675	1.44415e-07	5.63285e-07	0.139304	163.382	6.25	6.25	ATGCTCAATACGGATACCGTTGCGAAGAGGCTGTTTGGTGCCTCCGCAGATACCTTGGACGCCAGAGCGCTCAAGGTCGCCCAGCACATTGCCCGGCGCAAGCACATTTCACGCAATGTGGACCAGGAGCTAGATCAGACACCGCCCACCTTCGGCCAGCGCGCAGCCGATGCCGTCGCCACCTTTGGCGGCTCCTGGGCCTTTGTGGCGCTGTTTTGCGCAACCATGCTGGTCTGGGTGGGCCTCAACGCCTTTTTGCTTTGGGCGCGCGGCTCCACGTTCGACCCGTATCCCTACATTCTGCTGAACCTGTTTCTGTCCATGCTGGCGGCCATACAGGCGCCCATCATTCTCATGTCGCAGAACCGCCAGGCAGACAAGGACCGCATTCGCGGAGAG…	reverse
fig|363952.7.peg.2909	BBVD01000005	Glutamate--cysteine ligase-like protein YbdK	0.732596	7.04121e-06	2.15358e-05	0.163073	822.56	4.67	4.67	ATGACGCATGAAGTCGAACACATTCAATCGGCAGCGACCGATGGTCTGGGCGAATTCGCGCCATCTCAGGCGTTGACGCTGGGCGTGGAGCTGGAGCTGCAGTTGCTCAACACCCATCACTACGATATGACGCCTTATGCGCCCGATATGCTGGCTCTGCTCAAGAACGCCAAGGTCCCGGGCTCCATCGTTCCCGAGGTGACGGCCAGCATGATCGAAATCTCGACCGGCATTTGTAGCGATGCACAGGACGCGTATGAGCAGTTGGCGGTCACGCGCGATGCCCTGGTCAAGGCGGCTGACCGGCTCAATATCGCGCTGGCCGGCGGCGGTACGCACCCGTTTCAGCAATGGCACCAGCAGCGCATTTACGACAAGCCGCGCTTCAAGGAACTGACG…	reverse
fig|363952.7.peg.3695	BBVD01000004	Cyclopropane-fatty-acyl-phospholipid synthase (EC 2.1.1.79)	0.732494	2.84907e-07	1.0641e-06	0.142698	1743.79	5.97	5.97	ATGGTTTTCATGAAAAACCTGTTGAGCACATTGGAGCCGCTGCTAGCAAGACTTCCTGTGACTGCGTCGATACAGCTTCCCTCGGGCGAGCGTATCGGGCCTGAACACAGCGCGGTTCAACTCATTTTTCGTTCTCCCAAGGCTGTTGCGGCGCTGCTGGACGGCCAGATCGGCTCGATTGGTTCGGCCATCGTCGAAGGCTGGGTGGAGGTCAAGGGCAGCTCCCGCGACATCATGGCGGCAGCGGCCGGGCTGCTGCGCGGTGATCCGGTCAGTCATACGCCCTCCTGGCTGGGGCAGACGGTCTCCAAGGCCAGGTCGCTGGCCATGCACACGCTGACCCGCGATGCGGAGCAGATTCAGTTTCATTACGATCTCTCCGACGATTTCTACGCGCTG…	reverse	2.1.1.79
fig|363952.7.peg.1737	BBVD01000009	Inner membrane protein YbaN	0.732177	2.07972e-08	9.11081e-08	0.130624	254.957	7.04	7.04	ATGAACGATCTGCCACCACCGCCCGAAACCCCTCGCGAAGAACCGCACCTGGAGTCCAAGCAGCTTTCCGCGCCGCTGCGCTATCTGCTCATTGCCTTTGCGCTGGTTTGCGTGATATTGGGGCTGATAGGCGCCGTGGTTCCCGGCATGCCCACCACGGTATTCATATTGATGGCCGCCTGGGCGGCTGTGCGCAGCTCACCCAGACTGCATCGCTGGCTCTATGCTCACCGTGTGTTCGGCCCGCTGCTGCACAACTGGGACACTGGCGGCAAGGTCAGCCGCCGTGCCAAATGGACGGCAACCGTCAGCATGGGCGCCAGCAGCCTGCTGATTCTGTATTTCTCGTACAAGCCATGGCTCACGGCCATGACGCTGAGCATCATGGCCTGCGTATTG…	forward
fig|363952.7.peg.2092	BBVD01000008	hypothetical protein	0.730737	1.04008e-05	3.09801e-05	0.16575	124.982	4.51	4.51	ATGAAGGCAACGACACCCGCCTCACGCAATTCAGTGGATACCGCAGGTTCTCGCGCACTGCGCCGGAAACTAGGCCTGGCCGTCATGGCCGTGGCCGCCAGCCTGGCCCTGCCCGCACAGGCCGAGCAGACCGTGAACTGGCCGACCAAGCCCATACGCCTGATCGTCACCGGGCCTGCCGGAGGCACGGCTGACACCCTGGCCCGCCTGCTGGCAGAGGGCATGCAGCAAGAGCTCAAGCAGCCCGTGATCGTGGAGTCCAAGGCCGGAGCCTCGGGGGCCATCGGCATCCAGGACCTCAAGTCCCATGGCAAAAACGGCTACACCTTTCTGGTGATTCAGGACGGAGCACTGAGCGAGGCGCCCCTGGCCCAGAAAGTCAGTTTCGACCCGTTCAAG…	forward
fig|363952.7.peg.1655	BBVD01000009	hypothetical protein	0.729056	1.34142e-08	6.06179e-08	0.128339	477.496	7.22	7.22	ATGAATGCAGCCGTTTCTCCTCAGAACGCAAACCCGGCAATGCTGCTGCTCGAGCTTGGGCATCGAGCCAGGGCCGCACGCAGCAGCGCCGAACTGCGCTTTTTGCTGGTCAACGACAGCCGTTTGCTCGTACCTTACCGTCAAGCATGTTTGTGGCTGGACAAGGAGGGTGTGACGGCGCTGTCCGGCGTGGTCGAGACCGACAGGAACACTCCTTATGCGCAGTGGCTGCACGGGGTTGGCCAGTTTCTCCAGGCGCAGCCATCCGTTCAGGTGCGGCGCATTGAACCGGCCCAGCTTCCTCCCGAGCTGGCCAGTTCCTGGCACGAATGGCTGGGCGCCTATGCGATATGGGTGCCTCTTGTGCAGGATGCCCAGACACCTGTTTGTTGCGGCGGG…	reverse
fig|363952.7.peg.3530	BBVD01000004	Arginase (EC 3.5.3.1)	0.727974	4.08654e-10	2.22563e-09	0.116463	360.006	8.65	8.65	ATGGCATACACATCGTCCACACTGATCGGTCTGCCCACCGATATCGGTGCCTCGCGCCTTGGCGCGGCCATGGGGCCAGATGCCCTGCGTGTGGCCCAGCTCGGTCCAGCCCTTGAACGGCTGGGGGTGCAGGTCAACGATCTGGGCAATCTGAGCGGCCCCGCCAACCCGCGTGGCGCGCGCGATGCCCAGGGTCTGCGCAATCTGGCCGAATGCCTGAGCTGGAACCGGATCGCCCATGACGCGGTGCTGCAGGTGCTGCAGCAACACCGGCTGCCCATACTGCTGGGTGGCGACCATACGCTGGCCACAGGCTCCATCAGCGCCGTGGCCCGCCATTGCCGCGCCACGGGCAAGCAGCTGCGCGTGCTCTGGCTGGATGCCCACTCGGATTGCAAC…	forward	3.5.3.1
fig|363952.7.peg.3615	BBVD01000004	Iron-chelator utilization protein	0.726286	1.07666e-05	3.2005e-05	0.165021	203	4.49	4.49	GTGGACTTTATCAACTTAATGAAAATCATGTCCAACACCGAGACAGTGTCCATCATGCAGCGTGTACGCCACGAATTCCGCTCGCGCCATGTGCAGCTGCTGGCGCGCGAGCAGCTCAGCCCCGGCTTTATCCGCCTGACCGTGGGCGGCCCCGAACTGGCAGGCTTTGTCAGCGCGGGCTTTGACGACCATACCAAGCTCATCCTGCCCCAGGCCGGGATGGACAGGCCCAATCTGCCGCAGATGGTCGACGGTCGCCCGCATATAGCCGGCGAGCGCCCCACCATGCGCGACTACACGCCGCTGAACTACGACGCGGCCCGCAACACGCTGCAGCTGGAGTTCGCCGAGCATGGCTCGGGTCCGGCCGTGGAATGGGCGCGCGCAGCACCTATCGGC…	reverse
fig|363952.7.peg.80	BBVD01000028	hypothetical protein	0.725303	1.59949e-08	7.16341e-08	0.12836	548.192	7.14	7.14	ATGACATCTTTCGCCCAAATTCAACGTACCGTGGCTTGTGGCCTTGCCGCTGCAACCATGCTGTATGGAGCTTGCGCACAGGCATCAATCTCTCTGAGTGCCACCCGCGTCATTGTGCAGGAGAAGAAGCAGGAAGCCTCTATCTCAGTGCGCAATAGCGGCACGCCAGTGCTTGTTCAGGCATGGCTGGAATCGAATACGGCAAATGCCACGGACGATCTCCCATTTGCCGTGACGCCGCCTCTTGCCAAGGTCGCAGCTCCTGGCCAGCAGCTCATGCGCGTGCTCTATGCAGGAGGCAACAGCGGCCTTCCTCGCGACCGTGAGTCGGCCATGTGGCTGAACGTGCAGGAAATCCCCCAATCGACGGGCGGAGAAAACCAGCTTCAGATCGCGGTT…	reverse
fig|363952.7.peg.388	BBVD01000021	Hydroxymethylpyrimidine ABC transporter, transmembrane component	0.723811	4.02632e-05	0.000109286	0.176283	111.242	3.96	3.96	ATGTCTGCCCTCATACAACGCCATGCTTCGCTGCTGGTTTTCCTCGCCGTCCTGCTGTTCTGGGAGTGCGCCTGCCGCCTGGCGCATATCCCCGAATACATTTTTCCCGCTCCCAGCCAGATCTGGCGCTCTGCAGCCGAGATGGGGCTGCAGCGCTGGCTGGAGCATGTCACGGCCACCTTGCAGGTCGCGCTCATAGGCTATGCGCTGGCGATCGCACTGGCCATTCCGCTGGCCATCGCCATCACGCGATCGCAGCTGCTCTCGAAAATCATCATGCCCTGGCTGGTGGTGATCCAGTCCACCCCCATCGTGGCCGTCGCCCCCATCATCGTCGTCACTCTGGGCGCAGGCCTGCTGCCGCGCGTGGTCATCACCACGCTGATTGCCTTTTTCCCG…	reverse
fig|363952.7.peg.2144	BBVD01000008	Dihydropyrimidinase (EC 3.5.2.2) @ D-hydantoinase (EC 3.5.2.2)	0.723805	5.73013e-07	2.04281e-06	0.144758	175.259	5.69	5.69	ATGAAATCCAGCGAATTTGATCTCGTAGTGCGCAATGCGCGCGTTGCCACCGCCAGCGACATCTTTGAATCCGATATAGCCATCCGCGACGGCAAGATTGTCCAGCTGGGCGCCAACCTGCCCGCCGGCGCCCGCGAATATGACGCTGCCGGCCGCGTGGTCACGCCCGGCGGCATCGACGCCCACTGCCACCTGGACCAACCCATGGAACCGCCGGTGCGCATGGCCGACAACTTCGACAGCGGCACGCGCGCCGCGGCCTGCGGCGGCACCACCACCGTGATTCCGTTCGCGGCCCAGGCCAAGGGCCAGTCGCTGCGCGCGGCCGTTGAGGACTACCACCGCCGCGCCGACGGCAAGGCCCACGTGGACTACGGTTTCCACATGATCGTCAGCGAC…	forward	3.5.2.2
fig|363952.7.peg.3070	BBVD01000005	Efflux transport system, outer membrane factor (OMF) lipoprotein	0.723412	0.0127612	0.0218839	0.290485	29.6772	1.66	1.66	ATGAAAACGATGCAAGGCATTCGATCCCTGATGCCGTCTCTGAGCGCACTGACGGCAGCCCTGGTGCTGGCGGGTTGCGCCAGTGCACCGCCCACGGTGGCCGAGCATGCCGGCGTTGCCGTGCCTGCAAGCTTCAGCGCCCAGGCCGCAGCTGCGGGCTGGACGCAGGCCGCCCCGGCCGAGGCCCAGTCGCGCGGGGCCTGGTGGCTGGTATTTGCCGACGCCGAACTCAGCGCTCTCGTGGAGCGTGCGGGTGAAGCCAATACCGATGTGCAGACCGCTGCGGCACGTTTGGCCGAAGCCCGCGCGCTGCTGCGCTCGGCCGATGCCCAGCGGCAGCCGCAGATCGGGGCCTCGGGCGGCGCTGTGCGCCAGGCAGGTGCGAACACGGCGAACGGC…	reverse
fig|363952.7.peg.1179	BBVD01000011	hypothetical protein	0.721517	3.64931e-06	1.16075e-05	0.155821	275.161	4.94	4.94	ATGGGAATCGTCAAAATTTCAGACCAGTTGCACGACCAGATTCGTGTCTCCAGCGCGGCCCTCGGCCGCTCCATCAATGCCCAGGCCGAGCACTGGCTGCGTGTAGGCCAGCTGGCCGAGCATCACCCCCAGCTCAATTACGAAGGCATCTGCGCCCTGCTGCTGCAGCAAGCCGAGCGTGAGCTGCAGCCTGCCAGCGCTCATGAAGCCGACACAGTCGTGCGCCGCCCCCGTCCGGTGCGCCTGGTAGGAGGCATGCAATGA	reverse
fig|363952.7.peg.174	BBVD01000026	FIG002188: hypothetical protein	0.721372	1.12816e-09	5.82786e-09	0.118449	350.727	8.23	8.23	ATGCAACAAAAGACGATGAGCGCAGCACTGATGCTGTGCATAGGTTTGCTGAGCGCAGGAGCCGCCTGCGCCAAGGTTCCCGCCACAGAAGCCGACAAGCTGGGCAAGGAGCTGACCTGCACCGGCGCCATCAAAGCCGGCAATGCCGACGGCAGCATCCCGCCATTCACGGGCAAGATCCTGGGCGTTCCTCCCGGCGTGAAGTTCACCAAGTCCGTGGGACAGTTCCAGCCCGATATCTACGCCAACGAAAAGCCGCTGTTCGAAATCACGGCCGCCAATATGGCGCAATATGGCGACAAGCTCAGCGCCGGTCAGAAGGCGCTACTCGCCAAGTTCCCCACCACCATGCGCATTCCCGTTTATCCGGGCCACCGCGACTTCCGTTATGACGACGAC…	reverse
fig|363952.7.peg.567	BBVD01000016	Putative regulatory protein clustered with metal efflux genes, P-II family	0.720938	2.35556e-07	8.93758e-07	0.139478	219.967	6.05	6.05	ATGACGATGAAAGAAATCCGCGCCATCGTGCGTCCCAGCCGGTTGGAGCGCCTGCGTACCGAGTTGCGTGCGATTCCGAACTTTCCTGGCGTGACAATCTTCAAGGCCGAGGGCTTTACGGCCCCCGCTGCCGTGGACAAGCGCACAGTCAAGGATGAGCTGACCGATTTTTCGGACAAGCTCATGGTTTGCGTGATCGTGGATGAGTCCATGGTTGCAGTGATTCGCGAAGCCATCGTCGCTGCCTGCCGCACCGGGCAGATCGGCGACGGTCTGGTCTGGACTGTGGATATCGGCGAAATGCATCGCATCCGCGATGGCGGTGCCGTGAGCTGA	forward
fig|363952.7.peg.1821	BBVD01000009	hypothetical protein	0.720097	2.75717e-09	1.37338e-08	0.121118	308.09	7.86	7.86	ATGAAGAAAGTTAATCCTGCTGCCAAGCACGCAAACCGCGCCTATGTACGCATGCATACATATGTGACGAAACATTTTGACTGGGATCTCTTCACCAAAGACTACCGCGTAGTCCTGAACACCGACGAGGACGGAGGCGTCACGCTTTACATCGTCAAAGTCTTCGACAAGAACGGCCAGTTAGCTGCACTAGGGCCAAAGATCCCTAACCAGATTACGTTCTCGTACCGCCAGGCGCCCATCATGTCGGTATGGACTGAGTTCTTCAACGACGGCAAATTCACTTGGCGCAATGTCTCGTGCCGCTAG	forward
fig|363952.7.peg.634	BBVD01000016	MaoC-like dehydratase	0.71943	1.21014e-05	3.56225e-05	0.164413	107.913	4.45	4.45	ATGCCCATTGATCCCCGTAGCCTGCTGGCGCGCGCATTTCCTCCCATCGAGCATGCCTACACGCGGCGTGACACCCAGATATACGCTTTAGGTCTGGGCCTGGGGTCAGACCCATTGGATGTAGGGCAACTGCGGTACCTCTACGAAGGGCAGGACGGCAACGCTTTGCAGGCAATGCCGACCATGGCGAACGTTCTGGCCTATCCGGGTTTCTGGGCGCGAGAGCCTGACACTGGCATCACTTGGCAAAAGCTGCTGCATGCCGAGCAGGAAATCCGGATTCACTCCCCGCTGCCAGCCAGCGGCTGCGTACGTGGCCAGACGCGCATCACCGGCCTATGGGACAAGGGTGAAGGCAAGGGCGCTTTCTTGCAGCAGACACGAGATATCACCGACGTG…	forward
fig|363952.7.peg.678	BBVD01000015	hypothetical protein	0.718772	0.00219669	0.00440567	0.234719	356.293	2.36	2.36	ATGTCTCCATTTCAAAAAAGGGTCCAGCTGATGCTGGCGAATGTTATGGATGCTTCCTTAGCAAACACCATCAAAGGGCATGCTCCTTTGCGTGCTAGTCAAACGCTTCGCTCTGCACTAAGGATGCGAGGAAAGAGTGTCGGCAGCATCACATATTTCTACAGTGCAAAGAACGACCAGGACGTTGTCTTTAGCAGTGATTTGGAATTCGCGCATGGTTTGTTGCTTGAAGCAGACGAGACCGTCAAGAGTTACGACGTCGATCCCGATCGAGTGATTGCCTTCATTGAAGGCAAGGGATATCTTGGGTCCAAACCCGATGCGATCGTAAAGCTCTGGTCAGGGCGAACACGCTATGTTGAAGTGAAGTATTTGGAGGATCAACGCCGCAAGCGCGCA…	forward
fig|363952.7.peg.842	BBVD01000014	Thioesterase	0.718419	1.35883e-07	5.32077e-07	0.136304	299.991	6.27	6.27	ATGAATGAAGTGGCAATGGCTTCAAAACGCTTTGTGACGCAGGTGCCGATTCGTTTTGCGCACTGCGATCCGGCGGGCATCATCTTCTTTCCCCAATATCTGGTGCTGTTCAACGGGCTGGTCGAAGACTGGTTCAACCAGGCGCTGGGCCTGAGCTATGCGGACATGCTGCACAAGGACAAGATGGGCCTGCCCATCGTGCATCTGGAGTGCGACTTTCGTGCCATCACCCGCATGGGTGAAACCGTGAGTCTGGGCCTGTCGGTTGCCAAGCTGGGCAATCGTTCGCTGACGCTCGATGTGGATTGCACAGGTCCTGAGGGACAGCTGCGCGTGACGGCGCAGAAAGTGCTGGTCTTCACCAGTCTTCAAACCCATCAGGCCATCACTGCGCCGCAA…	reverse
fig|363952.7.peg.3215	BBVD01000005	hypothetical protein	0.718212	1.87343e-06	6.20272e-06	0.150675	132.383	5.21	5.21	ATGAACGCTTCTTCCGCCACCTCGCCCGATATGGCCACGCTGGTTGCCGATCGCACTCTGGACAAATATGCCAAGGACTACTTCCCCCGGCGCGAGCAAGTGACGATTGCCTTTCGTGGCGACATTGCCGAGAGGCACAACTACGACAAAATCCGCCCGCTCTCCGAAGCCCAGCGCCATGGCAGGCATATTGTGGTGATCGAGGGCCAGAGCCAGAAGACCGGAGCCACAGGCCACTACCGCATTGAATGCAATAGCTGGAACCTCATCGAAGCCGTGGGTCTGTGGGAACAAGCCGCAGAGGCTTGA	forward
fig|363952.7.peg.250	BBVD01000024	Ribonuclease E inhibitor RraA	0.718108	3.26301e-07	1.20436e-06	0.140596	402.379	5.92	5.92	ATGAGCGATTCCTCGGCTTCTCTTGGCTTCAGCACCTGCGATTTGTGCGATGCGCATATCAGCGATGACAGCAGCGATTTCCGTGTGCTGCCGCCCGTGTTCCACAGCTATGGCGGGAATGTCGGCTTTATGGGGGAGGTCAGCACCGTGCAGTGTCTGGACGACAACAGCCTGGTGCGAGCAGCGCTGGCCGAGCCGGGAGGTGGTCGTGTACTGGTGGTCGATGGCGGCGGCTCGCTACGCCGGGCTCTGGTGGGGGGGAATGTGGCGACATCGGCGGCCCAGAACGGCTGGGCCGGGGTGCTTGTCTATGGCTGCGTGCGCGACGTGGCCGAGCTGAAATCCACCCCCGTGGGTCTGTATGCGCTGGCGCTCAACCCCATGCCTACCGTCAAGCAA…	reverse
fig|363952.7.peg.4660	BBVD01000002	Uncharacterized MFS-type transporter	0.718001	5.17699e-09	2.48021e-08	0.122916	1659	7.61	7.61	ATGGCCATCAATGCGACAGCACATATGGGAGGTAAATCGGCCCCAAGGCCGATGAGCCCGGAAGAGCGCAAAGTCATCTTTGCGTCTTCCCTCGGAACCGTTTTCGAGTGGTACGACTTCTATCTGTACGGATCTCTGGCAGCCATCATCGCCAAGCAGTTCTTCAGCGGTCTGGATGCGGGATCGGCCTTCATCTTCGCGTTGCTGGCCTTTGCGGCAGGCTTCATCGTGCGCCCCTTCGGCGCGCTGGTGTTCGGTCGTCTGGGCGACATGATCGGGCGCAAGTACACCTTCCTGGTGACGATCCTGATCATGGGCCTGTCCACCTTCATCGTCGGCATCTTGCCCAACTACGCCAGCATTGGCGTGGCCGCCCCCGTCATCCTGATCGCGCTGCGC…	reverse
fig|363952.7.peg.3060	BBVD01000005	3-oxoadipate CoA-transferase subunit A (EC 2.8.3.6)	0.717725	3.06096e-06	9.86114e-06	0.153798	143.066	5.01	5.01	ATGCCATCTGGATTCGCTGGTAAGAATAAAAGTGTTCCCTTGCAGGAGCTTGTCGCTAGAGTGCCGAACGGTGCATCGCTCGCCATCGGCGGTAGTTTCCTCCACCGCGGCCCGTTTGCGTTCATCCGTGAACTGATACGGCAGGGAAAGCGTGACCTTGAAATCGTTAAGCAGTCGCCAGGGTATGACATCGATATCCTTTGTCGAGCGGGTGTCGTGCGCAAGGTTCGCGCGGGCATCGTCGCAATGGAGGGGAACTTTGGGCTAGCGCCCTGGTATCGCAAAGCCATTGAGAGCAAAGCCGTTGAGCTTGAAGAGCATGCCTGTGCAAGCTTGACTGCAGGACTTCGAGCTGCGGCATACGGCATCCCTTTCCAGCCGTGCGCTGGCCTGCATGGA…	reverse	2.8.3.6
fig|363952.7.peg.1412	BBVD01000010	hypothetical protein	0.717241	0.000433089	0.000991953	0.203817	72.5676	3	3	ATGAAGAACATGAACTGCAACCCGAGCACAGCTGCACAAGCTACGACCGAAAACGATGTCATGGGCAAGGCACAGGCTGAGGCAAGAGAGCATGCAGCGCAGCGCTTGCGTTGGGGTGTCAGGGCCTTGCAGGAAGAAGCCATGCGCAAGGGGGGCTTGCTGATGGCGGTGCAACGCAGGCGCAATTCGCTGGAACAGGCGCTGCTCTTCTGGCCAGGCACGGTGCAGGTACTGGAGATAGGCAGCGGCAAGTTGATTGCCGACCTACTTGCCTTAGATCTGCAGAGGCTGAGGCCGGATCTGGTCGAGCTGTTCACCAGTAAGGCTAGAGAGAGGCCGGTGCTCAGTAGTCCATTTACGTCACCACACGGTACACGCTTGCGCACCAGTCTGAGCGTG…	reverse
fig|363952.7.peg.51	BBVD01000030	Peptide deformylase (EC 3.5.1.88)	0.716627	1.13163e-11	7.33366e-11	0.105562	622.621	10.13	10.13	ATGACTGTACGTACCATTTTGAAGATGGGTGATCCCCGTCTGCTGAGGCTTGCCAAGCCGGTGACTGAATTTGATACGGATGCGCTGCATCTGCTCCTCAAGGATTTGCTGGATACCATGCATGCTGCCAACGGTGCCGGCCTGGCGGCGCCGCAGATCGGCGAGGATTTGCAGATGGTGGTGTTTGGCTCGGGCGAGCCCAATCCCCGTTATCCGGATGCCCCCATAGTGCCCCGTACCGTGCTGATCAATCCAGTCATCACACCCATCGGTGAAGAGGAGCAGCTGGATTGGGAAGGCTGTCTGTCTGTTCCCGGTCTGCGAGCCATGGTGCCACGCTGGAACAAGGTGCGATACACCGGCTTTGATATCTACGGCGACCCGATTGACCGCACGGTG…	reverse	3.5.1.88
fig|363952.7.peg.267	BBVD01000024	Hemin uptake protein HemP/HmuP	0.716616	8.14583e-09	3.78444e-08	0.124296	670.646	7.42	7.42	ATGTCTGCACCGCTTGTTGCGACCTCACAGCCCAACAACCGTAGCACCCCCTCCATGGCTGCTGCAACCCCCTCAGCCGCTTCCGGCTCCAGCCTGGGCCTGGACAGCGCCCTGCTGCTCAACGGCCAGAAGGCAGTCACCATCCTGCACAACGGCACTCCTTATCGCCTGCAGGCCACCAAGCTGGGCAAGCTCATTCTGACCAAATAA	forward
fig|363952.7.peg.1551	BBVD01000009	2-isopropylmalate synthase (EC 2.3.3.13)	0.716379	0.000346322	0.000807602	0.200221	2453.73	3.09	3.09	ATGTTGCAAAACCCTTCCACCAAATACCGCGCTTTCGCCCCCGTGCGTCTGACCGATCGCACCTGGCCCGACGCGGTCATCACCAAGCCCCCGGTCTGGTGCAGCGTGGATCTGCGTGACGGCAACCAGGCCCTGATCGAGCCCATGGACATCGAGCGCAAGGTGCGCATGTTCGAGCAACTGGTGAAGATCGGTTTCAAGGAAATCGAAGTCGGCTTTCCTTCGGCCTCGCAGATCGAGTTCGACTTCATGCGCAAGCTCATCGAGGAAAACCGCATTCCCGACGACGTGACCGTGCAGGTGCTGACCCAGGCGCGTGAGCACCTGATTCGCCGCACCTTCGAAGCGCTCGAAGGTGTGCCCCGCGCCATCGTCCATCTCTACAACGCCACGGCTCCC…	reverse	2.3.3.13
fig|363952.7.peg.133	BBVD01000027	hypothetical protein	0.715623	2.49586e-10	1.39723e-09	0.113102	574.466	8.85	8.85	ATGAACAAGAATCTTCATCGCGTTATCTTCAACAAAGCGCGTGGCATCCGGATCGTGGTGCAGGAAACAGTCTCCAGCGAAGGCAAGGCCGGCAATGGCAGCACACAGACAGGGGCTGCCCACTCAGGTGCCTCGTCGGCGGGCAGCTTGCGCACTGCCAGATCCTTCCTCAGCGATTTCCCGTTCTCTGCTGCAGCCAGAACAGCAGGCATGCTGGCCCTGGCTCTGGGGGCTCCGGCCGGTTTTGCGCAAATCATTGCCGATCCCTCGGCCCCCAACCGTCAGCGCCCCACGGTTCTGGAGTCAGCCAACGGCACGCCCACGGTCAACATCCAGACCCCTTCCGCGGGTGGCGTGAGCCGCAACACCTACCAGCAGTTCGACATCGGGCAAAAAGGC…	forward
fig|363952.7.peg.1308	BBVD01000010	hypothetical protein	0.714889	0.0128976	0.0220724	0.287498	29.4914	1.66	1.66	ATGGCAGAACCTTCATCGACCGCGACGGCAGTGACCATCATCGGCGCCGCCGTCTCCACACAAGCGCTCACGGCTTTTGGGGTGCCGCTTGGGCTACGTGCTGACGTACTGCTCGCCGGCTTTCTGGGCAGCCTGATCGCAATCATTTTGCTGAACACAGTGCCAGGCAGCAACGACACCTTGAGGGACATGGTGCGCTTGGCTTTTCGCCGCATGGCCGTGGCTGGAGCCAGTTCCCTGACGGCGGGTTACCTCACGCCGCTGGTGCTACTTGTGGCCAACGTGCCTGAGTCCGTCCTGCTGTCGATGGCTTGCATTGTCGGGGCTGGCGCGCAGAGCTTTCTGCGGTCGTTCATTGGCAAGTACCTGCCCAAGCAGGGCCAAGCGGAAGGGGGCTGA	reverse
fig|363952.7.peg.70	BBVD01000029	hypothetical protein	0.713785	0.00121212	0.00254075	0.220576	62.0689	2.6	2.6	TTGTGCATTCGGGCTTTTTTCCCTTACAGAGGGCCCCCAGTCACAACACTGCTGATCTTTGCAATACCAATGTTGCAAGCCCTTGCTCCCATTGGGTTTGCGCGCTTGCGCACAGCTTTCTGCGCCTGA	forward
fig|363952.7.peg.2844	BBVD01000005	Transcriptional regulator, AraC family	0.713565	4.91358e-07	1.77441e-06	0.141872	381.432	5.75	5.75	ATGACATCAACCGAAAATATTACGCCAATCACCGAGGCCACCAGCGGCCCGCTGGTTGTTGCCCCAGTCTACGATGGCCTATGCACCTTCGAGTTCTCCATCGTGGCAGAGGTTTTCGGTCTGGCGCGTCCGGAGATGGGCCCTGACTGGTACCGCTTTGCCAGTGCGGCAGTTGAGCCTGGCTTACTGCGGGCTCATGGCGGCCTGCACGTCATGGCTGATGGTCAAGCCGATTTGTTAGAGCGCGCGGATCTGATCGTGATGCCCGGATGGAAAGGCCCACATGTACCGGTACCACAGAAGCTTGCGCGACGCTTGCGCCTGGCCTGGGAGCGCGGCGCCCGGTTGGCCTCAATATGCTCTGGAGCCTTCGTGCTGGCCGCAACGGGCCTGTTGGAC…	forward
fig|363952.7.peg.1979	BBVD01000008	Saccharopine dehydrogenase	0.71344	2.83789e-08	1.21874e-07	0.128521	341.235	6.91	6.91	ATGATGAAGCTGACTGGACAGAACATTCTCATCCTCGGCGCCGGCAAGATCGGCTCAACGATCGCCGACATGGCTGCCGAGCTGCATGAAGCCACCGTCACGCTGGCCGATATGCAACCCCCGCCCGGCAACGACCCGCAGATCCGCCCGCTGCAGCTGGACATCGACGACGATGCGGCGCTGACCCACGCGCTGCAGCAGCACTCGCTGGTCATCAATGCACTACCCTTCTTCTGTGCCGAGCGCGTGGCCCGGGCAGCGGCGCAGCAGGGCGTGCATTACTTCGATCTGACCGAGGATGTGGCGGCCATGCGCGCCATACAGGACATGGCGGCGCAGACGCGCTCGGTGCTGATGCCGCAGTGCGGACTGGCACCGGGCCTGATCGGCATGCTGGGC…	forward
fig|363952.7.peg.753	BBVD01000015	Thioesterase superfamily	0.712609	0.000240222	0.00057681	0.194041	162.557	3.24	3.24	ATGAAAATCGAGCTGCCCGAGCTGAAGAAGCAGGTCTATGAAACGCGTTTTCCCGTACGCTGGGGCGATATGGACGCCATGGGGCATGTCAACAATGCCCAGTACTTTCGCTATCTGGAAACTGCGCGCATCGACTGGATGCGCGGCATGGGCCTGAATCCGGACCCCGCGGGGCAGGGGCCGGTCATCGTCAACGCCTTTTGCAATTTCTATCAGCAGCTTGCGTATCCCGACGAGGTGCTGCTCAAGATGTTTGTCAGCGATCCCGCGCGCACCACCTTTGAGACCTGGGCCACCATGGAGCGTGTGGCGCAGCCGGGAGTCATCTGCGCCGCTGGCGGAGGCACGGTGATCTGGGTGGATTTCCCCCGGCAGAAAGCCGCTGCGCTGCCGGACTGG…	reverse
fig|363952.7.peg.4616	BBVD01000002	Transcriptional regulator, AsnC family	0.712069	5.33672e-11	3.23297e-10	0.108527	1112.26	9.49	9.49	ATGAATGAAAATTCCATCAATCTGGATGACACCGACTTGCAACTGCTGCAGCAATTGCAGCTGGATGCCAGCCTGAGCAACCAGGCCCTGGCCCGGCATCTCGAGCTATCTGCCCCTACCTGCCTGCGTCGTGTCAAACGCCTGCAGGAGCTGGGTCTGATCGAGAAACAAGTCGCCATCCTGAGCAGCGAACACATCGCCCGCCTCACAGGCCATGGCCTGCAGGCCATTGTGGAAGTCTCGCTGGACCGGCAGGACAGCAGCTCACTACTGCAATTCGAGCACAAAGCCGTGGCCGAACCCGGCGTGCAGCAATGCTGGCGCGTCTCTCCCGGCCCCGACTTCATCCTCGTCATTGCCACCATCGATATGCCTGCCTACCTGGCATTGAGCCAGAAG…	forward
fig|363952.7.peg.3071	BBVD01000005	RND efflux system, inner membrane transporter	0.710773	5.63931e-06	1.75368e-05	0.156576	143.511	4.76	4.76	ATGAACCTTTCCCGATTTTTCATCGACCGCCCGATCTTTGCGGGTGTGCTGTCGGTGCTTATTTTTCTCGCAGGCCTGATCGCCATGCGAACGCTGCCGATCTCGGAATACCCCGAGGTCGCTCCCCCCTCGGTGGTGGTGCGCGCCCAGTACCCGGGCGCCAATCCCAAGGTGATTGCCGAAACCGTGGCCACGCCGCTGGAGGAATCCATCAACGGCGTGGAAGGCATGCTCTACATGGGTAGCCAGGCCACGACCGACGGCGTGATGACGCTGACCGTGACCTTCGCCCTGGGCACCGACCCCGACAAGGCCCAGCAGCTGGTGCAGAACCGCGTCTCCCAGGCCGAGCCGCGCCTGCCCGAGGAAGTGCGCCGCCTGGGCATCACCACGGTCAAG…	reverse
fig|363952.7.peg.2165	BBVD01000008	ABC transporter, ATP-binding protein 1 RSc1753	0.710736	5.71678e-07	2.0395e-06	0.142132	178.861	5.69	5.69	ATGTCCAGCATCGCCATCCATCAACCGGCTGCGCAAGCTGTGCAGCAGTCTGCTCATGCGCTGGAGCTGCGCGATCTGCGCAAAAGCTTCGGCAAGACAGAAATCATTCGCGGCGCCAATCTGGCGGTCAATGCGGGCGAGCGCGTCGCCATCATCGGCCCCAACGGTGCGGGCAAGAGCACGTTGTTCAATCTGATCAGCGGCCGCTTCGAGCCCAGCAGTGGCGAGGTGCTGCTGCACGGCCAGCGCATTGACGGCAAAAAGCCTTTCGAGATCAATCGCATGGGGCTGTCGCGCAGCTTTCAGATCACGAATATCTTTCCCAAGCTTTCGGTGTTTGAAAACCTGCGCTGCAGCGTGCTCTGGAGCCTGGGCTACCGCTACAGCTTCTGGCGTTTT…	reverse
fig|363952.7.peg.4573	BBVD01000002	hypothetical protein	0.710058	0.144148	0.194535	0.486169	20.1397	0.71	0.71	ATGAGCACCGCTATGACGCCGCCGCTGGCGGCATTGATTTACCCCGATGAGCGGCACGATATCGAGGACTTGCTCGAAGGCGTGGCGCGGCGGCTGCAACAGTCGGGCCGGCAGGTGGGCGGGCTGGTGCATCGCCAGAGTCGCTATGCCAATGGCAACAAGTGCATGCGCCTCGTGGATTTGCGCAGCGGCCAGCAGTTCGAGATGACCGAGGACCTGGGCGCGGCCTCGCAGGCCTGCAGCCTCAATCCGCAGGCCCTGGCCCGGGCCAGCGTGGTGCTGCGTCAGGCACTGGCCGATGGTGTGGAGCTGGCCGTCGTCAACTGCTTCGGCCAGCTCGAAGCCGCCGGCGGCGGGTTTGTCCAGGAGATCGCTGCCTTTGTCGAGGCCGGCATTCCT…	reverse
fig|363952.7.peg.3926	BBVD01000004	hypothetical protein	0.708953	0.000356925	0.000830783	0.198584	89.1564	3.08	3.08	GTGGACTTGGGTGCGATCAGTCATTGGAAACCTCTGGTTGTGATGTCTCGGGATTCAGGAGTCGTTGCCCATCACGGGCAGCATGTGGGGAGACTGTATTTGAATTTTTTGAGTACATAA	reverse
fig|363952.7.peg.2629	BBVD01000007	RNA polymerase ECF-type sigma factor	0.708143	8.9581e-08	3.59183e-07	0.132445	183.415	6.44	6.44	GTGAGCCCCACTTCCCACACTGCGCCGTCCGCCGATGCGGGACTGCAGGATTTCGAGCGCAATCGCCCGCGTCTGTTCGGGCTGGCCTATCGCATGCTGGGCCAGCGGGCCGAGGCCGAGGATTTGGTGCAGGATGTCTGGCTGCGCTGGCAGGACAGCGAGCGCGCCGCGATTGCCCAGCCCGAGGCCTGGCTGGTGACCACGGCCACGCGGCTGGCCATAGACCGGCTGCGGCGCCTGCGCGTGGAGCGCGAGCACTATGCGGGTTTCTGGCTTCCCGAGCCGCTGGTCCAGCCCTGGAGCGAGGCCGCTCCCTCGGCCGAGGAGCTGCTGGAGCAGGCACACGATGTCTCCACGGCGCTGCTGTTCGTGCTGGAGCAACTGACGCCCGAGGAGCGC…	forward
fig|363952.7.peg.2722	BBVD01000007	hypothetical protein	0.707749	0.0740502	0.107372	0.396209	14.6488	0.97	0.97	ATGGCCGCTGATCGATATCTCGAGCCGCATCAGGCGCGCGAGCGCGCCTCCACCCTGTTTGAGGACCTGCTGGGCGACTCCATTGAGCGTGCCTTTGGCGAGGGCGTGCAGACGCTGCCCGAGCTGGTGGCCTACATCAACCGCAGCGGCCCCGCCGGCGAGAACGGCGAGCCCTGGACCGAAGACAGCTTTCAGGCGCTGATGGCCCGTCTGGGCTATTGA	forward
fig|363952.7.peg.3555	BBVD01000004	hypothetical protein	0.707671	5.90734e-09	2.7954e-08	0.121606	476.32	7.55	7.55	ATGCAGACCGCCCAGTCGCAAGCCTCCGTGCAAGTTCCGGTGCAAGCTGCCGTGCAATGGACGGAGATGGCCTTGCCCATCTCCGTGGGTTCGGCCCATCTGGTGCTGCGCCAGTGTCAGCCCAGGGTGGCAGCGCCGCTGGCGCAGGTGGTGGTGGCTGGCGCCATGGGCGTGCAGCAAAGCTATTACCAGGCCTTTGCCCGCTGGCTGGCGGAGCAGGGCTATGGCGTCACCACCTTCGACTATCGTGGCCATGGCCTGTCGCTGCAAGTGCCGCTGCGTGACGCCAGGGCCGACCTACTGGACTGGGCCAAGGACTGCGAGCTGGTGGCAGCGCATCTCAAGCAGCAGTTTCCGCAGCAGCCGCTGATCTGGATCGGTCATAGCGTGGGCTCGCAA…	reverse
fig|363952.7.peg.3021	BBVD01000005	P-hydroxybenzoate hydroxylase (EC 1.14.13.2)	0.706485	2.52229e-09	1.2614e-08	0.118538	254.931	7.9	7.9	ATGCGTACACAAGTCGCCATCATCGGTGCCGGTCCCTCGGGTCTGCTGCTGGGGCAGTTGCTCTACAAGGCGGGCATCGACAACATCATCATCGAGCAGCGCAGCGCCGACTATGTGCTGGGCCGCATCCGCGCCGGCGTGCTGGAGCAGGTGACGGTGGATCTGCTCAAGCAGGCGGGTGCCGACAAGCGCATGAATGAGGAAGGTCTGCCTCATGACGGCATCGAGCTGCTGTTCAAGGGCAAGCGCCACCGCATCAATCTGCATGACCTGACCGGCGGCAAGCGCGTGATGGTCTATGGTCAGACCGAGGTGACCCGCGATCTGATGGAAGTGCGCGCCCAGGAGGGTCTGACCACGGTCTACGAGGCCAGCCATGTGCAGCCCGTGGACTTCGAG…	reverse	1.14.13.2
fig|363952.7.peg.1319	BBVD01000010	hypothetical protein	0.705916	0.0185506	0.0308111	0.299823	26.798	1.51	1.51	ATGGCTAAAACCGAAACCCTCGGCATTGGCGAGATGCGGGCCGAGTTCACGAGAGTGCGCACTGACATGCAAAAGCGTGTTGCGCGCAAGGTGGTGGTGGCAGGCGGGCGTGTGCTCAAGGCTGAGGCGATTGCGATTGCCACGGCCAACGGCTCCAAGGTCTCCGGCGACATGATCAAGAACATCGCCATCAAGCGTGAATCCAAGGCGCCACAAGGCACTGAGCAAATTCACCTGGGTGTGCGTCATGGCCGGGAGCAGACCAAGAAGGTGCGCAGCCAGGGCAAGAAAACCCTGGCTGTGAATGGCCAGGGTCGAGTCGTCACGCGCCGCGATAACGATCCCTACTACTGGCGCTTTGTGGAGCTGGGTCACAAGATCGTTCCTCGGCGCAGTGCC…	reverse
fig|363952.7.peg.869	BBVD01000014	Glutathione S-transferase N-terminal domain protein (EC 2.5.1.18)	0.705779	5.57506e-09	2.6557e-08	0.12108	260.515	7.58	7.58	ATGCTGACTTTGTGCGGATTTTCGGCCAGCAACTACTACAACAAGGTCAAGCTGGCCTTGATGGAAAAGCAGATTCCCTTCGCCGAGGAGCTGGCCTGGCTGGGCAGCACCAACCCCGAGGAATCGCCGCTGGGCAAGGTCCCTTATCTGCGCACCCAGCATGGCGCCATCAGCGAGTCCGACGCCATCATCGAATATGTGGAAGCACTGTCCAGCAAGGTGCCGCTGCTGCCCGCAGACCCCTTTGCTGCCGCCAAGGTGCGTGAGCTTTGCGTCTATCTGAATCTGCACCTGGAGCTGGTGGCGCGCAACCTCTATCCCCAGGCCTTCTTCGGCGGCAAGATCAGTGACGGCACACGTGACAAGACGCTGGAGCAGTTGAAAAAGAACATCGCAGCC…	forward	2.5.1.18
fig|363952.7.peg.960	BBVD01000013	Steroid Delta(5)->Delta(3)-isomerase (EC 5.3.3.1)	0.70554	1.16968e-06	3.99394e-06	0.145152	176.296	5.4	5.4	ATGAATACCCCAGAACATATGACCGCGGTTGTGCAGCACTATGTGGCTGCGCTGAACGCCGGCGATCTGGACGGCATCGTCGCGCTGTTTGCCGATGACGCCACGGTGGAAGACCCGGTGGGCTCCGAGCCGAGGTGCGGCACGGCTGCGATTCGTGCGTTTTACGCCAACTCGCTCAAGCTGCCGCTAGCGGTGGAGCTGACGCAGGAGGTGCGCGCGGTTGCCGACGAGGCGGCCTTCGCTTTCACCGTTAGTTTCGAGTATCAGGGCCGCAAGACCGTGATTGCGCCCATCGATCACTTTCGCTTCAATGGCGCTGGCAAGGTGGTGAGCATGCGCGCCTTGTTTGGCGAGAAGAATATTCACGCCGCCGTCTGA	forward	5.3.3.1
fig|363952.7.peg.3692	BBVD01000004	Coenzyme A ligase	0.705332	1.08673e-11	7.0609e-11	0.103809	376.074	10.15	10.15	ATGAGTGATTTCTACGATGCCCTGGAAACCCGCAGCCCCGAACAGCGCGAAGCCGACTGCATGGCCAGCCTGCCGCTGCAGATTGCCCATGCACAGCAGCGCTCCAGCGCTTTTGCCGAAATTCTCAAAGGTGTGGATGCGTCCCGTATCACCAGTCGCGCAGCGCTGGCCACCTTGCCTGTGACGCGCAAGAGCGAGCTGCTGGAGCGCCAGGCTGCACAGCGTCCGCAGCAGATTTTTGGCGGCTTCAATGCCATTGGCCTTGGCCACGACATGCCCAGGCTGTTTTCCAGCCCCGGCCCCATCTACGAGCCCGAAAGCCGCCGCCCCGACTACTGGCGCATGGCCCGCTCCATGTACGCCGCGGGCTTCAGGTCTGGGGAGCTGGTGCACAACTGC…	forward
fig|363952.7.peg.3618	BBVD01000004	PKHD-type hydroxylase YbiX	0.705286	2.9389e-05	8.14899e-05	0.168803	141.007	4.09	4.09	ATGATGCTGCACATCCCCAATGTCCTGAGCCGCGAGCAGGTCGCCAGCATGCGTGCCGCCATCGATGCTGCCGACTGGGTCGACGGCCGCGCCACCGTGGGCAGCCAGGGCGCCCAGGTCAAGCGCAACCGGCAGCTGCCCGAGCACTCGCCCGTGGCCCAGGAGCAGGGCCGCATCATCTTGCAGGCGCTGGCCGCCAGCCCGCTGTTCTTCAGCGCCGCCCTGCCCGCGCGCACCATGCCGCCGCTGTTCAACCGCTACAGCGACAGCGAGACCTACGGCCTGCATGTGGACGGCGCGGCACGCCGCGTCGCGGGCTCCGAGCAGTGGCTGCGCACCGATGTGTCCTGCACGCTGTTTCTCTGCGAGCCCGAGGACTACGAGGGCGGCGAGCTGGTC…	forward
fig|363952.7.peg.1726	BBVD01000009	Alcohol dehydrogenase (EC 1.1.1.1)	0.70464	4.09614e-13	3.1561e-12	0.0971603	565.566	11.5	11.5	ATGGCCTTCATCAATTACGTGACTCAGATCCAGTTTGACTTTGGCGCCGTTCAAATGCTGCGCCAGGAATGCGAGCGTGTCGGTATCAGCAAGCCGCTGATCGTGACCGACCCCGGCGTCAAGGCGGCAGGAATCTTGCAAAAAGCCATAAATGCACTGGGCGGCCTGCCCCATGCAGTATTTGACCAGACTCCTTCCAACCCCACCGAAGCGGCGGTGCGCGCTGCGGCTGAAATCTACAGATCCCAGAACTGCGATGGATTGATCGCTGTGGGCGGAGGCAGTGCCATTGACTGCGCCAAAGGCGTGGCAATTGCAGCTACGCATGAAGGCCCGCTCTCGTACTACGCGACGATTGAAGGCGGCTCGCCTCGTATTACCGAGCGAGTTGCTCCGCTG…	forward	1.1.1.1
fig|363952.7.peg.3933	BBVD01000003	BUG/TctC family periplasmic protein	0.703772	1.26705e-05	3.71667e-05	0.161204	128.957	4.43	4.43	ATGCACAAGCGCAATCCCGCACTTAAGGCCTGCACCAGCCGGCGCAGCGTTCTGGCACTGGCTGCCGCGCCGTTGCTGGCCGGCCTGGCCGGCGGCGCACTGGCCGAGACCGACTGGCCAGCCAAGATGCTGCGCCTGGTCGTGCCTTTTCCGGCCGGTGGCCCTACCGATACGGCATCGCGCATCGTGGGCCAGAAGCTGGGCGAGCGCCTCAAGCAGACCGTGGTGGTGGAAAACCGCCCCGGCGCCTCGGGCTCCATCGCGGCCGTGCAGGTCGCCAAGAGTCCGGCCGACGGCTACACGCTGATGATGCTGGCCACGCCCACGCTGCTGGCCCCCCATCTGTACAAGAAGGCCGGCTACGACACCGTCAAGGATTTCGCGCCCGTGGCCACGGTC…	reverse
fig|363952.7.peg.4209	BBVD01000003	Alkaline induced inner membrane protein Alx	0.70359	1.19908e-05	3.54007e-05	0.160719	556.973	4.45	4.45	ATGCACAACATCGAAACTTTGGCAACCGGCCCGATGTGGATCGGCTTCATTGTCTTTGTGCTCATCATGCTGGGCCTGGATCTATTTGTCCTCGGAGGAAACAAGGCTCACCGCGTGTCGGCCAAGGAAGCTGCAAGCTGGACTGCCACCTGGGTGGCTCTTGCCACCACATTCGGCGCGTTGTTATGGTGGTATTTGGACGCTACCGCAGGTCGTGAAATTGCCAATCGCAAGGCACTTGAATTCTTTACCGGCTACCTCATCGAGCAGGCATTGTCGGTAGACAACATGTTCGTCTTCGTGATGATCTTTACCTACTTCGCTGTCCCGCCAGAGTTGCAGCGACGCGTGCTGCTGTATGGGGTTCTTGGAGCGATCGTGATGCGGGCAGCAATGATT…	reverse
fig|363952.7.peg.2858	BBVD01000005	Nitrate transporter NasA	0.703514	2.06062e-07	7.86609e-07	0.135453	292.803	6.1	6.1	ATGACGGGCTTCCGAAACTTTTTACAAGCTGGGCATGCACCAACCTTGGGCGCATCATTCTTCTATTTCGCCTGCTCATGCGGCATTTGGGTCATCAATGGTGCAATGGCCCCTTTTCTCAGCGAGAGCTTTAATCTGACACCGGCGCAGAAGGGCCTGATGCTATCCATCCCGATCTTCGCGGGGTCGCTGATGCGCTTTCCGCTGGGATTACTGGCTCAGTACATCGGTAGAAAGAATGCCACCCTGGTTGAGATGGTGGGCATCGCCATCGCAATGTTGTACGGCTACTTCGCCGTTGACTCCTTTGGTGATCTGCTGGCCATGGGCGTTTTGCTAGGCATTGCTGGTGCCAGCTTCGGCGTAGCTCTTTCACTCGGTTCAGGCTCATTTCCACCG…	forward
fig|363952.7.peg.3107	BBVD01000005	hypothetical protein	0.703059	0.0236216	0.0383326	0.310644	27.5803	1.42	1.42	ATGAAAGCGGCGGCAATGACCAAGGCTCAGACCAGGCGCCATCGCTGGGCCGTGTTGCTGCGCGTGCTGATGGCCACGCTGGGCGGCTATGCGCTCACGGCGCTGGCCTGCGCCGTGATGGCCCAGGTGCTTGTGGCCTTGGGCGCTATGCAGCGTGCACCTGCCGTGCTGCTTTCCACCTTGCTCAGCTTTGTGCTCTACACCGCAGTGACGCTCTGGGCCTTCCATGTGCGCAGCCTGCTGCGCGTGATGGCATGGATGGCGGGCTCGGCAGCCCTGCTGACAGCTGCGCTGCAGGCGCTGAAAGGTGTAGCATGA	reverse
fig|363952.7.peg.4085	BBVD01000003	L-lyxonate dehydratase	0.700518	2.2758e-06	7.4416e-06	0.148187	217.762	5.13	5.13	ATGAAGATCAAGTCCGTCCGCGCCCGTGTCTATGAATGGAAGGGCAAGACCGTTCCGCCCCAGGGCAACTTCTGCTCCAACGCCATGGATCTGGTGTACTCCAACACCGAGTCCATGAGCACCTTCCGCTTTCATTCGTGGACCGTGGTCGAGATCGAAACCGATGACGGCATCATCGGTCTGGGCAATGTGGCCCTGGCGCCCAAAATCGCCAAGGCCATCATCGACGAGTACCTGGCGCCCCTGGTCATCGGTCAGGACCCCTGGGACTACGAATACCTGTGGCAGCGCATGTACCGCGCCACCCATGCCTGGGGCCGCAAGGGCGTGACCATGGCCGCCATCTCGGCCGTGGATCTGGCCATCTGGGACATCCTGGGCAAGAGCGTGAACAAGCCC…	reverse
fig|363952.7.peg.973	BBVD01000013	Acyl-CoA dehydrogenase (EC 1.3.8.-), Mycobacterial subgroup FadE29; Acyl-CoA dehydrogenase IgrC	0.700174	1.05172e-05	3.13082e-05	0.158904	122.41	4.5	4.5	ATGTTCATTGACCTGACTCCCGAGCAGCATGCGCTGCGCCTGAAGTGCCGTGACTACTTTCAGGCGTTGATGACGCCCGAGCTCAAGGCCCGCATGCGCGGCGCAGAGGGCGGCGACGAGTACCGCGAACTGATCCGCAAGATGGGGCGGGACGGCTGGCTGGCCATAGGCTGGCCCAAGGAATTCGGCGGCCAGGGCCTGTCGGCCACCGAGCAGTTGATCTTCTTTGAGGAAGCCAATATTGCCGGAGCTCCCCTGCCTTTCGTCACCATCAGCACCGTCGGCCCCGCGCTGATGGAGCATGGCACCGAGGCGCAGAAGCAGGAGTTTCTGCCCGGCATGGCCAGCGGCGACATCATTTTCGCCATTGGCTACTCCGAGCCCGGTGCTGGCTCCGAC…	forward	1.3.8.-
fig|363952.7.peg.3173	BBVD01000005	hypothetical protein	0.698277	5.26749e-06	1.64314e-05	0.153338	251.606	4.78	4.78	ATGACCAAAGCTGCCAACCTCGTCACCTCCATCAAGGTGGAAATCAATGCACCCGCCAGCGTGGTCTGGGAAGTGCTGGCCGATCTGGAGAACTACCGCCTCTGGAATCGCTTCTGCCCCGACATCCGCTGTGGGCTCAAGCTCAATGACTTGGTCGAGATGAAAACACGCCATCCGCTGACGGGTGAAGTCTGGCCTGTCAATGAATACCTGGTTGCGTTTGAGCCCGAGCAACTGCTGTCCTGGGAACAGCGCCCCGTGCCCGAGAACAAGGACGCTGCGCGCCGCGATCAGTACATCGAAGCCATTGACGCCAACCGCTGCACCTACTTCACCACCGACCAGTTCCTGGGACTGAACGCCGACACCATCATGCGCGAGCATGGCGCCTGGGTAAAG…	forward
fig|363952.7.peg.3977	BBVD01000003	gamma-aminobutyrate (GABA) permease @ L-arginine permease	0.696736	1.98657e-06	6.54706e-06	0.146534	157.752	5.18	5.18	ATGATTGGAAATCCGCATTCGTCGCCGGACGGGCTGTCGCACAGTCTCAAGCAGCGGCACATGACCATGATTGCCCTGGGCGGTGTCATCGGTGCCGGGCTCTTCGTCGGCAGTGGCGTGGTCATCAAGTCGGCCGGGCCGGCGGCCGTCATCTCTTTTCTGATCACCGGCCTGCTGGTGGTGCTGGTCATGCGCATGCTGGGCGAGATGGCCTGCTCCATGACGGGAGGCTCGTTTTACGAGTACGCCCGGGAAGCCTGGCGCGACCGGCCCGCCGTGGGCCAACTGGCGGGATTTCTCACGGGCTGGATGTACTGGTATTTCTGGGTCATCGTCGTGGCGATCGAAGCGGTGGCGGGGGCGGAGCTGGTGCGTTACTGGCTGCCCGACGTGCCGGCC…	reverse
fig|363952.7.peg.2006	BBVD01000008	Bll7580 protein	0.694456	0.000157445	0.000391157	0.183766	3909.33	3.41	3.41	ATGGTGCGGAGGTCTAGTTTCGAGTCTAAGGTTGTCACAGCATTTGGAACAGCCGCGCTGGTAGTGATCGCGATGGCACTATCGACGTGGGAAGTTGCAAATGATGCAGCCAAAGCCGCCCAAATGGTGACACATGCACACCAGTTGCTCAACAATATAGATCGCGTCAGAGGCTATTCTCTCCAATCTGAACTAACCACTCAAAATTTCCGTCTGACAGGTAATGCCGAGCATATTGCCGAGCGAAATGCAGCGATGGCTGAGCGAGAGCTTTCGCTGGAAAAAATACGGCAACTAACGATCGATAATCCAGATCAACAACGTCGCTGGACAGAGCTGCGTAAAGTCATTGACCAGCGCATGGCAGCTGCACGCCAAATTGAAAAATTGCGCAATACC…	forward
fig|363952.7.peg.387	BBVD01000021	Cytosine deaminase (EC 3.5.4.1)	0.694284	0.000261343	0.000623642	0.190169	77.2732	3.21	3.21	ATGACAGACCAGAACTTCCCCCCGCAGGGCCTGACGCCCTCTGCCGAACAAATCCAGCGCAATCTGCGTCGCGCCCAGGCCGTGGCCCGGCGCGCCACCCAAATGGGCCACCACCCCTTCGGCGCCGTGCTGGTGGGCCCCGACCAGGAGACCGTGCTCATGGAGCAGTGCAATATCGACACCGTCAACCACGCGGAATCGACCTTGGCGCGCATGGCGGCCACCAATTACACGGCCGAGTTTCTCTGGAGCTGCACGCTCTACACCAATGTAGAGCCTTGCTGCATGTGCGCCGGTACGGCCTATTGGGCCAATATCGGTCGCATCGTGTTCGGCATGACCGAGCATCGCCTGCAGGAATGCACGGGCAGCCATGGCGAGAACCCGACCATGAGCGTC…	reverse	3.5.4.1
fig|363952.7.peg.1514	BBVD01000010	Fe2 -dicitrate sensor, membrane component	0.693639	2.6792e-08	1.15446e-07	0.124728	252.855	6.94	6.94	ATGAGTGCAATCGATGCAAGCATTCTCGATGAGGCCGCTCAATGGCTGGCTCGCCGGCATGCATCGGATTTCAGCGAAGCAGAGCAGGCCGAGCTTGCTCGATGGCGCAGCCGCAGTGCAACTCACGAGGCAATCTGGCAACGCATAGAGCAACTGAAATTCCGAATGGATGGTGTTCCCTCGGCAGTCGGCATGGCCGTTCTGGATCGTCCACGTGCCGCAGGAAATCGCCGGCAGATTCTGCGTGCATCGGCACTCGCTCTGGCAACTCCAATGCTTGGCTGGCTCTCCTACCGCTATCTGCCATGGCATATCTGGAATGCGGACTTCAGGACAGCAACAGGCGAACGACGCGAACTGACCTTGGCTGACAACAGTCAGGTGCTGTTGAATACGGCT…	reverse
fig|363952.7.peg.934	BBVD01000013	Uncharacterized MFS-type transporter	0.693382	3.84644e-07	1.40933e-06	0.136589	188.384	5.85	5.85	ATGAGTGCATCTGCTGCGGCCCGTGTGCCGCAAGCCGCTTCGGCCAGGGTGATGCCGGCCAGCAATGTGACGGGCTGGCGTCGTCACTATCTGCTGCTGGTGCTGTTGCTCGTCTATGGCGTGAGCATGATAGACCGTCAGATCATGGGGGTGCTGATTCAGCCCATCAAGCAGGAGATGGGGGTTTCGGACAGTGCCATGGGTCTGCTCACAGGACTGGCCTTTGCTCTGTTCTACAGCATTCTGGCTGTGCCATTTGGCCGCTTTGCCGACCGTACCAACCGCCGCAACCTGATTGCCTGGTGCTGCGCCGGCTGGAGCGTTGCCACGGGTCTTTGCGGCATGGCGGTGGGCTTCTGGAGCCTGACGGCTGCTCGTGTGGGCGTGGCTGTGGGCGAG…	forward
fig|363952.7.peg.3507	BBVD01000004	Transcriptional regulator, LysR family	0.692954	1.72329e-06	5.74737e-06	0.144865	1235.87	5.24	5.24	ATGAATCTACGGTTTCTGGAAACCTTTGTGCTGCTGGCCGAGCTGCGCAACTTCCGCATGACGGCCGAGCGGCTGTTCACCACACAGGCAGCTGTCTCCAGCCGCATCGCCACGCTGGAGCAGGAGTTCGGCGTGCGCCTGTTCGACCGCGGCGTGCGCGAGGTCACGCTCACGGCCGACGGCGCCAAGGCCCTGGTGCATGCCGAGCGCATGCTCCGGCTGATGCGCGAGATGCGCGAGGACATGCTGGACAAGCAGGCCTATGCGGGCGTGATCCGCATCGGCGCCATCGAATCCATCGTGCACAGCTGGTTCCCCGACTTTCTCGCGCTGCTGCAGCAGCGCTATCCGCGCCTGCAGGTGGAGATCGCCTGCGACACCACCATCCATATGTCGGAG…	reverse
fig|363952.7.peg.2869	BBVD01000005	Enoyl-CoA hydratase (EC 4.2.1.17)	0.69253	1.21305e-05	3.5687e-05	0.158284	134.47	4.45	4.45	ATGTCTACCCCTCTTTTGCTGACGTCCGAGCAGGACGACGTCGGCATCGTTACCCTGAACATGGAGCACAAGCGCAATGCGCTGAACGAGGAAGCGATTGCGGCCATCGATGCCTATTTTTCGGCTATTCCCAGCCACATCCGCGTCGTCCTTCTAATGGCCAAGGGTGAGCATTTCTGTGCCGGGCTCGATTTGAAGGAGCACCATGACAAGGAGCGCAGCGGCGTTGAATTCATGCGCGTGTGTCAGGGCTGGCACCGCGCGTTCGACAAGATCCAGCATGGTGGCATCCCTGTGGTCGCCTGCCTGCAAGGCGCCGTAGTAGGCGGTGGGCTGGAACTTGCCAGCGCGGCCCATGTCCGTGTGGCCGACAGCGGCACCTTCTTTGCGTTGCCCGAG…	reverse	4.2.1.17
fig|363952.7.peg.4724	BBVD01000001	Sodium:solute symporter family protein	0.691873	2.46246e-11	1.54371e-10	0.103642	3899.51	9.81	9.81	ATGCCTGAGCGGCCAGTTCTGAGCCGTGCCTATCACTGGCGGCTGCATCGCATCCTGTTTCTCTATGTGCTGGGAACGGCAGGCTTTCTGCTGACCATGCTCTGGGCCGAGGAGCGCGGGCTCTCTCGCCACTGGATCGGGCCCATCTTCCTGTTCTCCACGGTGATGGTGTACGCGGCCATCGGCGTGTATTCGCGCACCAGCGATGCCGAGGAGTATTTCGTCGCCGGCCGGCGCATTCCGCCTTTCTACAACGGCATGGCGGCTGCTGCAGACTGGATGAGCGCAGCCTCCTTCATCAGCCTCTCCGGTGCGCTTTATCTGCAAGGCTTTTCGGGAACCGGCACGCAGCCCGGCGGACTGGCCTATGTCCTGGGATGGACGGGCGGGTTCTGTCTG…	reverse
fig|363952.7.peg.1332	BBVD01000010	hypothetical protein	0.691872	3.43369e-09	1.69023e-08	0.11708	353.073	7.77	7.77	ATGAAAGAGCACCGCGAAGAACTGCCGCCGCTCAAGTTTCGGGCGCTGGCCGATGCATTGCTGGATCAGATCGATACGCTGGTCGGGGCATGGTTGTCTGGGGGTAAGAGGGAGGGGCACGAGTGGAAGTGCGCCGACCGAAATGGCGGCGCCGGCCGCAGCTTCAGTGTGTGCTTGTCCGGGAAGAAGGCTGGCTATTGGTCCGACTTCAATTCGAAGGAATCCGGCAAGGATTTGCTGAGCCTGTACGCAGAAATCAACGATTTGACGATGGTGCAGGCCACGTTGGAGCTTGCGCGCGATCTTGGCCTTGAGGATGTGGCTGGTGTGGTGAAGACGGCCAGCGGTGCTGCTGTGGCACCACCAGCAAAGCCACGCCCGGCGCCTGCACCCAAGCCC…	reverse
fig|363952.7.peg.2977	BBVD01000005	Acyl dehydratase	0.691694	0.0007351	0.00160945	0.204877	85.2579	2.79	2.79	ATGAGCGTGAGCAATTTGATTTCATCCACTGAAAACCGTGCCGCAGCGCTGGCAGACACGCCGCGCATGGGCCAGGGTTTTGTCTGGCAGGACCTGCGGGTAGGTCAGCAACTGCGCACCTTTCGCCGTACGGTGACCGAGACCGATCTGGTCAACTTCATCAACACCACGGGCATGCTCGAGGCGATCTTCATCGAGGACGGCTATGACGGCGGTGCCATTCAGGGCCGCCCGGTGCCGGGCGCACTCACCTACACCTTGATCGAAGGCTTCATCCTGCAAAGCATGATCCAGGGTACGGGCCTGGCCATGCTCGAGTTGCACCAGAAGATTCTGGCTCCTGTGGTGGTGGGCGACACCATTGAGGCGCTGGTCGAAGTGATCGACATCAAGCCAACG…	reverse
fig|363952.7.peg.2429	BBVD01000007	1,4-dihydroxy-2-naphthoyl-CoA hydrolase (EC 3.1.2.28) in menaquinone biosynthesis	0.691612	5.47344e-10	2.93948e-09	0.111462	330.452	8.53	8.53	ATGGCGATCTGGACCCGAGAGCTCGATCTGAAAGCGCTGAACGCAGGCAGCGCAAACACTGCAATTTCCCACCTGGGCATTGAGTTCACCGAATACGGCGACGACTATGTGCGCGCACGCATCCATGTGGATGAACGCACCTGCCAGCCCTATGGCATTTTGCACGGTGGTGTCAGCGTGGTGCTGGCCGAGACGCTGGGGTCGATGGCCGCGGCCTGCAGCATTCCCGAAGGCTACCGCTGCGTGGGCCTGGGCGTGACTGCCAATCATGTGCGAGCAGGCCGCAAGGGCAGCTGGATCACCGCCACGGCGCGGCCCACGCACCTGGGGCGCACCACGCATGTCTGGGCGGTGGAGCTGCGCGATGAAGAGGGCAAGCTGACCTGCAATTGCAGTCTG…	reverse	3.1.2.28
fig|363952.7.peg.1327	BBVD01000010	Phage terminase, large subunit	0.691498	6.35456e-06	1.96151e-05	0.153182	125.366	4.71	4.71	GTGCTGCAGGGGCGCATCATCGCAGGCCCACTGGTGCGCGCTGCATGCAAGCGCCATCTCAGTGACCTCAAGTCCGGTCACAAGCGCGGCCTGGTGTGGAGCCAGGATGCAGCAGACCGCGCCATCGGCTACTTTGAGGATGTCCTCAAACTCAATGGCGGCGACTACGAAGGCAAGCCCTTCCTGCTGGCGCCCTGGCAGGCCTTCATCGTAGGCAGCTTGTACGGCTGGTTCATGGATGACGGGCAGCGCCGTTTCCGCGTGGTCTACATCGAGACGGGCAAAGGCTCGGGCAAAAGCCCGTTGGTGGCGGGCATCGGCCTGTATGGTCTGACGGCTGACTCTGAGCAGCGGGCGGAAATCTACGCTGCAGCGACGAAGAAAGACCAGGCGCAGATC…	reverse
fig|363952.7.peg.1605	BBVD01000009	hypothetical protein	0.691018	1.50553e-08	6.76681e-08	0.122068	341.949	7.17	7.17	ATGAGCTCCGAAGACGTCCAAACCTCTGCCGGCAGCACCCTGCGTGTCTGCCCCAATCGCCCTGCCGAATACACCCCTGCCGGCTACAAAGCCCTGCAATGGACCGAAGTTGCTGAAATCACCGACCTGGGTGAATTCGGTCGCGAATACAGCAAGGTCACTCACAACCCTGTTTCCACGCGACGCACCAACAAGCGCAAGGGATCGTTCGATGAAGGTGCCATCACTCTGCCCATGGCCCGTTCCAAGAACGATGCCGGCCAGAAGCTGATGGCTGCGGCCTCTGAATCCGATGACAGCTTCAGCTACTGCATCCGTCTGCAAGATGGCACCTGCCACTACTTCACTGCGCAGTGCATGTCTTTCAAGACCAATGTCGGCGGCGTGGACAGCATTACT…	reverse
fig|363952.7.peg.2875	BBVD01000005	Cation transport protein ChaC	0.690801	6.6737e-07	2.35244e-06	0.138977	442.746	5.63	5.63	ATGTCCGCCCTTCCTTTGTTGAATCATTCCATGCGTGATGCTGACCAGATGCTGGAGCGGGCTCTGGTGCAGTGGGGAGGTGACGAGGATTTGTGGATCTTTGGTTATGGTTCCCTGATCTGGCGTCCCGAATTCGACTTCAGCGAACGCCGTTCGGCCCATGTACATGGCTGGCATCGTGCCCTCAAAATGTGGAGCACCATCAACCGTGGCACGCCCCAGGTTCCAGGCCTGGTGTTTGGCATGCTCTCGGGCGGCAGTTGCCAGGGCATGGCCTTCCGTATTCCGCGTAACCAAGGCGATACCGTCATGCGCAAGCTTTGGCTGCGTGAGATGCCCAATGCCGTCTATGACCCGCGCTGGCTGCCTTGCCGCACCCCGCACGGAGCCGTGAAAGCC…	forward
fig|363952.7.peg.2349	BBVD01000007	Urocanate hydratase (EC 4.2.1.49)	0.689533	4.1212e-07	1.5056e-06	0.136183	304.988	5.82	5.82	ATGACTACCCCTACCGATTCGCGCATCGACCCCACCCGCGTCATCCGCGCCCCTCGCGGCAACCAGCTCAGCTGCAAGAACTGGCTGACCGAAGCGGCCTACCGCATGATCCAGAACAACCTCGACCCCGAGGTCGCCGAGAACCCGCAAGCCCTGGTGGTCTACGGCGGCATCGGCCGCGCCGCCCGCAACTGGGAGTGCTACGACCAGATCCTGGCGTCCCTCAAGGAACTCAATGAGGACGAGTCCCTGCTGGTCCAGTCGGGCAAGCCTGTGGGCGTGTTCAAGACCCATCCGGGCGCGCCCCGCGTGCTGATCGCCAACTCCAACCTGGTGCCCAAGTGGGCCACCTGGGAGAAGTTCAACGAGCTGGATCGCAAGGGCCTGTTCATGTACGGC…	reverse	4.2.1.49
fig|363952.7.peg.4328	BBVD01000002	hypothetical protein	0.689482	6.44794e-13	4.85629e-12	0.0958858	602.672	11.31	11.31	ATGCAGGAAAAGCAGCTGCCGCAAGACTTTGTTCAGCGCCACTGGCCCTGGCTCATCGTCTCTTTGTGCGCTTACTCCTTGGTCGTGGCGCTGGTGTTTCGGCAGACATCCCAGCTATGGACGGTCTATGCCCTCGCGACTCTCTGGACGGCATGGACGATTCGGGCTTATGCCGGAGGCAAGTCATTCCATGTCTCGCCAGGGCTGTCGGCACAGGCCGATGACTCCATACTGCGCCGCAGAGTCCTGCTGGGAACGGCTATCTGCCTCCATTTCGGCTTTACCGTCGTGGCCATTTACGGCTATCTGCACGAAATTCGCTGA	forward
fig|363952.7.peg.1016	BBVD01000013	hypothetical protein	0.688659	0.00169153	0.00345329	0.219343	243.522	2.46	2.46	ATGCACAAGATTTTTGCGCTGTTGACGACCACCGCCCTCGTCGCCTTGCTGACCGCCTGCCTGGTACCTGAGCGCTTCTCCGCCAGCGTGGAAGTGCAGGCCGATGGCAGCTACAGCTACCGCTTTGACGGCACGGTGGTGAATGCCCTGGCCGTGATGAAGCTTAGAAAACAAGGTGTGCTGAGCGAGAAAGATCACCAGGAGCTGGCGGCGCAAGCGCAGCAACTGAGCCGCGAACCCGAGGTCAGGAAAGCCGTCTACAAAGGCAATGCTCGCTATGCGCTGGAAATTGCCGGCCAGCGAAAGCCCGGTGAAGGCCTGCAACTGCTGGACATGTTCACCGTGCAGACCGACAGAAACGGCGTGATGACGATTGCCGCCAAACCGCTCAAGGACAAG…	reverse
fig|363952.7.peg.3556	BBVD01000004	3-ketoacyl-CoA thiolase [fadN-fadA-fadE operon] (EC 2.3.1.16)	0.68768	2.32718e-08	1.00979e-07	0.123114	393.066	7	7	ATGAAGCAAGTACAAGACGCCTATATCGTTGCTGCCACGCGCACACCCATCGGTCGCTCGCACAAGGGTTTTTTTCGCAACTACCGTCCCGACGATCTGCTGGCCACCACGCTCAAGGCGGCGCTGGCCCAGGTGCCTGGCCTGGACCCCAAGGCGATCGAGGACATCGTCTGCGGCTGCGCGATTCCCGAAGCCCAGCAGGGCCTGAACGTGGCGCGTATCGGTGCCGTGCTGGCGGGACTGCCCACCAGCATCGGCGGCATCACCGTCAACCGTTTTTGCGCCTCCGGTCTGTCGGCCGTGGCCATGGCGGCGGACCGTATCCGCGTCGGTGAAGCCGATGTGATGGTTGCTGCCGGCGTGGAGAGCATGAGCATGGTGCCCATGATGGGCAATGCG…	reverse	2.3.1.16
fig|363952.7.peg.607	BBVD01000016	ABC transporter, ATP-binding protein 2 (cluster 4, leucine/isoleucine/valine/benzoate)	0.687638	0.0707024	0.103154	0.38046	18.9849	0.99	0.99	GTGCGCGACCTCACCGTGCACTACGGCGCCGTGCCCGCTGTCACCGGCGTGAGCCTGGAGGTGACGGCCGGCAGCATCGCCGCGCTGATCGGCGCCAACGGCGCGGGCAAGTCCACGCTGATCAAGGCCATCACCGGGCTGGTGAAGGTGCGGTCGGGCGAGGTCAGCTATGGCGGCCAGCCCCTCACCAACCGCGCGCCCAATGTCATCCTCGACCACGGCATCGCCCTGGTCCCCGAAGGCCGGCGCCTGTTCGGCAGCATGACGGTGCAGGAAAACCTGGAGATGGGTGCCTACCGCATCCAGGATGCGGCCAAGCGCGCCGAGCTGTTCGATACCTGCCTGCGCTACTTTCCCGACCTCAAGCCCAAGCTGCCCAGCGCCGCCAATTCGCTTTCC…	forward
fig|363952.7.peg.1072	BBVD01000012	RNA-binding protein YhbY	0.687573	4.18417e-05	0.000113203	0.167821	493.115	3.95	3.95	ATGCCCCAAATTGAATTAACTCCCGCGCAGCGCCGGGAACACCGCGCCGAAGCCCACCATCTGGACCCCGTCGTCCTCATCGGTGGCGATGGTCTGACCACTGCCGTTCAAAAGGAAGTGGACGCCGCACTCAATGCCCATGGTCTGATCAAGGTCCGCGTTTTCGGCGACGACCGTGCAGCCCGCGAGCAGGTCTATCAACAACTTTGCGACGAGCTGAACGCGGCTCCCATCCAGCACATCGGCAAGCTGCTGGTGCTGTGGCGCCCTATTCCCGAAAAGGAAAAGGCCTTTGACGAAGACCGCATGCCCGGTCCTCGCGACGTCAAGGTGCTCAAGTTCGGCCGCGCCGGCCAGAAGCCCGAAGTCAAGCAACTGCGCGTGCTCGGCAACCAGCGC…	reverse
fig|363952.7.peg.3167	BBVD01000005	Sulfate adenylyltransferase subunit 2 (EC 2.7.7.4)	0.68757	2.73725e-07	1.02693e-06	0.13375	240.793	5.99	5.99	ATGGCTGTTGGTAAGAAACTCAGTGTCCAGGAAATCAATCCACTGCGAATTCAAGCCGTGAAATTACGGCTTGAAGGCAAAACGCTCAAAGAAGTCGGTAAGGCAACAGGCCTGTCCACACCAACCATCATTGCCGCCCACAAAGCCTGGCTGGAAGGGGGATGGAGCGCTGTCCTTGTGCGCGAGCGAGGCCGCAAACCTGGCGAAGGCCGCTCCTTGTCGGCCATACAGGAGCAGGACATCTATGTGCAACTGGTCAGCACCCAGCCCGCCGACCATGGCCTGCCTTTTTTGCTGTGGCAGCTGGAAGCCATGCAGCAACTGATCTTGCAGCGCCAGCAGCTTGACTTGCCCGAGCGTACCAACGCCCAGTACCTGCAGCGCTGGAACCTGAATGCC…	forward	2.7.7.4
fig|363952.7.peg.416	BBVD01000020	Tripartite tricarboxylate transporter TctB family	0.687449	0.000125911	0.000318011	0.179288	507.427	3.5	3.5	ATGTCTGATTCATTCCAAGATCTGGCCCGGGCAGCGGAGGCCGCACAGGTTTCGGCCTATGCAGACCCCGATGAGCCGCAAAGCCCCAATGTACCGTCCAAAAGAGCGCAAACCATTGTCGGTTCGGGCGTGCTGCTGGTCGCTGTCGGCCTGGCTGTCGGCGCACTGCAGATTCCTTCCGATTCGGGATATGGCGGCGTCGGCCCCAACTTTCTGCCCTGGCTGTGCGCCATCGTGCTGGCCGTTTGCGGTGCGCTGTTGATCTGGGAAGCTCGGAGCGGCGGCTTTCGCCATGCGGCGGATCCTGGCGGCCATGCCAAGGCCGATATATTGTCTTTTGTCTGGGTTTCTGCAGGTCTGCTGATCAATGCGGCTTTGATTGGAACCGTCGGCTTTATC…	forward
fig|363952.7.peg.3093	BBVD01000005	Von Willebrand factor type A domain protein, associated with Flp pilus assembly	0.686125	1.34076e-08	6.06179e-08	0.12078	676.25	7.22	7.22	ATGCGTGGTTCTGCCGCACAGCGGCGGCAGCATGGTGCCTTTCTGATTACCTTTGCCCTGTTCATGCTGTTCCTGTTGGGCTTTATGGGCATTGCATTGGATTTTGGCCGGCTGTTTATCGTCAAGACCGAACTGCAGACGGCCGTGGACAGCTGCGCGCTGGCAGCGGCACGAGAGCTCAACGGCCAGCCTGACGCCATCACACGTGCCCAGAGCGCAGGCATGGCGGCGGGAAACAGCAACAACGCCAACCTGCAATCCGCCAGCTGGAATGGCGTTGGCAAGATCACCGCCAGCGATATAGGGATCTTTCGCGACAAGACATATGCACAGACTACCCTCGCCAAAGATGCACGGTATGTCGAGTGCAAATACACCATGAACAGCATCAAGCTCTGG…	forward
fig|363952.7.peg.3105	BBVD01000005	Chloride channel protein	0.685718	6.50216e-08	2.65809e-07	0.126881	624.888	6.58	6.58	ATGCAGCAAGAGCCAGATTTCTTCCACAACCTCAATGAAGAGATGCGCGATGGAAAGCGCTGGCTGGAGCGGACGGTGGTGCTGGCCTATGCCGCGGCAGCGGGCCTGAGCGTGGTGGCTTTCACGCTGCTGGCCGAAGCGGCTTTCGGCTTTTTCGAGAGCATCTACCACGGCGTCCATGGCTGGCTGGTGCTGATCTGGATGCCGGCCATCACGGCGGCAGCGGTCTGGGCCACGCGCAAATGGGCTCCGGGTGCCAGCGGCTCGGGCATCCCGCAGGTGATTGCCACGCTGGAGCCATCGGTCGATGCCAGTCTGCGCAAGCGCTTTGTGTCGCTGTGGCTGTCGTTTGCCAAGATCGTGCTGTCCAGCGCGGGCTTTCTTGCGGGGCTGTCGATA…	reverse
fig|363952.7.peg.120	BBVD01000027	hypothetical protein	0.685365	0.00187762	0.00379918	0.22045	57.5667	2.42	2.42	ATGGAGTTCCTAGGCAATCAAAGCGCCCAGCTGAGGATGATGAAAGGCCAGATCATGGCGCAAGAAGCACTTCTCATTGCCCTGATCGAAACGCTGGATGACAACAAGAAAAGCAATCTGCAACACAACTTCAGCCAGCGCGCCGAAGAGATCAAGGCGGAGGTCTTGAACTCGATGGCGACAGATGAGCTCTACGAGCGCCTGCTGGAGCACCTCGACAGATATTCGAAGACCGTCAACTTGCGCCCTTGA	reverse
fig|363952.7.peg.3269	BBVD01000005	nuclease (SNase-like)	0.685062	2.98501e-05	8.2677e-05	0.164102	1500.72	4.08	4.08	ATGCTTGCCGCCACCCTTCTCTGCCTCGTCATCGGCATCTCCGACGGTCGCACCCTGACCGTGCGCTGCGGTGAGCCTGGCGCTTATGAGCAGGTCACGGTCAGGCTGCAGGGCATCGATGCACCCGAGCGCAAGCAGCCATTCGGCGAGAGAGCCCGACAAGCATTGGCTGAGCTGACATTTCTTAAGGAGACCGAACTGCGCTGCACCAAGACAGATCGGTACCAGCGACAGATCTGCTCTGTTTGGGTGACGCCTGCATCGGCACCCAGCGGGCCGCGCACGCTCGATGCCGGCCTGGCCATGATCACCCAAGGCATGGCCCGATGGTACCGCGCCTGTGGCCACGAACAGTCTCCCCAGGCGCGGGGACAGTATGAGTTTGCCGAGCAAGAGGCC…	forward
fig|363952.7.peg.679	BBVD01000015	hypothetical protein	0.684629	0.000442676	0.00101252	0.194871	711.033	2.99	2.99	ATGCCTAATCGCAAAATCGCCCCCGAGCTTTTGGATTATTCGCAGTGGCCGGGTGTGAATGTGCTGTTGCTGTCTGAATCAGAAGCGATTCGATTCAATCGTCTCGAAGCGGCCGTGAAGGCGGCGTGCGATGGTGTCAAGAGTGCAGAGATAAACCGCCAATTCGGAATCAAACGAAGCCTGCTTCATTACTATCTTGTGAAATGCACTTCAGAGCATAGTGACGGTCGCGCGAAGGGATTCCGCGCATTGGTGCCTGAAACCAAGCGAGACGGCTACGTTCGAAGCCTCGAACCCCTGCCAGGCATCGATGGTTCTGGTTTAGCAGGCGCATTTACTTATTTGTTGAATCAATATCCCTCCGTAAAAGATTGGCTGATCCACCGGCTAAAGCCGGAT…	forward
fig|363952.7.peg.1552	BBVD01000009	CDP-diacylglycerol--serine O-phosphatidyltransferase (EC 2.7.8.8) @ Archaetidylserine synthase (EC 2.7.8.38)	0.683999	3.23731e-07	1.19752e-06	0.133879	6184.6	5.92	5.92	ATGCAAGCACTGGAGGTCTGTTTGATGCAAAACAGCAATGATTCTGCCGATCTGAGTGGAATGCCGCGCAAGCCGCGCAAAGGCATTTATGTGCTGCCCAATCTGTTCACGCTGGCAGCGCTGTTTGGCGGTTTCTACGCCATCGTCATGGCCATGAACAACAAGTTCGAGCTGGCGGCCGTGGGCGTTTTCTGCGCCATGGTGCTCGACAGTCTTGACGGTCGCGTGGCGCGCATGACGCACACGCAAAGCGCGTTCGGTGAGCAGATGGACTCGCTCTCCGACATGGTGTCCTTCGGTGCCGCGCCAGCGCTGATTGCTTATGAATGGGCCTTGCGTCCCCTGGGGCGCTGGGGCTGGATTGCCGCCTTTGTGTATTGCGCCTGCGCCGCATTGCGC…	reverse	2.7.8.8,2.7.8.38
fig|363952.7.peg.594	BBVD01000016	Acyl dehydratase	0.683804	8.34908e-05	0.000214874	0.173812	112.583	3.67	3.67	ATGGCAGGCCTTTACTTCGAAGAATTCAAGCCCGGCATGGTGATCGAGCACGCCATCCGCCGTACCGTGACCGAAACCGACAACATCCTGTTCTCGGCCATGACCTACAACTGTGCGCCGCTGCACATCGACGCCGAGTACAGTAAGAACACCATGTACGGCCAGCGTCTGGTCAACAGCATGTTCCTGCTGGCGCTGGTGGCGGGCATCACGGTGTACGAGACCACGCTGGGCACCACCCTGGGAAATCTGGGGTTCGGCGAGATCGCCTTCCCCAAGCCCACCTTCCACGGCGACACCATCCGCGTGGAAACCGAGATCCTGGAAACCCGCCAGTCCAAGAGCCGTCCTGAAACCGGCATCGTCACCTTCAAGCATGTGGCCAAGAACCAGCGCGAC…	forward
fig|363952.7.peg.4226	BBVD01000003	Benzoylformate decarboxylase (EC 4.1.1.7)	0.683718	1.7739e-07	6.834e-07	0.13094	233.993	6.17	6.17	TTGCCCGCCAACACCGCCCCCAATGCCCAGGCCGCCGAGGTCTTCACCGTACGCCACGCCGTCATCAACATGCTGCGCGAGCTGGGCATGACGCGCATCTTCGGCAACCCGGGCTCTACCGAACTGCCCTTGTTTCGCGACTATCCCGAAGACTTCTCATACATCCTCGGCCTGCAGGAAACCGTGGTCGTGGGCATGGCAGACGGCTATGCCCAGGCCACGCGCAATGCCAGCTTCGTGAACCTGCATTCGGCCGCCGGCGTGGGCCACGCCATGGCCAATATCTTCACGGCCTTCAAGAACCGCACGCCCATGGTCATCACGGCCGGCCAGCAGACGCGCTCGCTGCTGCAGTTCGACCCCTTCCTGCATTCCAACCAGGCCGCCGAGCTGCCCAAG…	forward	4.1.1.7
fig|363952.7.peg.976	BBVD01000013	Acyl-CoA dehydrogenase, long-chain specific (EC 1.3.8.8)	0.682677	6.93827e-09	3.2617e-08	0.117857	275.81	7.49	7.49	ATGACGGAACTGGAAACATTCAAACAAGAAGTGGCGCAGTGGCTGGAGGAGAACTGTCCTGCGAGCATGCGCCGGCCCATTGTTTCAGAGGAGATGGTCTGGGGCAGCTCCAAGCTGCAGTTTCTGAACGAGGATCAGAAGCTGTGGTTCGAGCGCATGCGTGACCGTGGCTGGTTTGCACCGTCATGGCCGCGTGAATACGGCGGCGGTGGACTCTCCCCAAGGGAAGCCCGTATCCTTGACACGGAGATGGCCCGTCTTGGCTGCCGTCAGCCCCAGTACAACCTGGGCGTGTGGATGCTGGGGCCGGTTCTGGTGGAGGTGGGGACGCATGAGCAAAAGCTCGAGCATCTGGTTCCCATGATGCGCGGCGAGCAGCGCTGGTGTCAGGGCTTTTCG…	forward	1.3.8.8
fig|363952.7.peg.4047	BBVD01000003	hypothetical protein	0.682016	1.12449e-08	5.1464e-08	0.119426	813.792	7.29	7.29	ATGGATGACGACGACTTTGATGCCCTGTATCTGGACCTGATGAAGGAATTCCTGGCCACTGCCACGCCCCTTCAGTGGCTGGCCGTGGTCACCACCATGAACTACGACAACGGCAGCGCGCTGCCCGACTGGATCAGCAAGTATCCCAAGCTGGAGCCGGCCGTTGCCAAGGCCTTGTACTGGTATCAGCAGCCGGGCTACTTCCAGCACTATGCTTCGCAGGACAAGGTCCCCAGCATCAACCGCTCAGGCTGGGCCCGTGTGCAGGCACTGAGCCAGCGCTTTGAACAGGGCAATCTTGCTCCGGCCACCATTGGCTGGGATCCGGCCAACGATCTGGCCTCGCCCACGGGCAATGAAAAGCATCCTGGCTATGACTGGACCAGCGAAGCCGTCAAG…	reverse
fig|363952.7.peg.4763	BBVD01000001	Transcriptional regulator, AraC family	0.681448	5.03952e-08	2.08911e-07	0.125038	1197.47	6.68	6.68	ATGACCGCGCCCGTGGTACTGAGTACCGATGGTCTTCCCGAGAAGGAAACTGCACCAGCCTGGCAGGGCTGGATGGCGCAGCTGTTCTCGGGTCTGGATACGGATCTGTATGGCGACACCTGTTTTGACGGACATCTGAGCGTGGCATACGCAGGCGATGTGATGCTCACCAAGCTGGATGCCGGGCGCCATCGCGTCATACGCGACAGCCACCGTCTGCGCGACAGCGAAGCGGCCTACCTCAAGATCGTGGCGCCCTGGAGCGGCCATGCCGAGGTGGAGCAATACGGCAGCAAGGCCTGCGTGAGCAATGGCAGCTGGGCCATCTATGACACCTCGCAGCCCTATGTGGTGGCCAATCCCCGGCACACGGAGCACCTGATCATGATGGTGCCCAAA…	reverse
fig|363952.7.peg.621	BBVD01000016	Acyl-CoA dehydrogenase	0.6814	4.77429e-06	1.49861e-05	0.148957	134.897	4.82	4.82	ATGGCCAATTTCCTCGACGAATCGCAGCAGTTGTGGCTCGACACCGTGAACAAGTTCATGGACAACGAGATCACCTGCGAATACATCCGCAAGTGCGACCAGAACCGCGACTACCCCTACGAAGCCTATGAAAAGATCGCCCAGCAGGGCTGGCTGGGCCTGCTGTTCTCCGAAGAAGAAGGCGGCGTGGGCGGCAACATCTTCGACTACGTGCTGATGGCCGAGGGCCTGGGCAAGTATGGCTTCGACTTCGCCGCTGCCATCCTGGTGCCCACCTTCACCGCGATGAACATCGCCAAGTACGGCTCGGCCAAGCAAAAGGAGATGTACGTCAAGCCCTTCATCGAAGGAAAAATCCGTTTCTCGGTGTCGATGACGGAGCCCGATGCAGGCTCGGAC…	reverse
fig|363952.7.peg.1188	BBVD01000011	LSU rRNA pseudouridine(1911/1915/1917) synthase (EC 5.4.99.23)	0.681371	4.20642e-06	1.32701e-05	0.148095	3679.6	4.88	4.88	ATGGCCTCGCAACGCAAGCAAGCCGCACAAGCCCCTGCCTCGCAGGGGCTTGTGCCTTCTGACGCGGTCGAGCAGAGCTGGGACGAAGCAGCCGAAGACGCCATTGCCTCGGCCGAGGTCGAGAACCGCGAATTCACGGTCGCCGCCGAGCATCATGGTCAGCGTGTGGACAAGGTGCTGGCGCTGGGGGTGTCCGAGTTCTCGCGCAGCTATCTGCAGCAGTTGCTGGCCGACGGTGCGGTCACTCTCAACGGCAAGGTTCTGCTCAAGCCCTCGGTCAAGGTGGCCGTGGGCGACCGCCTGAGCGTGGAAATGCGGCCCACCCAGCAGAGCATGGCTTTCCAGCCCGAGACCATGGATCTGCAGGTAGTCTATGAGGACGAGGATCTGCTGGTCATC…	forward	5.4.99.23
fig|363952.7.peg.2312	BBVD01000007	hypothetical protein	0.680501	1.30077e-05	3.79783e-05	0.156079	113.867	4.42	4.42	ATGCCTAGTCCCGCTGCAAGCCGTTTCAAGACTTTCGCCAAGACTGCCGCCCTGGCCTGCGCCGTTGTCGCCCCCATGTGGGCCCATGCCCAGCTCTCCGCCAACGTTGCCCTGACCACCAACTACAAGTTCCGTGGTCAGGACCAGGACGCCAGCCGCACCAGGGCCGTCAAGCCCGCGCTGCAAGGCGGTTTTGACTACACGTTCGGCGACAGCGGCTTCTACGTCGGCAACTGGAACTCCTCCGTGGACTGGCTGCCCGGCAACTCGCTGGAAACCGACTTCTACGGCGGCTACAAGTTCAAGGCTGCCGATGTGGACTGGGACGTGGGCATGCTGACCTATGTGTACTCGGGCAACGCCAACGGCAACACCACCGAGATCTATGGCTCCGGCACC…	forward
fig|363952.7.peg.4630	BBVD01000002	Xanthine dehydrogenase, molybdenum binding subunit (EC 1.17.1.4)	0.680431	1.69777e-11	1.0739e-10	0.101106	856.335	9.97	9.97	ATGAACAACCCCCTTGAATTGACGAATGAACTGGTGGCGGAAGCCTTTGCCGATTACCGCAAGAATCAGGCTTATCGCATTGACGAAGTGACCGAGGCCAAGGCCCATGATCAGGGCGCACGCGTGGGCGTCAGCCGCAAGCACGAGTCCGCACACCTGCATGTGGCCGGCGAGGCCGCCTATATCGACGACCTGCCCGAGCTGGAAGGCACGCTGCATTGTGCGCTGGGCCTCTCTCCCGTGGCCCACGGCCGTTTGACGGCGCTGGCGCTGGAGGCCGTGCGGGCCATGCCCGAAGTGGTGGACGTGATCACGGCAGCCGACATCCCCGGTGTCAACGACTGCGGCTCCATCATTCATGACGACCCGATTCTGTGCGACGGCGAAATCCGCTACGTA…	reverse	1.17.1.4
fig|363952.7.peg.1150	BBVD01000011	hypothetical protein	0.679073	0.182126	0.239524	0.50896	51.8055	0.62	0.62	TTGATCAAGGCCAAAGTCGCAGCATTTTTTGCCCTGCACGAGCGGCAAGAGCAGCTGGCGATTGCGATTAGCACAGCTGAAAAAAGCCCTCTCGCGAGGGCTTTTTCTGTTTTGGAGTGA	forward
fig|363952.7.peg.1321	BBVD01000010	hypothetical protein	0.677218	0.00104134	0.00221048	0.206525	62.267	2.66	2.66	ATGGCGCGCCGCATTCGATACAGCGGCGATCCAGTGCTGACCGTCCAGGATGTGGTGGCCTGGGTCCGTGATGACCTGGCCAACGTCGAGGAGGCGCTGATCCGCGATCTGATCATTCCCACGGTCACAACTCAATGTGAGACCGAAACGGGGGCTGCGATACGCCAGGCTGAGTATGTGGAGGACTGGCCTGCGGGCCTGCTGAGCCGTGCGCTCGATGTGGGTCAGGCCGTTGAAGTGCTGGAGGTGAAGTCTCTTGCTTCAGGCGGCCAGGTACTTTCGCCGGCTCAGTACAGCCTGCAGGTAGGTCAGCGGGTCAGCCATCTAACCCTGGCTGGTGGTGGCGGTCCTGTACGCATCAAATACAAGGCTGGCGTGGACTTCGACGCTTACCCATCG…	reverse
fig|363952.7.peg.1673	BBVD01000009	hypothetical protein	0.677028	1.68015e-08	7.51124e-08	0.119996	500.964	7.12	7.12	ATGAGATTCTTCAAATCCTGGCTGATTGCCAAGCTGTGCTTGCTGCTGCTATTGCCGGTTCCGGGCTGGTCGCAGGCACTTCCCAAGCCTCAACCTGAGCGTGTTAACCGCGCGGTATCGGGTGTCTTGCAGGATGCGATGCGAGGGCGGGGCTTTGCCGCCAATGATCCACGGTTCGGGAATACGTTGGCGCGTGTTTCGCCGGGCCTGTCGGCTGTTGCTGGCACTTCGGCTGCTGCGATCACGGTGGGCACCGTGACGGCACCGGCATGGGCAACGGTGGCTCTTGCGGCGGGTATCGGCGCTGTGATCACCTATGCCGTGTCTCTTGGCATAGACGCGCTCGTGAATTGGCTTTTTCGTGATGATGGACTGATTGATCAATCGAGTGCGGAAAAC…	reverse
fig|363952.7.peg.17	BBVD01000032	hypothetical protein	0.675718	0.0631005	0.093174	0.363586	18.0805	1.03	1.03	ATGTTCAGGAACATGAACACTTATCGCGTTGCATATATCTGGGAAGGCGCTGCAACGTGCTTTGCAGTAGCAGGTTTCGCCATGCTTGAGCTCGCCACCTACAAGCGCCCTTGA	reverse
fig|363952.7.peg.1716	BBVD01000009	hypothetical protein	0.675276	2.48927e-06	8.09214e-06	0.143401	154.162	5.09	5.09	ATGTTTGAATCTACCTTCCGCCTTTCCACTCTGGTACTGGCTGCGGCCGCTTGCTTTGCCATGCCGGCCGTGGCTCGTGACAATCCGGAGGATGCTGTCAGCAATCCCGACAAGCTGCAGTATTCCGACGTCAATATGCGCTATGCCGACATGAAGAAGGACTTCGTCCGCGACGGCGTGCTGGCAGAGCAGCTTGAAGGTATTCGCGCCATCCAGACTGGCATGACCCAGGACAAGGTGAAGCAGACGTTGGGCGCGCCTCTGACGCAAACTACAGGCCAGAGAGGCCAAGAGTGGGACTACAACTTCAAGCTCCGTCAAGCGCAATCCGGTAACCTGCTGGTGTGCCAGTACAAAGTGGTGTTCGATGAGGCCGGAGCCGTACGCGAGTCTGTCTGG…	reverse
fig|363952.7.peg.4225	BBVD01000003	Transcriptional regulator, LysR family	0.675121	1.73391e-07	6.69021e-07	0.12919	198.89	6.17	6.17	ATGGATATATCAGGTCTGGATCTCAATCTCTTGCGTGTTTTCGATGCGGTGTTCCGCCACGGCAGCGTCAGCCGCGCTTCGCAGGAGCTGGGTCTTTCCCAGCCCGCAGCCAGTCAGGCGGTGACGCGGCTGCGCCATTTGCTGGGCGATCCGCTGTTCGAACGCATGCATGGGGGCGTACGCCCCACGCCGCGTGCCGAGCGACTGGCTCAGGCGGTAAGAACTGCGCTGGCAACGCTGGAGGTGGCCTTGGCAGAGGCACACAGTTTTGATCCCTTGCAGGCGAATCAGTGCTTTCGCATTCACCTCAGCGACATCGGCGAGGCGCGCTTCCTGCCACCGCTGATGCAGGCCTTGCGTGAGAAGGCCCCGAATGTGCAGCTCGAAACCCTGCCCATG…	reverse
fig|363952.7.peg.748	BBVD01000015	Saccharopine dehydrogenase and related proteins	0.67489	4.72337e-10	2.55858e-09	0.108363	1019.68	8.59	8.59	ATGCGTGAATTCAAGGTCATGGTCGTCGGTGCTTACGGCTTCTTCGGCAGCCGGCTGGTTGCCAGGCTGGCCAGGCAAAGCGGTTTGCACATCGTGGTGGCAGGGCGCTCGGCCTCTGCGGGGCAGGCGCTGGTTGAAAGTCTGGCCCCGGACGCTTGCTCAAGCCTGAGCCACGTAGTGGTGGACGTGATGGCGCCCGGTCTGGAGGACAGACTCAAGACGCTGGAGGTGGACGCACTCATTCACACTTCGGGCCCGTTTCAGGAGCAGGACTACCGCGTGGCCCTAGCCTGTGCCTACGCCGGCGTCCACTATGTGGATCTGGCCGATGGGCGTGACTTTGTCTGCGGCATCGATGTGCTCGATCCGCAGGCCAAAACTGCGGGCGTGCTGCTGCTC…	reverse
fig|363952.7.peg.2294	BBVD01000007	Acyl-CoA dehydrogenase STM0857	0.674831	4.89651e-08	2.03487e-07	0.123708	261.995	6.69	6.69	ATGATCGAACACACCAGCTCCAACAACCACCATGAGATCCGCGATGCCATCCGTGCGCTGTGTGCGGAGTTTCCCGACGAGTATTTCCGCAAGATCGACGAGCAGCGCGTCTACCCCGAAGCCTTCGTCAACGCGCTCACGCAGGCAGGCTGGCTGGCCGCGCTGATTCCGCAGGAGTACGGCGGCAGCGGCCTGGGCCTGACCGAGGCCAGCGTCATCATGGAGGAAATCAACCGCTGCGGCGGCAACTCGGGCGCCTGCCACGGCCAGATGTACAACATGGGCACACTGCTGCGCCATGGCTCGCCTGCGCAGAAGGAGAAATACCTGCCGCGCATCGCCTCGGGCGAATGGCGGCTGCAGTCCATGGGTGTCACAGAGCCCACCACGGGCACGGAC…	reverse
fig|363952.7.peg.3760	BBVD01000004	hypothetical protein	0.673832	1.2729e-06	4.31993e-06	0.139108	324.631	5.36	5.36	ATGGATACAGCCATCCGCACCAAGGCAGGCTTGGTTTTTCTGGGGCCACTCACCACAGCCGTCCCTGAGTCAGAGCGATCTGTCTCCTATCAGGATCTGGATGCGCTGATGCACTCCGGTGTACAGCCGCAGGGCATTTATTTGCGTGCCGTGCCGCACCAGGTCTGGCGCAAATGGCTCAATCGCACCCGCCAGAGCGACTGGTGGAGCCTGCCGGTCTTTGCGGAACCGGCGCTGCGCGACGCGCAGCCGTACGTGGATGCGCTGTGCAGCGTGGAGCGGGCACACGAAATCACCGAGGGCATGGCCTTGCGCCGCCAGATGCTTCCCGATCCTGGTGATGTGCTGGGGCTGGAGGAGCGTCTGCTGTACTTCCTCTACGAACGCGGGCCGCAGACG…	reverse
fig|363952.7.peg.795	BBVD01000014	Flagellar hook-associated protein FlgL	0.673373	4.52839e-09	2.18526e-08	0.114839	696.794	7.66	7.66	ATGAGCATCAACCGCATTGGCACGGCCAATATGTATGACAGCACCATCAACAACCTGGGCTCGCGTCAGAGCAGCCTGGTGGACCTGATGGAGAAGACCACGGCGGGCAAGCGCGTGCTGCGCGCCAGCGACGACCCCGTGGCGGCGGCCCAGGCCGAGCGCGCACGCACCCGCATCACCCGCTCTGAAAATGACCAGCGTGTGCTCGGTGCCCAGCGCGATGTGATTGCCCAGGGCGAGTCCGAGCTGGGCAAGGCTCATGGTGCTTTGCAGGATTTTCGTGATCTGGTGGTGCAGGCCGGCAACGGTTCGTATGACCAGGTGGCACGCGATGCGCTGGTCCAGCAGATGCAAAGCCTGCGCGATCAGATTCTCGGCTATGCCAATGCCAAGGACTCC…	reverse
fig|363952.7.peg.16	BBVD01000032	Cold shock protein of CSP family / Excalibur calcium-binding domain	0.673337	0.00490678	0.00918717	0.239359	44.2431	2.04	2.04	TTGTTTCGATTGATCATCTATGCACTGATTGCTATTGGAGCCTGGAAGGCCTACGCAACCTATCAGGCGCGGCAGCAGCAAGCCGCAGCAATTCAGCTCCTCATCAACGAGCCGCGCGCTCGTGACATTGACATGGGCCGCAGCGTCAATCCCAGCAAGCCAAAATACCAGTGCGATGGGCGCACCCATTGCTCTCAGATGACTTCATGTGAAGAGGCAACCTACTTCATACGGAACTGCCCCGGGACCAAGATGGATGGGGACAACAACGGTATCCCTTGCGAGCGCCAGCTCTGCTAG	reverse
fig|363952.7.peg.977	BBVD01000013	Acyl-CoA dehydrogenase family protein	0.672665	5.24193e-06	1.63619e-05	0.147681	240.921	4.79	4.79	ATGACCATGCTTTTGTCGCAAGAGCAGGAATTGCTCAAGGACAGCGCTGTTGCCTTTCTCGCGCAGGAGGCACCCGTGGCCCAGCAGCGCCGTCTGCGGGATGACAAGGTGGAGCAGGGCTTTGATACACAACTGTGGCAGCAGATGGTGGAGATGGGGTGGCCCGTGGCAGTGCTGCCCGAGTCGCATGACGGGCTGGCTGCGGGCTATCTGGGCATGGGCACGGTGTTTGAAGCCATCGGACGAAACCTGTCGGCACAGCCGCTGCTGAGCCAGGCCGTGATCGCACCTGAGCTGCTGATTCGTGCCGGCTCCGAAGCCCAGCAGGCGCAGTGGCTGCCCCTGCTGGGCAGCGGGCAGGCCAGGCTGGCACTGGCTTTGGATGAAAAGTCCGGCCAG…	forward
fig|363952.7.peg.1703	BBVD01000009	hypothetical protein	0.672132	2.02886e-05	5.79213e-05	0.157715	128.046	4.24	4.24	ATGCGCAATTTTTATCATCCCATTGCTCTCGCCACTCTGCTGCTTGCCAGTCTGGGCACAGCCCATGCTCATCAAGTCTGGCTGGAGAACGATGGCGGCCAGGCCCAGTTGTTTTTTGGCGAGTTCAATGACAACCTGCGCGAGACTTCGCCCGGTGCATTGGACAAATTTCTGGCCACACCCACGCTGGCCCAGCAAACAGCCAGCGGCACGCTGCAACTGAGCGGCCAGCGAAATGCCACGGGTTTCAGCTACAACGCGGCAAGCCAGGCCCAAACCCTTTTTGCCAGCGCCTCCTATCCCTTGATTGACCGCAGCAAGCGCAATGAACCAGCTTTGCTGTGGGTACCTGCGGCCCGCTGGGTAGCAACGCCGACACAGGCCGTAGCCGTCAATGCC…	forward
fig|363952.7.peg.3877	BBVD01000004	hypothetical protein	0.671725	5.24839e-10	2.8277e-09	0.108142	583.627	8.55	8.55	ATGGGCCTGTTGCAAATACTGCTGATTCTTGTGTGGGCGCCGACTGCAGCGCTCATCGCCTTCATGGCCACCACCTGGCTGAGCCATGGCGCGCAAGCCATCTGGAGCGCCATGACTGGCACTCGCGCTGACGAGCGTTCGACCTGGCCGCTGGTGCTGGGCGGCGTCGCGGCCCTGGCGGGCATGGTGGGGGCAGTCATCACTTTTCCGAATCAGGCCGTCATTCGCCATGCGTTCGACAAGCTGCTGGGCTATGGCTCGACACGCGTAGAGATCACACTGCGCCAGGACGATGCCGTCACACGCCAGGCCCTGCTGGAGACGCTGCGCCCCTTCATGGAGATGGGCGGACGCGAGATCCGCTACCGCGTCTCCACGCGCCACGGCAGCTATACCGAG…	forward
[truncated: 4,239 more rows]
